# Supplementary material for: High-Throughput Analysis of Ammonia Oxidiser Community Composition via a Novel, amoA-Based Functional Gene Array
Source: PLoS One. 2012 Dec 19;7(12):e51542. doi: 10.1371/journal.pone.0051542 (PMC3526613; doi:10.1371/journal.pone.0051542)
Supplement: Supporting Information S5 — Excel spreadsheets showing weighted mismatch (wMM) values of the probe set against the representative ARB database. Probes are shown in columns, sequences in rows. For details of wMM calculation, please refer to Experimental Procedures. (ZIP) [file pone.0051542.s005.zip]

Archive with 1 entries (1 files):
- Supporting Information S5 - Full predicted specificity dataset.xlsx
