# Supplementary material for: High-Throughput Analysis of Ammonia Oxidiser Community Composition via a Novel, amoA-Based Functional Gene Array
Source: PLoS One. 2012 Dec 19;7(12):e51542. doi: 10.1371/journal.pone.0051542 (PMC3526613; doi:10.1371/journal.pone.0051542)
Supplement: Supporting Information S5 — Excel spreadsheets showing weighted mismatch (wMM) values of the probe set against the representative ARB database. Probes are shown in columns, sequences in rows. For details of wMM calculation, please refer to Experimental Procedures. (ZIP) [file pone.0051542.s005.zip › Supporting Information S5 - Full predicted specificity dataset.xlsx]

## Sheet: AamoA probe set
				Probe phyl order			1	2	3	4	5	6	7	8	9	10	11	12	13	14	15	16	17	18	19	20	21	23	24	25	26	27	28	29	30	31	32	33	34	35	36	37	38	40	41	42	43	44	45
Phyl order	Full name	ACC	Clade	Probe Short name			AamoA-182	AamoA-183	AamoA-184	AamoA-174	AamoA-180	AamoA-181	AamoA-172	AamoA-173	AamoA-169	AamoA-171	AamoA-178	AamoA-153	AamoA-164	AamoA-165	AamoA-166	AamoA-167	AamoA-168	AamoA-157	AamoA-156	AamoA-154	AamoA-158	AamoA-160	AamoA-155	AamoA-161	AamoA-162	AamoA-163	AamoA-151	AamoA-152	AamoA-176	AamoA-177	AamoA-146	AamoA-147	AamoA-148	AamoA-149	AamoA-150	AamoA-144	AamoA-145	AamoA-135	AamoA-136	AamoA-137	AamoA-138	AamoA-139	AamoA-140
				SEQUENCE			TTGGGATGTACAATGGCAGCATTAGG	CTTCATTGTCACTCCCATTTGGCTACC	TAGCACTCGGAGCCGGTGCAAG	CAAAAGCCGCATGGTTTTCGCTAGGAT	TCTATAACAGCCCAGTTGCTCTCGGTG	AAAGCCGCATGGTTTTCGCTAGGA	CTGATTCTGATGGGCGGAGTATTGGT	GGAGCAGGTGCAGTATTGGGAACATT	TGCTGGTTCGGTATTGGGAGTAACGT	TACTGGTAGGAATGTCGTTACCGATGT	CGTTCCAGGCACAGCAACGTACTA	CTCGCTGATTTTGTTCGGTGGTGTCT	CGGTAGCGCTGGGTGCGGGA	GGTTAACTTGATTACGGTCGCAGACCCA	AACATGGTTAACTTGATTACGGTCGCAG	GCATGTACATTTGCAGCCCTTGGT	CAACATGGTGAATCTCCTAACAGTAGCA	ACGTTTACGGCACTGGGTGCTAAA	CAGGAACAGCTTCGTATTATGGCCTAA	ACATGGTAAACTTGTTGACAGTCGCAG	AACGCCAGTTTGGGCTCCATCATG	AACATGATCAACTTGTTGACGGTCGCAG	ACATGGTACCAATTGAACCGCAGGTC	GCAGTATTGTCGGTAACGTTGGCAGC	TATCGCAAACCTTGATGCTCGTAGTAGG	CTTGATGCTCGTAGTAGGTGCAACCTAT	AAACTTAACACTTGGACGTACCGATGG	TGTCAGTCACTATGGCAGCATTGG	CTTGATACTGTTTGGCGGCGTACT	AACCTGATAACAGTAGCAGACCCACT	ATCGTAGTGCCAGTATGGTTGCCA	GTGCTGTCTTATCAGTAACCTTGGCGG	GTCTGGTTGCCGTCAGGAATGTTACT	CACAGTCTGATACTGTTCGGAGGTGTG	GTGCTGTATTGTCTGTTACGTTGGCGG	TAATTACTGTGGCAGACCCACTGGAA	ATTCATTGATCCTCTTTGGCGGAGTAC	GTCAACCTCATCACTGTGGCTGATCC	CCTCATCACTGTGGCTGATCCATTAGAG	AGACCAACGCTTCCGCCGTATATG	CCGCATTGGGATGCAAACTGAACAC	ATTCGGTGGTGTCATGGCAGGACT	ATTCGGCGGTGTAATGGCAGGACT
				length			26	27	22	27	27	24	26	26	26	27	24	26	20	28	28	24	28	24	27	27	24	28	26	26	28	28	27	24	24	26	24	27	26	27	27	26	27	26	28	24	25	24	24
				Tm-point ( 250nmol , 50mmol)			61.2	61.5	64.9	63.9	63.6	63.2	62.2	63.1	63.7	60.9	62.7	63.1	67.7	64.1	61.3	62.2	60.4	62.8	60.4	61.4	63.8	63.3	63.1	63.9	61.9	61.8	60.8	60.9	61	61.2	62.2	62.9	62.6	62.2	63.5	61.7	60.7	62.9	62.1	62.6	62.9	64.3	64.5
				GC%			46.2	48.1	63.6	48.1	51.9	50	50	50	50	44.4	54.2	50	75	50	42.9	50	42.9	50	44.4	44.4	54.2	46.4	50	53.8	46.4	46.4	44.4	50	50	46.2	50	51.9	50	51.9	51.9	46.2	44.4	53.8	50	54.2	52	54.2	54.2
1	SF04-SB002S-C03	ARB_E1901C4F	165	SSCYyyy2			4.8	3.84	3.96	0.0001	1.2	0.0001				3.72	0.0001			4.92	4.92	3.6	3.72			3.72					4.44				0.0001	0.0001						4.8	5.04			5.16
2	SF04-BA10-G01	ARB_5E6375A9	165	SfGYyyyy			4.8	3.84	3.96	0.0001	1.2	0.0001				4.92	0.0001					3.6	3.72			2.52					4.44				0.0001	1.2							5.04			5.16
3	SF05-BA41-C03	ARB_A9F7BC91	165	SfCYyyy9			4.8	3.84	3.96	0.0001	1.2	0.0001				3.72	0.0001			4.92	4.92	3.6	3.72			3.72					4.44				0.0001	0.0001						4.8	5.04			5.16
4	SF04-SB002S-H02	ARB_246CB581	165	SSHYyyy2			4.8	3.84	3.96	0.0001	1.2	0.0001				3.72	0.0001					3.6	5.16			5.16					4.44				0.0001	0.72						4.8	5.04			5.16
5	SF04-SPB019S-D03	ARB_CE910F44	165	SpbYyyy3			4.8	3.84	3.96	0.0001	1.2	0.0001				3.72	0.0001			4.92	4.92	3.6	3.72			3.72					4.44				0.0001	0.0001						4.8	5.04			5.16
6	uncultured_crenarchaeote	DQ148661	165	UncCr331			4.8	3.84	3.96	0.96	1.2	0.36				3.72	0.0001			4.92	4.92	3.6	3.72			3.72					4.44				0.0001	0.0001						4.8	5.04			5.16
7	SF04-CB020S-H02	ARB_D9B5421D	165	SCHYyyy5			5.5	3.84	3.96	0.0001	1.2	0.0001				3.72	0.0001			4.92	4.92	3.6	3.72			3.72					4.44				0.0001	0.0001						4.8	5.04			5.16
8	uncultured_crenarchaeote	DQ148663	165	UncCr333			4.8	3.84	3.96	0.0001	1.2	0.0001				3.72	0.0001			4.92	4.92	3.6	3.72			3.72					4.44				0.0001	0.0001						4.8	5.04			5.16
9	SF05-BD31-F01	ARB_CC663E54	165	SdFYyyy4			4.8	3.84	4.8	0.0001	1.97	0.0001				3.72	0.0001			4.92	4.92	3.6	3.72			3.72					4.92				0.0001	0.0001						4.8	5.04			5.16
10	SF05-BA41-F03	ARB_E2A38A5B	165	SfFYyyy7			4.8	3.84	3.96	0.0001	1.2	0.0001				3.72	0.0001			4.92	4.92	3.6	3.72			3.72					4.92				0.0001	0.0001						4.8	5.04			5.16
11	SF04-BC11-E04	ARB_AEB72692	165	SBEYyyy3			4.8	3.84	3.96	0.0001	1.2	0.0001				3.72	0.0001			4.92	4.92	3.6	3.72			3.72					4.44				0.0001	0.0001						4.8	5.04			5.16
12	SF04-BD31-G03	ARB_D81DA287	165	SdGYyyy3			5.1	3.84	3.96	0.0001	2.4	0.0001				3.72	0.0001			4.92	4.92	4.4	3.72			3.72					4.44				0.0001	0.0001						4.8	5.04			5.16
13	SF05-BC11-C01	ARB_9B724F96	165	ScCYyyy4			4.8	3.84	3.96	0.0001	1.2	0.0001				3.72	0.0001			4.92	4.92	3.6	3.72			3.72					4.44				0.0001	0.0001						4.8	5.04			5.16
14	AOA-G2-M13F	ARB_BB2A0A11	165	AGMYyyy4			4.8	3.84	3.96	0.0001	1.2	0.0001				3.72	0.0001			4.92	4.92	3.6	3.72			3.72					4.44		4.68		0.0001	0.0001						4.8	5.04			5.16
15	Derwent_AOA_01-A11-M13F	ARB_58F97AC5	165	Drw_A11_			3.6	3.84	5.16	1.2	0.48	1.2				2.88	1.44			4.92	4.92	3.6	3.72			3.72					4.44	4.74	4.68		0.0001	0.0001						4.8	5.04				5.04
16	Derwent_AOA_01-H12-M13F	ARB_7C4F0521	165	Drw_H12_			4.8	3.84	3.96	0.0001	1.2	0.0001				4.2	0.0001			4.92	4.92	2.4	3.72			3.72					4.44		3.48		0.0001	0.0001							5.04			5.16	5.04
17	crenarchaeote_enrichment	EU650807	165	CreEnr84			4.8	3.84	3.96	0.0001	1.2	0.0001				3.72	0.0001			4.92	4.92	3.6	3.72			3.72					4.44				0.0001	0.0001						4.8	5.04			5.16
18	uncultured_ammonia-oxidizing	GQ499617	165	UncA4379			4.8	5.04	3.96	0.0001	1.2	0.0001				3.72	0.0001			4.92	4.92	2.4	3.72			3.72					4.44				0.0001	0.0001							5.04			5.16	5.04
19	uncultured_ammonia-oxidizing	GQ499461	165	UncA4535			4.8	3.84	3.96	0.0001	1.2	0.0001				3.72	0.0001			4.92	4.92	2.4	3.72			3.72					4.44				0.0001	0.0001							5.04			5.16	5.04
20	uncultured_ammonia-oxidizing	GQ499441	165	UncA4555			4.8	3.84	3.96	0.0001	1.2	0.0001				3.72	0.0001			4.92	4.92	2.4	3.72			3.72					4.44				0.0001	0.0001							5.04			5.16	5.04
21	uncultured_ammonia-oxidizing	GQ499435	165	UncA4561			4.8	3.84	3.96	0.0001	1.2	0.0001				4.16	0.0001			4.92	4.92	2.4	3.72			3.72					4.44				1.2	0.0001										5.16	5.04
22	uncultured_crenarchaeote	DQ148884	165	UncCr541			4.8	3.84	5.28	0.0001	1.2	0.0001				3.72	0.0001					2.4	3.72			3.96					4.44				0.0001	1.44							5.04			5.16	5.04
23	uncultured_ammonia-oxidizing	GQ499442	165	UncA4554			4.8	3.84	3.96	0.0001	1.2	0.0001				3.72	0.0001			4.92	4.92	2.4	3.72			3.72					4.44				0.0001	0.0001							5.04			5.16	5.04
24	SF05-BC11-G03	ARB_7DD745C0	165	SBGYyyy5			4.8	3.84	3.96	0.0001	1.2	0.0001				3.72	0.0001			4.92	4.92	2.4	3.72			3.72					4.44				0.0001	0.0001							5.04			5.16	5.04
25	SF04-CB020S-C03	ARB_932C2678	165	SCsYyyy6			4.8	3.84	3.96	0.0001	1.2	0.0001				3.72	0.0001					2.4	5.16			5.16					4.44				0.0001	1.44							5.04			4.92	5.04
26	SF04-SB018S-H03	ARB_D0691CAE	165	SSHYyyy6			4.8	5.52	3.96	0.0001	1.2	0.0001				3.72	0.0001			4.92	4.92	2.4	3.72			3.72					4.44	4.74			0.0001	0.0001							5.04			5.16
27	uncultured_ammonia-oxidizing	GQ499439	165	UncA4557			4.8	5.28	3.96	0.0001	1.6	0.0001				3.72	0.0001			4.92	4.92	2.4	3.72			3.72					4.44				0.0001	0.0001							5.04			5.16	5.04
28	AOA-E1-M13F	ARB_3FD1AFA6	165	AEMYyyyy			4.8	3.84	3.96	0.0001	1.2	0.0001				3.72	0.0001			4.92	4.92	2.4	3.72			3.72					3.24	4.74	4.68		0.0001	0.0001							5.04			5.16
29	crenarchaeote_enrichment	EU650867	165	CreEnr24			4.8	3.84	3.96	0.84	1.2	0.84				5.16	0.0001			4.92	4.92	2.4	3.72			3.72					4.44				1.2	0.0001										5.16
30	crenarchaeote_enrichment	EU650855	165	CreEnr36			6.24	3.84	3.96	0.84	3.12	0.84				3.72	0.0001					3.6	3.72			3.96					4.44				0.0001	1.44							5.04			5.16
31	crenarchaeote_enrichment	EU650868	165	CreEnr23			4.8	3.84	3.96	0.84	1.2	0.84				3.72	0.0001			4.92	4.92	2.4	3.72			3.72					3.96	3.42			0.0001	0.0001							5.04			5.16
32	SF05-BD31-B03	ARB_97B83753	165	SdBYyyy6			4.8	3.84	5.16	0.0001	0.0001	0.0001					0.0001			4.92	4.92	2.4	3.72			3.72			2.7		5.64				0.0001	0.0001							5.04			5.16
33	crenarchaeote_enrichment	EU650853	165	CreEnr38			4.8	3.84	3.96	0.0001	1.2	0.0001				5.16	0.0001			4.92	4.92	3.6	3.72			3.72					4.44				0.0001	0.0001						4.8	5.04			5.16
34	crenarchaeote_enrichment	EU650851	165	CreEnr40			4.8	3.84	3.96	0.0001	1.2	0.0001				5.16	0.0001			4.92	4.92	3.6	3.72			3.72					4.44				0.0001	0.0001						4.8	5.04			5.16
35	crenarchaeote_enrichment	EU650850	165	CreEnr41			4.8	3.84	3.96	0.0001	1.2	0.0001				5.16	0.0001			4.92	4.92	3.6	3.72			3.72					4.44				0.0001	0.0001						4.8	5.04			5.16
36	crenarchaeote_enrichment	EU650842	165	CreEnr49			4.8	3.84	3.96	0.0001	1.2	0.0001				5.16	0.0001			4.92	4.92	3.6	3.72			3.72					4.44				0.0001	0.0001						4.8	5.04			5.16
37	crenarchaeote_enrichment	EU650843	165	CreEnr48			4.8	3.84	3.96	0.0001	1.2	0.0001				5.16	0.0001			4.92	4.92	3.6	3.72			3.72					4.44				0.0001	0.0001						4.8	5.04			5.16
38	crenarchaeote_enrichment	EU650841	165	CreEnr50			4.8	3.84	3.96	0.0001	1.2	0.0001				5.16	0.0001			4.92	4.92	3.6	3.72			3.72					4.44				0.0001	0.0001						4.8	5.04			5.16
39	crenarchaeote_enrichment	EU650852	165	CreEnr39			4.8	3.84	3.96	1.68	1.2	1.08				5.16	0.0001			4.92	4.92	3.6	3.72			3.72					4.44				0.0001	0.0001						4.8	5.04			5.16
40	crenarchaeote_enrichment	EU650847	165	CreEnr44			4.8	3.84	4.44	0.0001	1.68	0.0001				5.16	0.0001			4.92	4.92	3.6	3.72			3.72					4.44				0.0001	0.0001						4.8	5.04			5.16
41	crenarchaeote_enrichment	EU650840	165	CreEnr51			4.8	3.84	3.96	0.0001	1.2	0.0001				5.16	0.0001			4.92	4.92	3.6	3.72			3.72					4.44				0.0001	0.0001						4.8	5.04			5.16
42	crenarchaeote_enrichment	EU650849	165	CreEnr42			4.8	3.84	3.96	0.0001	1.2	0.0001				5.16	0.0001		3.96	4.92	4.92	3.6	3.72			3.72					4.44				0.0001	0.0001						4.8	5.04			5.16
43	crenarchaeote_enrichment	EU650844	165	CreEnr47			4.8	3.84	3.96	0.0001	1.2	0.0001				5.16	0.0001					3.6	5.16			5.16					4.44				0.0001	0.36						4.8	5.04			5.16	5.04
44	uncultured_crenarchaeote	FJ543375	165	UncC2670			4.8	3.84	3.96	0.0001	1.2	0.0001					0.0001			4.92	4.92	3.6	3.72			3.72					4.44				0.0001	0.0001						4.8	5.04			5.16
45	uncultured_crenarchaeote	FJ543374	165	UncC2671			4.8	3.84	3.96	0.0001	1.2	0.0001					0.0001			4.92	4.92	3.6	3.72			3.72					4.44				0.0001	0.0001						4.8	5.04			5.16
46	crenarchaeote_enrichment	EU650839	165	CreEnr52			4.8	3.84	3.96	0.0001	1.2	0.0001					0.0001			4.92	4.92	3.6	3.72			3.72					4.44				0.0001	0.0001						4.8	5.04			5.16
47	crenarchaeote_enrichment	EU650845	165	CreEnr46			4.8	3.84	3.96	1.2	1.2	1.2				5.16	0.0001			4.92	4.92	3.6	3.72			3.72					4.44				0.0001	0.0001						4.8	5.04			5.16
48	crenarchaeote_enrichment	EU650848	165	CreEnr43			4.8	4.32	3.96	0.0001	1.2	0.0001				5.16	0.0001			4.92	4.92	3.6	3.72			3.72					4.44				0.0001	0.0001						3.96	5.04			5.16
49	crenarchaeote_enrichment	EU650838	165	CreEnr53			4.8	3.84	3.96	0.0001	1.2	0.0001				5.16	0.0001			4.92	4.92	3.6	3.72			3.72					4.44				0.0001	0.0001						4.8	5.04			5.16
50	crenarchaeote_enrichment	EU650846	165	CreEnr45			4.8	3.84	3.96	0.0001	1.2	0.0001				5.16	0.0001			4.92	4.92	3.6	3.72			3.72					4.44				0.0001	0.0001						4.8	5.04			5.16
51	crenarchaeote_enrichment	EU650806	165	CreEnr85			4.8	3.84	3.96	0.0001	1.2	0.0001				3.72	0.0001			4.92	4.92	3.6	3.72			3.72					4.44				0.0001	0.0001						4.8	5.04			5.16
52	uncultured_crenarchaeote	DQ831632	165	UncC1095				3.84		1.2		1.2				3.72	0.0001			4.92	4.92		3.72			3.72					4.44	4.74			1.44	0.0001						4.8
53	uncultured_crenarchaeote	DQ831633	165	UncC1096				3.84		1.2		1.2				3.72	0.0001			4.92	4.92		3.72			3.72					4.44	4.74			1.44	0.0001						4.8
54	SF05-BC11-F01	ARB_4C83236E	165	SBFYyyy2			4.8	3.84	5.16	0.0001	0.0001	0.0001				3.72	0.0001			4.92	4.92	2.4	4.92			3.72					4.44	4.74			0.48	1.2						5.16				5.16	5.04
55	SF04-SB018S-A01	ARB_63FCB7A9	165	SSbYyyy3			4.8	3.84	5.16	0.0001	0.0001	0.0001				3.72	0.0001			4.92	4.92	2.4	4.92			3.72					4.44	4.74			0.48	1.2						5.16				5.16	5.04
56	SF04-CB020S-D02	ARB_9A60B9A6	165	SCDYyyy4			4.8	3.84	5.16	0.0001	0.0001	0.0001				3.72	0.0001			4.92	4.92	2.4	4.92			3.72					4.44	4.74			0.48	1.2						5.16				5.16	5.04
57	SF04-LSB002S-C02	ARB_CB61DA61	165	SLbYyyyy			4.8	3.84	5.16	0.0001	0.0001	0.0001				3.72	0.0001			4.92	4.92	2.4	4.92			3.72					4.44	4.74			0.48	1.2						5.16				5.16	5.04
58	SF05-BC11-D02	ARB_21CF3C62	165	SBDYyyy6			4.8	3.84	5.16	0.0001	0.0001	0.0001				3.72	0.0001			4.92	4.92	2.4	4.92			3.72					4.44	4.74			0.48	1.2						5.16				5.16	5.04
59	SF05-BA41-B01	ARB_84B771BD	165	SBBYyyy7			4.8	3.84	5.16	0.0001	0.0001	0.0001				3.72	0.0001			4.92	4.92	2.4	4.92			3.72					4.44	4.74			0.48	1.2						5.16				5.16	5.04
60	SF05-BC11-B02	ARB_BCDE65B2	165	SBcYyyy5			4.8	3.84	5.16	0.0001	0.0001	0.0001				3.72	0.0001			4.92	4.92	2.4	4.92			3.72					4.44				0.48	1.2						5.16				5.16	5.04
61	SF04-SB002S-H01	ARB_74ECB66B	165	SSHYyyyy			4.8	3.84	5.16	0.0001	0.0001	0.0001				3.72	0.0001			4.92	4.92	2.4	4.92			3.72					5.88				0.96	1.2						5.16				5.16	5.04
62	SF05-BA41-F02	ARB_A51D28C3	165	SfFYyyy6			4.8	3.84	5.16	0.0001	0.0001	0.0001				3.72	0.0001			4.92	4.92	2.4	4.92			3.72					4.44	4.74			0.48	1.2						5.52				5.16	5.04
63	SF05-BC11-A03	ARB_C943D26A	165	SfAYyyy6			4.8	3.84	5.16	0.48	0.0001	0.48				3.72	0.0001					2.4				5.16					4.44	4.74			0.48	1.92						5.16				5.16	5.04
64	SF04-CB020S-C02	ARB_3730CD60	165	SCsYyyy5			4.8	3.84	5.16	0.0001	0.0001	0.0001				3.72	0.0001			4.92	4.92	2.4	4.92			3.72			2.7		4.44				0.48	1.2						5.16					5.04
65	uncultured_crenarchaeote	DQ148662	165	UncCr332			4.8	3.84	5.16	0.0001	0.0001	0.0001				3.72	0.0001			4.92	4.92	2.4	4.92			3.72					4.44	4.74			0.48	1.2						5.16				5.16	5.04
66	SF04-CB018S-E03	ARB_6C645897	165	SCEYyyy3			4.8	3.84	5.16	0.0001	0.0001	0.0001				3.72	0.0001			4.92	4.92	2.4	4.92			3.72					4.44	4.74			0.48	1.2						5.16				5.16	5.04
67	uncultured_crenarchaeote	DQ148679	165	UncCr349			4.8	3.84	5.16	0.0001	0.0001	0.0001				3.72	0.0001			4.92	4.92	2.4	4.92			3.72					4.44	4.74			0.48	1.2						5.16				5.16	5.04
68	SF05-BD31-B01	ARB_9F622B57	165	SdBYyyy4			4.8	3.84	5.16	1.44	0.0001	1.44				3.72	0.0001			4.92	4.92	2.4	4.92			3.72					5.76				0.48	1.2						5.16				5.16	5.04
69	SF04-BC11-A02	ARB_88A5FD04	165	SfAYyyy2			4.8	3.84	5.16	0.0001	0.0001	0.0001				3.72	0.0001			4.92	4.92	2.4	4.92			3.72					4.44	4.74			0.48	1.2						5.16				5.16	5.04
70	SF05-BC11-F02	ARB_BC213E6D	165	SBFYyyy3			6.24	3.84	3.96	0.0001	1.2	0.0001				3.72	0.0001			4.92	4.92	4.8	4.92			3.72					4.44	4.74			0.48	1.2						5.16				5.16
71	uncultured_crenarchaeote	FJ656587	165	UncC2153			3.6	5.04	3.96	1.44	1.2	0.84				4.08	0.0001			4.92	4.92	3.6	3.72			3.72					4.44	4.74			0.0001	0.0001							5.04			5.16
72	uncultured_crenarchaeote	FJ656568	165	UncC2172			3.6	5.04	3.96	0.0001	1.2	0.0001				4.08	0.0001			4.92	4.92	3.6	3.72			3.72					4.44	4.74			0.0001	0.0001							5.04			5.16
73	uncultured_crenarchaeote	FJ656570	165	UncC2170			3.6	5.04	3.96	0.0001	1.2	0.0001				4.08	0.0001			4.92	4.92	3.6	3.72			3.72					4.44	4.74			0.0001	0.0001							5.04			5.16
74	uncultured_crenarchaeote	FJ656578	165	UncC2162			3.6	5.04	3.96	0.0001	1.2	0.0001				4.08	0.0001			4.92	4.92	3.6	3.72			3.72					4.44	4.74			0.0001	0.0001							5.04			5.16
75	uncultured_crenarchaeote	FJ656577	165	UncC2163			3.6	5.04	3.96	0.0001	1.2	0.0001				4.08	0.0001			4.92	4.92	3.6	3.72			3.72					4.44	4.74			0.0001	0.0001							5.04			5.16
76	uncultured_crenarchaeote	FJ656579	165	UncC2161			3.6	6.36	3.96	0.0001	1.2	0.0001				2.88	0.0001			4.92	4.92	3.6	3.72			3.72					4.44	4.74			1.2	0.0001	4.72									5.16
77	uncultured_ammonia-oxidizing	GQ499634	165	UncA4362			4.8	3.84	3.96	0.6	1.2	0.0001				3.72	0.0001			4.92	4.92	2.4	3.72			3.72					4.44	4.74			0.48	0.0001										5.16
78	uncultured_ammonia-oxidizing	GQ499618	165	UncA4378			4.8	3.84	3.96	0.6	1.2	0.0001				3.72	1.44			4.92	4.92	2.4	3.72			3.72					4.44	4.74			0.48	0.0001										5.16
79	uncultured_ammonia-oxidizing	GQ499633	165	UncA4363			4.8	3.84	3.96	0.6	1.2	0.0001				3.72	0.0001					2.4	4.2			4.2					4.44	4.74			0.48	0.48										5.16
80	uncultured_ammonia-oxidizing	GQ499611	165	UncA4385			4.8	3.84	3.96	2.04	1.2	1.44				3.72	0.0001			4.92	4.92	2.4	3.72			3.72					4.44	4.74			0.48	0.0001										5.16
81	uncultured_ammonia-oxidizing	GQ499535	165	UncA4461			4.8	3.84	3.96	0.6	1.2	0.0001				3.72	0.0001			4.92	4.92	2.4	3.72			3.72					4.44	4.74			0.48	0.0001										5.16
82	crenarchaeote_enrichment	EU650834	165	CreEnr57			4.8	3.84	3.96	0.6	1.2	0.0001				3.72	0.0001			4.92	4.92	2.4	3.72			3.72					4.44				0.48	0.0001
83	uncultured_ammonia-oxidizing	GQ499497	165	UncA4499			4.8	3.84	3.96	0.6	1.2	0.0001				3.72	0.0001			4.92	4.92	2.4	3.72			3.72					4.44	4.74			0.48	0.0001
84	uncultured_ammonia-oxidizing	GQ499641	165	UncA4355			4.8	3.84	3.96	0.6	1.2	0.0001				3.72	0.0001			4.92	4.92	2.4	3.72			3.72					4.44	4.74			0.48	0.0001										5.16
85	SF04-LSB002S-H03	ARB_7341765D	165	SLHYyyy2			4.8	3.84	3.96	0.6	1.2	0.0001				3.72	0.0001			4.92	4.92	2.4	3.72			3.72					4.44	4.74			0.96	0.0001										5.16
86	uncultured_ammonia-oxidizing	GQ499638	165	UncA4358			5.4	3.84	3.96	0.6	1.2	0.0001				3.72	0.0001			4.92	4.92	2.4	3.72			3.72					4.44	4.74			0.48	0.0001										5.16
87	SF04-BD31-E01	ARB_89CDA7E6	165	SdEYyyyy			4.8	3.84	3.96	0.6	1.2	0.0001				3.72	0.0001			4.92	4.92	2.4	3.72			3.72					4.44	4.74			0.48	0.0001										5.16
88	uncultured_ammonia-oxidizing	GQ499664	165	UncA4332			4.8	3.84	3.96	0.6	1.2	0.0001				3.72	0.0001			4.92	4.92	2.4	3.72			3.72			2.7		5.88	4.74			0.48	0.0001										5.16
89	SF04-BC11-B02	ARB_1A18CF9B	165	SBcYyyy2			4.8	3.84	3.96	0.6	1.2	0.0001				3.72	0.0001			4.92	4.92	2.4	3.72			3.72					4.44	4.74			0.48	0.0001										5.16
90	uncultured_crenarchaeote	DQ278579	165	UncCr640			4.8	3.84	3.96	0.6	1.2	0.0001				3.72	0.0001			4.92	4.92	2.4	3.72			3.72					5.64	4.74			0.48	0.0001										5.16
91	SF04-SPB019S-G02	ARB_33B61D3C	165	SpGYyyy2			4.8	3.84	3.96	2.04	1.2	1.44				3.72	0.0001			4.92	4.92	2.4	3.72			3.72					4.44	4.74			0.48	0.0001										5.16
92	AOA-G3-M13F	ARB_89A13161	165	AGMYyyy5			4.8	3.84	3.96	0.6	1.2	0.0001				4.28	0.0001			4.92	4.92	2.4	3.72			3.72					4.44	4.74	4.68		0.48	0.0001										5.16
93	AOA-A1-M13F	ARB_FD640D2D	165	AoaYyyyy			4.8	3.84	3.96	0.6	1.2	0.0001				4.28	1.2			4.92	4.92	2.4	3.72			3.72					4.44	4.74	4.68		0.48	0.0001										5.16
94	AOA-E2-M13F	ARB_6BD28A75	165	AEMYyyy4			4.8	3.84	3.96	0.6	1.2	0.0001				4.28	0.0001			4.92	4.92	2.4	3.72			3.72					4.44	4.74	4.68		0.48	0.0001										5.16
95	uncultured_ammonia-oxidizing	GQ499666	165	UncA4330			5.64	3.84	5.16	0.6	0.0001	0.0001				3.72	0.0001			4.92	4.92	5.52	3.72			3.72					4.44	4.74			0.48	0.0001						4.8					4.68
96	uncultured_ammonia-oxidizing	GQ499632	165	UncA4364			5.04	3.84	5.16	0.6	0.0001	0.0001				3.72	0.0001			4.92	4.92	5.04	3.72			3.72					4.44	4.74			0.48	0.0001											4.68
97	SF04-CB018S-D01	ARB_AD740671	165	SCDYyyyy			3.6	5.04	3.96	2.76	1.2	1.56				4.28	0.0001			4.92	4.92	3.6	3.72			3.72					4.44	4.74			0.48	0.0001										5.16	5.04
98	SF04-BA10-A01	ARB_28E97A98	165	SfBYyyyy			3.6	5.04	3.96	2.76	1.2	1.56				3.44	0.0001			4.92		3.6	4.2			4.2					4.44	4.74			0.48	0.0001										5.16	5.04		4.04
99	SF04-BA10-A02	ARB_2F07A1B	165	SfBYyyy2			3.6	5.04	3.96	2.76	2.64	1.56				4.28	0.0001			4.92	4.92	3.6	3.72			3.72					4.44	4.74			0.48	0.0001										5.16	5.04
100	SF04-BA10-G02	ARB_17F0801F	165	SfGYyyy2			3.6	5.04	3.96	2.76	1.2	1.56				4.28	0.0001			4.92	4.92	3.6	3.72			3.72					4.44	4.74			0.48	0.0001										5.16	5.04
101	SF04-BA10-F01	ARB_E9047B33	165	SfFYyyyy			3.6	3.84	3.96	2.76	1.2	1.56				4.28	0.0001			4.92		3.6	4.92			4.32					5.28				0.48	0.0001										5.16	5.04
102	SF05-BA10-H02	ARB_D0ED3BD4	165	SfHYyyy4			3.6	3.84	3.96	2.76	1.2	1.56				3.72	0.0001			4.92	4.92	3.6	3.72			3.72					4.44	4.74			0.48	0.0001										5.16	5.04
103	SF05-BA41-B03	ARB_87F543D1	165	SBBYyyy8			4.08	3.84	3.96	2.76	1.2	1.56				3.72	0.0001			4.92	4.92	4.08	4.02			3.72					4.44	4.74			0.48	0.0001										5.16	5.04
104	SF04-SB002S-A01	ARB_60357F50	165	SSbYyyyy			3.6	3.84	4.26	2.76	1.68	1.56				3.72	0.0001			4.92	4.92	3.6	4.02			3.72					4.44	4.74			0.48	0.0001										5.16	5.04
105	SF04-CB018S-E02	ARB_7485BF7A	165	SCEYyyy2			3.6	5.28	3.96	2.76	1.2	1.56				3.72	0.0001			4.92	4.92	3.6	4.02			3.72					4.44	4.74			0.48	0.0001										5.16	5.04
106	uncultured_ammonia-oxidizing	GQ499576	165	UncA4420			3.6	3.84	3.96	0.6	1.2	0.0001				3.72	0.0001			4.92	4.92	3.6	3.72			3.72					4.44	4.74			0.48	0.0001										5.16	5.04
107	uncultured_ammonia-oxidizing	GQ499490	165	UncA4506			5.04	3.84	3.96	0.6	1.2	0.0001				3.72	0.0001			5.16	5.16	3.6	5.16			2.88					4.44	4.74			0.48	1.44										5.16
108	uncultured_ammonia-oxidizing	GQ499628	165	UncA4368			3.6	4.08	3.96	0.6	1.2	0.0001				3.72	0.0001			4.92	4.92	3.6	3.72			3.72			2.7		4.44	4.74			0.0001	0.0001							5.04			5.16	5.04
109	uncultured_ammonia-oxidizing	GQ499543	165	UncA4453			3.6	3.84	3.96	0.6	1.2	0.0001				3.72	0.0001			4.92	4.92	3.6	3.72			3.72					4.44	4.74			0.0001	0.0001							5.04			5.16	5.04
110	uncultured_ammonia-oxidizing	GQ499600	165	UncA4396			3.6	3.84	3.96	0.6	1.2	0.0001				3.72	0.0001			4.92	4.92	3.6	3.72			3.72					4.44	4.74			0.0001	0.0001							5.04			5.16	5.04
111	uncultured_ammonia-oxidizing	GQ499608	165	UncA4388			3.6	3.84	3.96	0.0001	1.2	0.0001				3.72	0.0001			4.92	4.92	3.6	3.72			3.72					4.44	4.74			1.68	0.0001										5.16	5.04
112	uncultured_ammonia-oxidizing	GQ499434	165	UncA4562			3.6	3.84	3.96	0.0001	1.2	0.0001				3.72	0.0001			4.92	4.92	3.6	3.72			3.72					4.44	4.74			1.68	0.0001										5.16	5.04
113	uncultured_ammonia-oxidizing	GQ499447	165	UncA4549			3.6	3.84	3.96	0.0001	1.2	0.0001				3.72	0.0001			4.92	4.92	3.6	3.72			3.72					4.44	4.74			1.68	0.0001										5.16	5.04
114	uncultured_ammonia-oxidizing	GQ499673	165	UncA4323			3.6	4.32	3.96	0.0001	1.2	0.0001				3.72	0.0001			4.92	4.92	3.6	3.72			3.72					4.44	4.74			1.68	0.0001										5.16	5.04
115	uncultured_ammonia-oxidizing	GQ499458	165	UncA4538			3.6	3.84	3.96	0.0001	1.2	0.0001				3.72	0.0001			4.92	4.92	3.6	3.72			3.72					4.44	4.74			1.68	0.0001										5.16	5.04
116	uncultured_ammonia-oxidizing	GQ499647	165	UncA4349			3.6	4.68	3.96	0.0001	1.2	0.0001				3.72	0.0001			4.92	4.92	3.6	3.72			3.72					4.44	4.74			1.68	0.0001										5.16	5.04
117	uncultured_ammonia-oxidizing	GQ499674	165	UncA4322			3.6	3.84	3.96	0.0001	1.2	0.0001				3.72	0.0001			4.92	4.92	3.6	3.72			3.72					4.44	4.74			1.68	0.0001										5.16	5.04
118	uncultured_ammonia-oxidizing	GQ499650	165	UncA4346			3.6	3.84	3.96	0.0001	1.2	0.0001				3.72	0.0001			4.92	4.92	3.6	3.72			3.72					4.44	4.74			1.68	0.0001										5.16	5.04
119	uncultured_ammonia-oxidizing	GQ499656	165	UncA4340			3.6	3.84	3.96	0.0001	1.2	0.0001				3.72	0.0001			4.92	4.92	3.6	3.72			3.72					4.44	4.74			1.68	0.0001										5.16	5.04
120	uncultured_ammonia-oxidizing	GQ499622	165	UncA4374			3.6	3.84	3.96	0.0001	1.2	0.0001				2.88	0.0001			4.92	4.92	3.6	3.72			3.72					4.44	4.74			1.68	0.0001										5.16	5.04
121	uncultured_ammonia-oxidizing	GQ499445	165	UncA4551			3.6	5.28	3.96	0.0001	1.2	0.0001				3.72	0.0001			4.92	4.92	3.6	3.72			3.72					4.44	4.74			1.68	0.0001										5.16	5.04
122	uncultured_ammonia-oxidizing	GQ499619	165	UncA4377			3.6	3.84	3.96	0.0001	1.2	0.0001				3.72	0.0001			4.92	4.92	3.6	3.72			3.72					4.44	4.74			1.68	0.0001										5.16	5.04
123	uncultured_ammonia-oxidizing	GQ499629	165	UncA4367			3.6	3.84	4.64	0.0001	1.2	0.0001				3.72	0.0001			4.92	4.92	3.6	3.72			3.72					4.44	4.74			1.68	0.0001										5.16	5.04
124	uncultured_ammonia-oxidizing	GQ499658	165	UncA4338			3.6	3.84	3.96	0.0001	1.2	0.0001				3.72	0.0001			4.92	4.92	3.6	3.72			3.72					4.44	4.74			1.68	0.0001										5.16	5.04
125	uncultured_ammonia-oxidizing	GQ499426	165	UncA4570			3.6	3.84	3.96	0.0001	1.2	0.0001				3.72	0.0001			4.92	4.92	3.6	3.72			3.72					4.44	4.74			1.2	0.0001										5.16	5.04
126	uncultured_ammonia-oxidizing	GQ499644	165	UncA4352			3.6	3.84	3.96	0.48	1.2	0.48				3.72	0.0001			4.92	4.92	3.6	3.72			3.72					4.44	4.74			1.68	0.0001										5.16	5.04
127	AOA-B2-M13F	ARB_90E6E011	165	ABMYyyy4			5.52		5.16		4.44											2.88														4.44										5.16
128	AOA-B1-M13F	ARB_A832F4F0	165	ABMYyyyy					4.66													3.84
129	AOA-H3-M13F	ARB_14DF78A1	165	AHMYyyy2					3.96		1.8								3.96			5.9											5.88		3.92	3.24
130	SF04-BC11-F01	ARB_C3CFD1E7	165	SBFYyyyy			3.6	3.84	3.96	0.0001	1.2	0.0001				4.28	0.0001			4.92	4.92	3.6	3.72			3.72					4.44				0.48	0.0001										5.16	5.04
131	uncultured_ammonia-oxidizing	GQ499528	165	UncA4468			4.8	5.04	3.96	2	1.2	1.5				3.72	0.0001			4.92	4.92	2.4	3.72			3.72					4.44				0.48	0.0001										5.16
132	uncultured_ammonia-oxidizing	GQ499424	165	UncA4572			4.2	3.84	3.96	0.0001	1.2	0.0001				2.88	0.0001			4.92	4.92	3.6	3.72			3.72					4.44	4.74	4.68		0.0001	0.0001							5.04			5.16	5.04
133	uncultured_ammonia-oxidizing	GQ499413	165	UncA4583			4.2	3.84	3.96	0.0001	1.2	0.0001				2.88	0.0001			4.92	4.92	3.6	3.72			3.72					4.44	4.74	4.68		0.0001	0.0001							5.04			5.16	5.04
134	crenarchaeote_enrichment	EU650808	165	CreEnr83			4.8		5.16	4.88	0.0001	3.78				3.72	0.0001			4.92	4.92	2.4	3.72			3.72					4.44	4.74			0.0001	0.0001	4.24						5.04			5.16
135	uncultured_crenarchaeote	FJ656566	165	UncC2174			4.8		5.16	3.44	0.0001	2.34				3.72	0.0001			4.92	4.92	2.4	3.72			3.72					4.44	4.74			0.0001	0.0001	4.24						5.04			5.16
136	crenarchaeote_enrichment	EU650799	165	CreEnr92			4.8		5.16	3.44	0.0001	2.34				3.72	0.0001			4.92	4.92	2.4	3.72			3.72					4.44	4.74			0.0001	0.0001	4.24						5.04			5.16
137	crenarchaeote_enrichment	EU650815	165	CreEnr76			4.8		5.16	3.44	0.0001	2.34				3.72	0.0001			4.92	4.92	2.4	3.72			3.72					4.44	4.74			0.0001	0.0001	4.24						5.04			5.16
138	uncultured_ammonia-oxidizing	GQ499494	165	UncA4502			4.8		5.16	3.44	0.0001	2.34				3.72	0.0001			4.92	4.92	2.4	3.72			3.72					4.92				0.0001	0.0001	4.24						5.04			5.16
139	crenarchaeote_enrichment	EU650811	165	CreEnr80			4.8		5.16	3.44	0.0001	2.34				3.72	0.0001			4.92	4.92	2.4	3.72			3.72					4.44	4.74			0.0001	0.0001	4.24						5.04			5.16
140	crenarchaeote_enrichment	EU650804	165	CreEnr87			4.8		5.16	3.44	0.0001	2.34				3.72	0.0001			4.92	4.92	2.4	3.72			3.72					4.44	4.74			0.0001	0.0001	4.24						5.04			5.16
141	crenarchaeote_enrichment	EU650813	165	CreEnr78			4.8		5.16	3.44	0.0001	2.34				3.72	0.0001			4.92	4.92	2.4	3.72			3.72					4.44	4.74			0.0001	0.0001	4.24						5.04			5.16
142	crenarchaeote_enrichment	EU650801	165	CreEnr90			4.8		5.16	3.44	0.0001	2.34				3.72	0.0001			4.92	4.92	2.4	3.72			3.72					4.44	4.74			0.0001	0.0001	4.24						5.04			5.16
143	crenarchaeote_enrichment	EU650819	165	CreEnr72			4.8		5.16	3.44	0.0001	2.34				3.72	0.0001			4.92	4.92	2.4	3.72			3.72					4.44	4.74			0.0001	0.0001	4.24						5.04			5.16
144	uncultured_crenarchaeote	FJ656550	165	UncC2190			4.8		5.16	3.44	0.0001	2.34				3.72	0.0001			4.92	4.92	2.4	3.72			3.72					4.44	4.74			0.0001	0.0001	4.24						5.04			5.16
145	crenarchaeote_enrichment	EU650814	165	CreEnr77			4.8		5.16	3.44	0.0001	2.34				3.72	0.0001			4.92	4.92	2.4	3.72			3.72					4.44	4.74			0.0001	0.0001	4.24						5.04			5.16
146	uncultured_ammonia-oxidizing	GQ499443	165	UncA4553			4.8		5.16	3.44	0.0001	2.34				3.72	0.0001			4.92	4.92	2.4	3.72			3.72					4.44	4.74			0.0001	0.0001	4.24						5.04			5.16
147	crenarchaeote_enrichment	EU650800	165	CreEnr91			4.8		5.16	3.44	0.0001	2.34				5.16	0.0001			4.92	4.92	2.4	3.72			3.72					4.44	4.74			0.0001	0.0001	4.24						5.04			5.16
148	crenarchaeote_enrichment	EU650803	165	CreEnr88			4.8		5.16	3.44	0.0001	2.34				3.72	0.0001			4.92	4.92	2.4	3.72			3.72					4.44	4.74			0.0001	0.0001	4.24						5.04			5.16
149	uncultured_ammonia-oxidizing	GQ499648	165	UncA4348			4.8		5.16	3.44	0.0001	2.34				4.16	0.0001			4.92	4.92	2.4	3.72			3.72					4.44	4.74			0.0001	0.0001	4.24						5.04			5.16
150	crenarchaeote_enrichment	EU650820	165	CreEnr71			4.8		5.16	3.44	0.0001	2.34				4.2	0.0001			4.92	4.92	2.4	3.72			3.72					4.56	4.74			0.0001	0.0001	4.24						5.04			5.16
151	crenarchaeote_enrichment	EU650817	165	CreEnr74			4.8		5.16	3.44	1.2	2.34				3.72	0.0001					2.4	3.72			3.96					4.44	4.74			0.0001	1.44	4.84						5.04			5.16
152	uncultured_ammonia-oxidizing	GQ499532	165	UncA4464			4.8		5.16	3.44	0.0001	2.34				3.72	0.0001			4.92	4.92	2.4	3.72			3.72					4.44	4.74			0.0001	0.0001	4.24						5.04			5.16
153	crenarchaeote_enrichment	EU650821	165	CreEnr70			4.8			3.44	0.0001	2.34				3.72	0.0001			4.92	4.92	2.4	3.72			3.72					4.44	4.74			0.0001	0.0001	4.24						5.04			5.16
154	crenarchaeote_enrichment	EU650818	165	CreEnr73			4.8			3.44	1.2	2.34				3.72	0.0001			4.92	4.92	2.4	3.72			3.72					4.44	4.74			0.0001	0.0001	4.24						5.04			5.16
155	crenarchaeote_enrichment	EU650805	165	CreEnr86			4.8		5.16	3.44	0.0001	2.34				3.72	0.0001			4.92	4.92	2.4	3.72			3.72					4.44	4.74			0.0001	0.0001	4.24						5.04			5.16
156	uncultured_crenarchaeote	FJ656553	165	UncC2187			4.8		5.16	3.44	0.0001	2.34				3.72	0.0001			4.92	4.92	2.4	3.72			3.72					4.44	4.74			0.0001	0.0001	4.24						5.04			5.16
157	uncultured_crenarchaeote	FJ656549	165	UncC2191			4.8		5.16	3.44	0.0001	2.34				3.72	0.0001			4.92	4.92	2.4	3.72			3.72					4.44	4.74			0.0001	0.0001	4.24						5.04			5.16
158	uncultured_crenarchaeote	FJ656552	165	UncC2188			4.8		5.16	3.44	0.0001	2.34				3.72	0.0001			4.92	4.92	2.4	3.72			3.72					4.44	4.74			0.0001	0.0001	4.24						5.04			5.16
159	crenarchaeote_enrichment	EU650802	165	CreEnr89			4.8		5.16	3.44	0.0001	2.34				3.72	0.0001			4.92	4.92	2.4	3.72			3.72					4.44	4.74			0.0001	0.0001	3.4						5.04			5.16
160	uncultured_crenarchaeote	FJ656551	165	UncC2189			4.8		5.16	3.44	0.0001	2.34				5.16	0.0001			4.92	4.92	2.4	3.72			3.72					4.44	4.74			0.0001	0.0001	4.24						5.04			5.16
161	crenarchaeote_enrichment	EU650822	165	CreEnr69			4.8		5.16	3.44	0.0001	2.34				3.72	0.0001			4.92	4.92	2.4	3.72			3.72					4.44	4.74			0.0001	0.0001	4.24						5.04			5.16
162	crenarchaeote_enrichment	EU650812	165	CreEnr79			4.8		5.16	3.44	0.48	2.34				3.72	0.0001			4.92	4.92	2.4	3.72			3.72					4.44	4.74			0.0001	0.0001	4.24						5.04			5.16
163	crenarchaeote_enrichment	EU650835	165	CreEnr56			4.8		5.16	3.44	0.0001	2.34				3.72	0.0001			5.16	5.16	2.4	2.88			5.16					4.44	4.74			0.0001	0.0001	4.24						5.04			5.16
164	SF05-BD31-A01	ARB_82484136	165	SBAYyyy4			4.8		5.16	3.44	0.0001	2.34				3.72	0.0001			5.16	5.16	2.4	2.88			5.16					4.44	4.74			0.0001	0.0001	4.24						5.04			5.16
165	crenarchaeote_enrichment	EU650823	165	CreEnr68			4.8		5.16	3.44	0.0001	2.34				3.72	0.0001			5.16	5.16	2.4	2.88			5.16					4.44	4.74			0.0001	0.0001	4.24						5.04			5.16
166	SF04-BD31-H01	ARB_74215F84	165	SdHYyyyy			4.8		5.16	3.44	0.0001	2.34				3.72	0.0001			5.16	5.16	2.4	2.88			5.16					4.44	4.74			0.0001	0.0001	4.24						5.04			5.16
167	SF04-SPB019S-F03	ARB_5D19AD10	165	SpFYyyy2			4.8		5.16	3.44	0.0001	2.34				3.72	0.0001			5.16	5.16	2.4	2.88			5.16					4.44	4.74			0.0001	0.0001	4.24						5.04			5.16
168	crenarchaeote_enrichment	EU650837	165	CreEnr54			4.8		5.16	3.44	0.0001	2.34				3.72	0.0001			5.16	5.16	2.4	2.88			5.16			2.94		4.44	4.74			0.0001	0.0001	4.24						5.04
169	SF04-BD31-H02	ARB_F30ABE6	165	SdHYyyy2			4.8		5.16	3.44	0.0001	2.34				3.72	0.0001			5.16	5.16	2.4	2.88			5.16					5.64				0.0001	0.0001	4.24						5.04
170	SF04-SB002S-C01	ARB_99635827	165	SSCYyyyy			4.8		5.16	3.44	0.0001	2.34				3.72	0.0001			5.16	5.16	2.4	2.88			5.16									0.0001	0.0001	4.24						5.04			5.16
171	SF05-BD31-G03	ARB_A75B7265	165	SdGYyyy6			4.8			3.44	0.0001	2.34				3.72	0.0001			5.16	5.16	2.4	2.88			5.16					4.44	4.74			0.0001	0.0001	4.24						5.04			5.16
172	crenarchaeote_enrichment	EU650827	165	CreEnr64			4.8		5.16	3.44	0.0001	2.34				3.72	0.0001			5.16	5.16	2.4	2.88			5.16					4.44				0.0001	0.0001	4.24						5.04			5.16
173	crenarchaeote_enrichment	EU650826	165	CreEnr65			4.8		5.16	3.44	0.0001	2.34				3.72	0.0001			5.16	5.16	2.4	2.88			5.16					4.44				0.0001	0.0001	4.24						5.04			5.16
174	crenarchaeote_enrichment	EU650809	165	CreEnr82			4.8		5.16	3.44	0.0001	2.34				3.72	0.0001			4.92	4.92	2.4	3.72			3.72					5.44	4.74			0.0001	0.0001	4.24						5.04			5.16
175	uncultured_crenarchaeote	FJ656554	165	UncC2186			4.8		5.16	3.44	0.0001	2.34				3.72	0.0001			4.92	4.92	2.4	3.72			3.72					4.44	4.74			0.0001	0.0001	4.24						5.04			5.16
176	uncultured_crenarchaeote	FJ656563	165	UncC2177			4.8	6.48	5.16	3.44	0.0001	2.34				3.72	0.0001			4.92	4.92	2.4	3.72			3.72					4.44	4.74			0.0001	0.0001	4.72						5.04			5.16
177	SF05-BC11-H01	ARB_D1A50809	165	SBHYyyy3			4.8		5.16	3.44	0.0001	2.34				4.32	0.0001			4.92	4.92	2.4	3.72			3.72					4.44	4.74			0.0001	0.0001	4.24						5.04			5.16
178	SF05-BD31-H04	ARB_D6B83ED1	165	SdHYyyy5			4.8		5.16	3.92	0.0001	2.82				4.32	0.0001			4.92	4.92	2.4	3.72			3.72					4.44	4.74			0.0001	0.0001	4.24						5.04			5.16
179	uncultured_crenarchaeote	FJ656562	165	UncC2178			4.8		5.16	3.44	0.0001	2.34				3.72	0.0001			4.92	4.92	2.4	3.72			3.72					4.44	4.74			0.0001	0.0001	4.24						5.04			5.16
180	uncultured_crenarchaeote	FJ656555	165	UncC2185			4.8		5.16	3.44	0.0001	2.34				3.72	0.0001			4.92	4.92	2.4	3.72			3.72					4.44	4.74			0.0001	0.0001	4.24						5.04			5.16
181	uncultured_crenarchaeote	FJ656561	165	UncC2179			4.8		5.16	3.44	0.0001	2.34				3.72	0.0001			4.92	4.92	2.4	3.72			3.72					4.44	4.74			0.0001	0.0001	4.24						5.04			5.16
182	uncultured_crenarchaeote	FJ656559	165	UncC2181			4.8		5.16	3.44	0.0001	2.34				3.72	0.0001			4.92	4.92	2.52	3.72			3.72					4.44	4.74			0.0001	0.12	4.24						5.04			5.16
183	uncultured_crenarchaeote	FJ656558	165	UncC2182			4.8		5.16	3.44	0.0001	2.34				3.72	0.0001			4.92	4.92	2.52	3.72			3.72					4.44	4.74			0.0001	0.12	4.24						5.04			5.16
184	uncultured_crenarchaeote	FJ656560	165	UncC2180			4.8		5.16	3.44	0.0001	2.34				3.72	0.0001			4.92	4.92	2.4	3.72			3.72					4.44	4.74			0.0001	0.0001	4.24						5.04			5.16
185	uncultured_crenarchaeote	EU123494	165	UncC1989						3.44		2.34				3.72	0.0001			4.92	4.92		3.72			3.72					4.44	4.74			0.0001	0.0001	4.24						5.04
186	uncultured_ammonia-oxidizing	GQ499660	165	UncA4336			5.04		5.16	3.44	0.0001	2.34				3.72	0.0001			4.92	4.92	5.04	3.72			3.72					4.44	4.74			0.0001	0.0001	4.24						5.04			5.16
187	uncultured_crenarchaeote	EF534419	166	UncC1446				2.88		1.2		1.2				3.72	0.0001			4.92	4.92		4.02			3.72					4.44				0.0001	0.0001						4.8				4.44
188	uncultured_crenarchaeote	EF534447	166	UncC1473				2.88		1.2		1.2				3.72	0.0001			4.92	4.92		3.72			3.72					4.44				0.0001	0.0001						4.8				5.28
189	uncultured_crenarchaeote	EF534482	166	UncC1507				3.84		1.2		1.2				3.72	0.0001			4.92	4.92		3.72			3.72					4.44				0.0001	0.0001						4.8				4.68
190	uncultured_crenarchaeote	EF534473	166	UncC1498				4.94		0.0001		0.0001				4.28	0.0001			4.92			4.92			4.32	4.86				4.44				0.48	0.0001				3.57		4.8				4.44
191	uncultured_crenarchaeote	EF534449	166	UncC1475				4.94		0.0001		0.0001				4.64	0.0001			4.08	4.08		5.16			5.16	4.86				4.44				0.48	1.44						5.04				4.44
192	uncultured_crenarchaeote	EF534476	166	UncC1501				4.94		0.0001		0.0001				4.28	0.0001			4.92	4.92		3.72			3.72	4.86				4.44				0.48	0.0001				3.57		4.8				4.44
193	uncultured_crenarchaeote	EF534443	166	UncC1469				4.94		4.68		4.68				4.28	1.44			4.92	4.92		3.72			3.72	4.86				4.44				0.48	0.0001				3.57		4.8				4.44
194	uncultured_crenarchaeote	EF534417	166	UncC1445				4.94		0.0001		0.0001				4.28	0.0001			4.92	4.92		3.72			3.72	4.86				4.44				0.48	0.0001				3.57		4.8				4.08
195	uncultured_crenarchaeote	EF534462	166	UncC1488				5.42		0.0001		0.0001				4.28	0.0001			4.92	4.92		3.72			3.72	4.86				4.44				0.48	0.0001				3.57		4.8				4.08
196	uncultured_crenarchaeote	EF534446	166	UncC1472				4.94		0.0001		0.0001				4.28	0.0001			4.92	4.92		3.72			3.72	4.86				4.44				0.48	0.0001				3.57		4.8				4.08
197	uncultured_crenarchaeote	EF534463	166	UncC1489				4.94		0.0001		0.0001				4.28	0.0001			4.92	4.92		3.72			3.72	4.86				4.44				0.48	0.0001				3.57		4.8				4.92
198	uncultured_crenarchaeote	EF534468	166	UncC1494				4.94		0.0001		0.0001				4.28	0.0001			4.92	4.92		3.72			3.72	4.86				4.44				0.48	0.0001				3.57		4.8				4.56
199	uncultured_crenarchaeote	EF534461	166	UncC1487				4.94		0.0001		0.0001				4.28	0.0001			4.92	4.92		3.72			3.72	4.86				4.44				0.48	0.0001				3.57
200	uncultured_crenarchaeote	EF534474	166	UncC1499				4.94		0.0001		0.0001				4.28	0.0001			4.92	4.92		3.72			3.72	4.86				4.44				0.48	0.0001				3.57		4.8				5.52
201	uncultured_crenarchaeote	EF534438	166	UncC1464				4.94		0.0001		0.0001				4.28	0.0001			4.92	4.92		3.72			3.72	4.86				4.44				0.48	0.0001				3.57		4.8				4.92
202	uncultured_crenarchaeote	EF534465	166	UncC1491				4.94		0.0001		0.0001				4.28	0.0001			4.92	4.92		3.72			3.72	4.86				4.44				0.48	0.0001						4.8
203	uncultured_crenarchaeote	EF534432	166	UncC1458				4.94		0.0001		0.0001				4.28	0.0001			4.92	4.92		3.72			3.72	4.86				4.44				0.48	0.0001				3.57		4.8				4.92
204	uncultured_crenarchaeote	EF534464	166	UncC1490				5.94		0.0001		0.0001				4.28	0.0001			4.92	4.92		3.72			3.72	4.86				4.44				0.48	0.0001				3.57		4.8				5.28
205	uncultured_crenarchaeote	EF534429	166	UncCre41				4.94		0.0001		0.0001				4.28	0.0001			4.92	4.92		3.72			3.72	4.86				4.44				0.48	0.0001				3.57		4.8				4.92
206	uncultured_crenarchaeote	EF534455	166	UncC1481				4.94		0.0001		0.0001				4.28	0.0001			4.92	4.92		3.72			3.72					4.44				0.48	0.0001				3.57		4.8				4.92
207	uncultured_crenarchaeote	EF534486	166	UncC1511				4.94		0.0001		0.0001	4.38			0.0001	0.0001										4.86				4.44				1.2	2.64						3.12
208	uncultured_crenarchaeote	EF534487	166	UncC1512				4.94		0.0001		0.0001				4.28	0.0001			4.92	4.92		3.72			3.72	4.86				4.44				0.48	0.0001				3.57		4.8
209	uncultured_crenarchaeote	EF534450	166	UncC1476				4.94		0.0001		0.0001				4.28	0.0001			4.92	4.92		3.72			3.72	4.86				4.44				0.48	0.0001				3.57		4.8
210	uncultured_crenarchaeote	EF534470	166	UncC1496				6.38		0.0001		0.0001				4.28	0.0001			4.92	4.92		3.72			3.72	4.86				4.44				0.48	0.0001				3.57		4.8				4.92
211	UncC3423	DQ831659	166	UncC3423				4.94		0.0001		0.0001				4.28	0.0001			4.92	4.92		3.72			3.72	4.86				4.44				0.0001	0.0001						4.8
212	uncultured_crenarchaeote	EF534467	166	UncC1493				4.94		0.0001		0.0001				4.28	0.0001			4.92	4.92		3.72			3.72	4.86				4.44				0.48	0.0001				3.57		4.8				4.92
213	uncultured_crenarchaeote	EF534466	166	UncC1492				4.94		1.44		1.2				4.28	0.0001			4.92	4.92		3.72			3.72	4.86				4.44				0.48	0.0001				3.57		4.8				4.92
214	uncultured_crenarchaeote	DQ831642	166	UncC1105				4.94		0.0001		0.0001				4.28	0.0001			4.92	4.92		3.72			3.72	4.86				4.44				0.48	0.0001				3.57		4.8
215	uncultured_crenarchaeote	EF534493	166	UncC1518				4.94		0.0001		0.0001				4.28	0.0001			4.92	4.92		3.72			3.72	4.86				4.44				0.48	0.0001				3.57		4.8				4.92
216	uncultured_crenarchaeote	DQ831655	166	UncC1118				5.42		0.0001		0.0001				4.28	0.0001			4.92	4.92		3.72			3.72	4.86				4.44				0.48	0.0001				3.57		4.8
217	uncultured_crenarchaeote	EF534439	166	UncC1465				4.94		0.0001		0.0001				4.28	0.0001			4.92	4.92		3.72			3.72	4.86				4.44				0.48	0.0001				3.57		4.8				4.92
218	uncultured_crenarchaeote	GU270278	166	UncC5186			4.8	4.94	5.16	0.0001	1.44	0.0001				4.28	0.0001		4.74	4.92	4.92	3.6	3.72			3.72	4.86		3.24		4.44		4.68		0.48	0.0001				3.57		4.8				5.16
219	uncultured_crenarchaeote	EU885608	166	UncC5910			4.8	4.94	5.16	0.0001	1.44	0.0001				4.28	0.0001		4.74	4.92	4.92	3.6	3.72			3.72	4.86		3.24		4.44		4.68		0.48	0.0001				3.57		4.8				5.16
220	UncC3425	DQ831657	166	UncC3425				4.94		0.0001		0.0001				4.28	0.0001			4.92	4.92		3.72			3.72	4.86				4.44				0.48	0.0001				3.57		4.8
221	uncultured_crenarchaeote	GU270223	166	UncC5241			4.8	4.94		0.0001	0.0001	0.0001				3.88	0.0001			4.92	4.92	3.6	3.72			3.72	4.86		3.24		4.44		4.68		0.48	0.0001						4.8				5.16			4.04
222	uncultured_crenarchaeote	EF534469	166	UncC1495				3.5		2		1.5				4.28	0.0001			4.92	4.92		3.72			3.72					4.44				0.48	0.0001						4.8				4.92
223	uncultured_crenarchaeote	EF534471	166	UncC1497				3.5		2		1.5				4.28	0.0001			4.92	4.92		3.72			3.72					4.44				0.48	0.0001						4.8				5.28
224	uncultured_crenarchaeote	EF534445	166	UncC1471				3.98		1.2		1.2				4.28	0.0001			4.92	4.92		3.72			3.72					4.44				0.48	0.0001						4.8
225	uncultured_crenarchaeote	EF534421	166	UncC1448				3.5		0.0001		0.0001				4.28	0.0001			4.92	4.92		3.72			3.72					4.44				0.48	0.0001						4.8				4.08
226	uncultured_crenarchaeote	EF534433	166	UncC1459				4.94		1.2		1.2					0.0001			4.92			4.92			4.32	4.86				4.92				0.48	0.0001						4.8				4.92
227	uncultured_crenarchaeote	EF534456	166	UncC1482				4.94		1.2		1.2				4.28	0.0001			4.92	4.92		3.72			3.72	4.86				4.44				0.48	0.0001						4.8				4.44
228	uncultured_crenarchaeote	EF534424	166	UncC1451				4.94		1.2		1.2				4.28	0.0001			4.92	4.92		3.72			3.72	4.86				4.44				0.48	0.0001						4.8
229	uncultured_crenarchaeote	EF534435	166	UncC1461				4.94		0.0001		0.0001				3.44	0.0001			4.92	4.92		3.72			3.72	4.86				4.44				0.48	0.0001						4.8				5.28
230	uncultured_crenarchaeote	EF534454	166	UncC1480				4.94		0.0001		0.0001				4.28	0.0001			4.92	4.92		3.72			3.72	4.86				4.44				0.48	0.0001						4.8				5.28
231	uncultured_crenarchaeote	EF534458	166	UncC1484				4.94		1.2		1.2				4.28	0.0001			4.92	4.92		3.72			3.72	4.86				4.44				0.48	0.0001						4.8				5.28
232	uncultured_crenarchaeote	EF534492	166	UncC1517				5.54		0.0001		0.0001				4.28	0.0001			4.92	4.92		3.72			3.72	4.86				4.44				0.48	0.0001						4.8				4.92
233	uncultured_crenarchaeote	EF534422	166	UncC1449				4.94		0.0001		0.0001				4.28	0.0001			4.92	4.92		3.72			3.72	4.86				4.44				0.48	0.0001						4.8
234	uncultured_ammonia-oxidizing	AB289371	166	UncAmm31			4.8	4.94	5.16	1.2	0.0001	1.2				4.28	0.0001			4.92	4.92	3.6	3.72			3.72	4.86		3.24		4.44				0.48	0.0001						4.8				5.52
235	uncultured_crenarchaeote	DQ831639	166	UncC1102				4.94		1.2		1.2				4.28	0.0001			4.92	4.92		3.72			3.72	4.86				4.44				0.48	0.0001						4.8
236	uncultured_crenarchaeote	DQ831638	166	UncC1101				4.94		0.0001		0.0001				3.72	0.0001			4.92	4.92		3.72			3.72	4.86				4.44				1.5	0.0001						4.8
237	uncultured_crenarchaeote	DQ831660	166	UncC1121				4.94		0.0001		0.0001				3.72	0.0001			4.92	4.92		3.72			3.72	4.86				4.44				0.0001	0.0001						4.8	5.04
238	uncultured_crenarchaeote	EF534448	166	UncC1474				4.94		1.2		1.2				2.88	1.44			4.92	4.92		3.72			3.72	4.86				4.44	4.74			0.0001	0.0001						4.8	5.04			4.08
239	uncultured_crenarchaeote	EF534481	166	UncC1506				6.14		2.04		2.04				3.8	1.44			4.92	4.92		3.72			3.72	4.86				4.44				0.0001	0.0001						4.8	5.04			4.08
240	uncultured_crenarchaeote	EF534427	166	UncC1454				4.94		1.2		1.2				2.88	1.44			4.92	4.92		3.72			3.72	4.86				4.44	4.74			0.0001	0.0001						4.8	5.04			4.44
241	uncultured_crenarchaeote	GU270246	166	UncC5218			4.8	4.94	5.16	2.4	0.0001	2.4				2.88	1.44			4.92	4.92	3.6	3.72			3.72	4.86		3.24		4.44	4.74	4.68		0.0001	0.0001						4.8	5.04
242	uncultured_crenarchaeote	EF534423	166	UncC1450				3.84		1.2		1.2				3.72	1.44			4.92	4.92		3.72			3.72					5.64				0.0001	0.0001						4.8
243	uncultured_crenarchaeote	DQ831654	166	UncC1117				4.94		1.2		1.2				2.88	1.44			4.92	4.92		3.72			3.72	4.86				4.44	4.74			0.0001	0.0001						4.8	5.04
244	uncultured_crenarchaeote	EF534441	166	UncC1467				4.94		1.2		1.2				2.88	0.0001			4.92	4.92		3.72			3.72	4.86				4.44	4.74			1.44	0.0001						4.8
245	uncultured_crenarchaeote	EF534460	166	UncC1486				4.94		1.2		1.2				2.88	1.2			4.92	4.92		3.72			3.72	4.86				4.44	4.74			0.0001	0.0001						4.8	5.04			5.28
246	uncultured_crenarchaeote	EF534452	166	UncC1478				4.94		1.2		1.2				2.88	0.0001			4.92	4.92		3.72			3.72	4.86				4.44	4.74			0.0001	0.0001						4.8	5.04			4.92
247	uncultured_crenarchaeote	EF534451	166	UncC1477				4.94		1.2		1.2				2.88	0.0001						5.16			5.16	4.86				4.44	4.74			0.0001	1.44							5.04
248	uncultured_crenarchaeote	EF534453	166	UncC1479				4.94		1.2		1.2				2.88	0.0001						5.16			5.16	4.86				4.44	4.74			0.0001	1.44							5.04
249	SF04-BD31-C01	ARB_37BCBD3	166	SdCYyyyy			4.8	2.88	5.16	0.84	0.0001	0.84				2.88	0.0001			4.92	4.92	2.4	3.72			3.72			3.24		4.44	4.74			0.0001	0.0001						4.8	5.04			5.16
250	SF04-BD31-G02	ARB_F675A3A8	166	SdGYyyy2			4.8	2.4	5.16	0.84	0.0001	0.84				2.88	0.0001			4.92	4.92	3.6	3.72			3.72			3.24		4.44	4.74			0.0001	0.0001							5.04			5.16
251	crenarchaeote_enrichment	EU650824	166	CreEnr67			4.8	2.4	5.16	0.84	0.0001	0.84				2.88	0.0001			4.92	4.92	3.6	3.72			3.72			3.24		4.44	4.74			0.0001	0.0001						4.8	5.04			5.16
252	crenarchaeote_enrichment	EU650836	166	CreEnr55			4.8	2.4	5.16	0.84	0.0001	0.84				2.88	0.48			4.92	4.92	3.6	3.72			3.72			3.24		4.44	4.74			0.0001	0.0001						4.8	5.04			5.16
253	SF04-BC11-G02	ARB_2EFBF926	166	SBGYyyy2			4.8	2.4	5.16	0.84	0.0001	0.84				2.88	0.0001			4.92	4.92	3.6	3.72			3.72			3.24		4.44	4.74			0.0001	0.0001						4.8	5.04			5.16
254	A70_06-M13F	ARB_2748F464	166	AMfYyy31			4.8	2.4	5.16	1.2	0.0001	1.2				2.88	1.1			4.92	4.92	3.6	3.72			3.72					4.44	4.74	4.68		0.0001	0.0001						4.8	5.04			5.16
255	uncultured_ammonia-oxidizing	GQ499741	166	UncA4255			4.8	2.4	5.16	0.0001	0.0001	0.0001				2.88	0.0001			4.92	4.92	3.6	3.72			3.72			3.24		4.44	4.74			0.0001	0.0001						4.8	5.04			5.16
256	SF04-LSB002S-D03	ARB_91A292EA	166	SLDYyyy2			4.8	2.4	5.16	0.0001	0.3	0.0001				2.88	0.0001			4.92	4.92	2.4	3.72			3.72					4.44	4.74			0.0001	0.0001						4.8	5.04			5.16	5.04
257	SF05-BD31-B04	ARB_4D118ACB	166	SdBYyyy7			4.8	2.4	5.16	0.0001	0.0001	0.0001				2.88	0.0001			4.92	4.92	3.6	3.72			3.72			3.24		4.44	4.74			0.0001	0.0001						4.8				5.16
258	SF05-BD31-D03	ARB_16FE8E0D	166	SdDYyyy3			4.8	2.4	5.16	0.0001	0.0001	0.0001				2.88	0.0001			4.92	4.92	3.6	3.72			3.72			3.24		4.44	4.74			0.0001	0.0001						4.8	5.04			5.16
259	A70_11-M13F	ARB_2B70263E	166	AMfYyy34			4.8	5.04	5.16	1.2	0.0001	1.2				2.04	0.0001			4.92	4.92	3.6	3.72			3.72					4.44		4.68		0.0001	0.0001						4.8	5.04			5.16
260	SF04-CB018S-B01	ARB_17CA7882	166	SCbYyyyy			6	5.04	5.16	1.2	0.0001	1.2				3.72	0.0001			4.92	4.92	3.6	4.92			3.72					4.44				0.88	1.2						5.16				5.16
261	AOA-C1-M13F	ARB_5674FD6B	166	ACMYyyyy			6.24	5.52	5.16	1.2	0.0001	1.2				4.88	0.0001			4.92	4.92	5.04	3.72			3.72			2.46				4.68		0.0001	0.0001						4.8	5.04
262	Derwent_AOA_01-B9-M13F	ARB_DF067000	166	Drw_B9__			4.8	5.04	5.16	2	0.0001	1.5				4.64	0.0001			4.92	4.92	3.6	3.72			3.72			2.94		5.28		4.68		0.0001	0.0001						4.8	5.04
263	AOA_DNA_19_002.scf	ARB_F4066E37	166	AdnScf05			5.28	6.36	5.16	1.2	0.0001	1.2				3.72				4.92	4.92	2.4	3.72			3.72							4.68		0.0001	0.0001	4.72					4.8	5.04			5.16
264	AOA_DNA_50_002.scf	ARB_B892CC	166	AdnScf15			5.28	6.36	5.16	0.0001	0.0001	0.0001				3.72	0.0001			4.92	4.92	2.4	3.72			3.72					5.64	4.74	4.68		0.0001	0.0001	4.72					4.8	5.04			5.16
265	AOA-H10-M13F	ARB_22E5A33F	166	AHMYyyy6			4.8	6.36		1.2	0.0001	1.2				3.72	0.0001			4.92	4.92	3.6	3.72			3.72					4.44	4.74	4.68		0.0001	0.0001	4.72					4.8	5.04			5.16
266	AOA_DNA_63_016.scf	ARB_54B79711	166	AdnScf25			4.8	6.36	5.16	0.0001	0.0001	0.0001				3.72	0.0001			4.92	4.92	3.6	3.72			3.72					4.44		4.68		0.0001	0.0001	4.72					4.8	5.04			5.16
267	Derwent_AOA_01-B3-M13F	ARB_A3E9FCE5	166	Drw_B3__			4.8	6.36	5.16	0.0001	0.0001	0.0001				3.72	0.0001			4.92	4.92	3.6	3.72			3.72			3.24		4.44	4.74	4.68		0.0001	0.0001	4.72					4.8	5.04			5.16
268	Derwent_AOA_01-C9-M13F	ARB_BDD5C7E9	166	Drw_C9__			4.8	6.36	5.16	1.2	0.0001	1.2				3.72	0.0001			4.92	4.92	3.6	3.72			3.72					4.44	4.74	4.68		0.0001	0.0001	4.72					4.8	5.04			5.16
269	uncultured_ammonia-oxidizing	GQ499789	167	UncA4207			0.0001		5.16	2.84	0.0001	2.34				3.44	0.0001			4.92			4.92			4.32					4.8				0.0001	0.0001	4.24					4.8	5.04			5.16
270	uncultured_ammonia-oxidizing	GQ499764	167	UncA4232			0.0001		5.16	2.84	0.0001	2.34				3.44	0.0001			4.92			4.92			4.32					5.64				0.0001	0.0001	4.24					4.8	5.04			5.16
271	uncultured_ammonia-oxidizing	GQ499785	167	UncA4211			0.0001		5.16	2.84	0.0001	2.34				3.44	0.0001			4.92			4.92			4.32					4.8				0.0001	0.0001	4.24					4.8	5.04			5.16
272	uncultured_ammonia-oxidizing	EU925343	167	UncA5710			1.44		5.16	2.84	0.0001	2.34				3.44	0.0001			4.92			4.92			4.32					4.8				0.0001	0.0001	4.24					4.8	5.04			5.16
273	uncultured_ammonia-oxidizing	GQ499746	167	UncA4250			5.04			2.84	3.84	2.34				2.88	0.0001			4.92		5.04	4.92			4.32					4.44				0.0001	0.0001	4.24					4.8	5.04				5.04
274	uncultured_ammonia-oxidizing	GQ499805	167	UncA4191			0.0001		5.16	2.84	0.0001	2.34				3.44	0.0001			4.92			4.92			4.32					4.8				0.0001	0.0001	4.24					4.8	5.04			5.16
275	uncultured_ammonia-oxidizing	GQ499804	167	UncA4192			0.0001		5.16	2.84	0.0001	2.34				3.44	0.0001			4.92			4.92			4.32					4.8				0.0001	0.0001	4.24					4.8	5.04			5.16
276	uncultured_ammonia-oxidizing	GQ499807	167	UncA4189			0.0001		5.16	2.84	0.0001	2.34				3.44	0.0001			4.92			4.92			4.32					4.8				0.3	0.0001	4.24					4.8	5.04			5.16
277	uncultured_ammonia-oxidizing	GQ499826	167	UncA4170			0.0001		5.16	2.84	0.0001	2.34				3.44	0.0001			4.92			4.92			4.32					4.8				0.0001	0.0001	4.24					4.8	5.04			5.16
278	uncultured_ammonia-oxidizing	GQ499814	167	UncA4182			0.0001		5.16	2.84	0.0001	2.34				3.44	0.0001			4.92			4.92			4.32					4.8				0.0001	0.0001	4.24					4.8	5.04			5.16
279	uncultured_ammonia-oxidizing	GQ499801	167	UncA4195			0.0001		5.16	2.84	0.0001	2.34				3.44	0.0001			4.92			4.92			4.32					4.8				0.0001	0.0001	4.24					4.8	5.04			5.16
280	uncultured_ammonia-oxidizing	GQ499808	167	UncA4188			0.0001		5.16	2.84	0.0001	2.34				3.44	0.0001			4.92			4.92			4.32					4.8				0.0001	0.0001	4.24					4.8	5.04			5.16
281	uncultured_ammonia-oxidizing	GQ499827	167	UncA4169			0.0001		5.16	2.84	0.0001	2.34				3.44	0.0001			4.92			4.92			4.32					4.8				0.0001	0.0001	4.24					4.8	5.04			4.32
282	uncultured_ammonia-oxidizing	GQ499823	167	UncA4173			0.0001		5.16	2.84	0.0001	2.34				3.44	0.0001			4.92			4.92			4.32					4.8				0.0001	0.0001	4.24					4.8	5.04			5.16
283	uncultured_ammonia-oxidizing	GQ499832	167	UncA4164			0.0001		5.16	2.84	0.0001	2.34				3.44	0.0001			4.92			4.92			4.32					4.8				0.0001	0.0001	4.24					4.8	5.04			5.16
284	uncultured_ammonia-oxidizing	EU925372	167	UncA5681			0.0001		5.16	2.84	0.0001	2.34				3.44	0.0001						4.92			4.32					4.8				0.0001	1.44	4.24						5.04			5.16
285	uncultured_ammonia-oxidizing	EU925273	167	UncA5780			0.0001		5.16	2.84	0.0001	2.34				3.44	0.0001			4.92			4.92			4.32					4.8				0.0001	0.0001	4.24					4.8	5.04			5.16
286	uncultured_ammonia-oxidizing	GQ499802	167	UncA4194			1.44		5.16	2.84	0.0001	2.34				3.44	0.0001			4.92			4.92			4.32					4.8				0.0001	0.0001	4.24					4.8	5.04			5.16
287	uncultured_ammonia-oxidizing	GQ499527	167	UncA4469			0.0001		5.16	2.64	0.0001	2.04				3.44	0.0001			4.92			4.92			4.32					4.8				0.0001	0.0001	4.24					4.8	5.04			5.16
288	uncultured_ammonia-oxidizing	GQ499438	167	UncA4558			0.0001		5.16	2.64	1.2	2.04				3.44	0.0001			4.92			4.92			4.32					4.8				0.0001	0.0001	4.24					4.8	5.04			5.16
289	uncultured_archaeon	GU811334	167	UncAr342			0.0001	5.04	5.16	0.0001	0.0001	0.0001				4.28	0.0001			4.92			4.92			4.32					4.8				0.0001	0.0001						4.8	5.04			5.16	5.28
290	uncultured_crenarchaeote	DQ784528	167	UncC1072				5.04		0.0001		0.0001					0.0001														4.8
291	AOA-B3-M13F	ARB_4C5F8E30	167	ABMYyyy5			0.0001	3.84		2.64	0.0001	2.04				4.28	0.3			4.92			4.92			4.32					4.44		4.68		0.0001	0.0001						4.8	5.04			5.16	5.04
292	uncultured_ammonia-oxidizing	AB449276	167	UncA6370			0.0001	3.84	5.16	2.64	0.0001	2.04				4.28	0.3			4.92			4.92			4.32					4.44		4.68		0.0001	0.0001						4.8	5.04			5.16
293	SF05-BA41-A02	ARB_D044EE15	167	SfBYyyy7			0.0001	4.32	5.16	0.6	0.0001	0.0001				4.28	0.3			4.92			4.92			4.32					4.44				0.0001	0.0001						4.8	5.04			5.16
294	uncultured_archaeon	GU811339	167	UncAr337			0.0001	4.32	5.16	1.2	0.0001	1.2				4.28	0.3			4.92			4.92			4.32					4.44				0.0001	0.0001						4.8	5.04			5.16	5.28
295	uncultured_ammonia-oxidizing	GQ499795	167	UncA4201			0.0001		5.16	0.0001	1.2	0.0001				3.44	0.0001						5.52								4.44	4.74			0.48	0.36	3.88					4.8				5.16			4.04
296	uncultured_ammonia-oxidizing	AB373302	168	UncAm111			6.24	3.84	4.8	5.88	2.64	5.88				3.44	0.0001		2.76	5.16	5.16	5.04	2.88			5.16					4.44		4.68		0.0001	0.0001						4.8	5.04
297	uncultured_archaeon	GU811373	168	UncAr303			5.04	3.84	4.8	5.88	2.64	5.88				3.44	1.44		2.76	4.92	4.92	5.04	3.72			3.72					4.44				0.0001	0.0001						4.8	5.04				3.84
298	AOA-F2-M13F	ARB_375123BE	168	AFMYyyy3			4.8		5.16		0.48					4.44				5.16		3.6				3.48							4.68		3.44	1.44						5.04				5.16
299	A05_05-M13F	ARB_9264082E	168	AMfYyyy6			4.8	3.84	5.16	5.88	0.0001	5.88				3.72	0.0001			4.92	4.92	3.6	3.72			3.72					4.44	4.74	4.68		0.0001	0.0001						4.8				5.16
300	uncultured_ammonia-oxidizing	AB373306	168	UncAm115			6.24	3.84	5.16	5.88	0.0001	5.88				2.88	0.0001			4.08	4.08	5.04	5.16			5.16			3.24		4.44		4.68		0.0001	1.44						5.04	5.04			5.16
301	uncultured_ammonia-oxidizing	AB373314	168	UncAm123			6.24	3.84	5.16	5.88	0.0001	5.88				2.88	0.0001			4.08	4.08	5.04	5.16			5.16			3.24		4.44		4.68		0.0001	1.44						5.04	5.04			5.16
302	uncultured_ammonia-oxidizing	AB373310	168	UncAm119			6.24	3.84	5.16	5.88	0.0001	5.88				2.88	0.0001			4.08	4.08	5.04	5.16			5.16			3.24		4.44		4.68		0.0001	1.44						5.04	5.04			5.16
303	uncultured_ammonia-oxidizing	AB373321	168	UncAm130			6.24	3.84	5.16	5.88	0.0001	5.88				2.88	0.0001			4.08	4.08	5.04	5.16			5.16			3.24		4.44		4.68		0.0001	1.44						5.04	5.04			5.16
304	uncultured_archaeon	GU811276	168	UncAr400			6.24	3.84		5.88	1.2	5.88				2.88	1.44			4.92	4.92	5.04	4.02			3.72			2.76		4.44	4.74			0.0001	0.0001						4.8	5.04			4.32
305	uncultured_archaeon	GU811256	168	UncAr420			6.24	3.84		5.88	1.32	5.88				3.44	1.44			4.92	4.92	5.04	4.02			3.72			2.76		4.44	4.74			0.0001	0.0001						4.8	5.04			4.32
306	uncultured_ammonia-oxidizing	AB373359	168	UncAm168			6.24	3.84		5.88	1.2	5.88				2.88	0.0001			4.92	4.92	5.04	4.02			3.72			2.76		4.44	4.74	4.44		0.0001	0.0001						4.8	5.04			4.32
307	uncultured_archaeon	GU811274	168	UncAr402			6.24	3.84		5.88	1.2	5.88				2.88	1.44			4.92	4.92	5.04	4.02			3.72			2.76		2.4	2.7			0.0001	0.0001						4.8	5.04			5.16
308	SF04-SPB019S-H03	ARB_F51D91E7	168	SpHYyyy3			6.24	3.84		5.88	1.2	5.88				2.88	1.44					5.04	4.2			4.2			2.76		4.44	4.74			0.0001	0.48							5.04			5.16
309	uncultured_archaeon	GU811386	168	UncAr290			4.8	3.84		5.88	1.68	5.88				3.44	1.44			3.72	4.72	3.6				3.12			2.76		4.44	4.74			0.0001	1.2						5.16	5.04			5.16
310	uncultured_crenarchaeote	EF155623	168	UncC2146				3.84		4.44		4.44					1.5														1.2	2.4
311	uncultured_archaeon	GU811318	168	UncAr358			4.8	4.32		5.88	1.2	5.88				3.88	1.44			3.72	3.72	3.6	4.92			2.52			2.76		4.44	4.74			0.0001	1.2						5.16	5.04			5.16
312	uncultured_ammonia-oxidizing	GQ499767	168	UncA4229			4.8	3.84	5.16		0.0001					2.88	0.0001			4.92	4.92	3.6	3.72			3.72			3.24		5.76				0.84	0.0001						4.8				5.16
313	uncultured_ammonia-oxidizing	GQ499437	168	UncA4559			4.8	3.84	5.16	5.88	0.0001	5.88				2.88	0.0001			4.92	4.92	3.6	3.72			3.72			3.24		4.44				1.2	0.0001						4.8				5.16
314	uncultured_ammonia-oxidizing	GQ499772	168	UncA4224			4.8	3.84	5.16	5.88	0.0001	5.88				2.88	0.0001			4.92	4.92	3.6	3.72			3.72			3.24		4.44				0.0001	0.0001						4.8	5.04			5.16
315	uncultured_ammonia-oxidizing	EU925262	168	UncA5791			4.8	3.84		5.88	0.0001	5.88				2.88	0.0001					3.6	4.08			4.68			3.24		4.44				0.0001	1.44							5.04			5.16
316	uncultured_ammonia-oxidizing	GQ499768	168	UncA4228			4.8	3.84	5.16	5.88	0.0001	5.88				2.88	0.0001			4.92	4.92	3.6	3.72			3.72			3.24		4.44				0.0001	0.0001						4.8	5.04			5.16
317	uncultured_ammonia-oxidizing	GQ499672	168	UncA4324			4.8	3.84	5.16	5.88	0.0001	5.88				2.88	0.0001			4.92	4.92	3.6	3.72			3.72			3.24		4.44				0.0001	0.0001						4.8	5.04			5.16
318	uncultured_ammonia-oxidizing	GQ499474	168	UncA4522			4.8	3.84	5.16	5.88	0.0001	5.88				2.88	0.0001			4.92	4.92	3.6	3.72			3.72			3.24		4.44				0.0001	0.0001						4.8	5.04			5.16
319	uncultured_ammonia-oxidizing	GQ499780	168	UncA4216			4.8	3.84	5.16	5.88	0.0001	5.88				2.88	0.0001			4.92	4.92	3.6	3.72			3.72			3.24		4.44				0.0001	0.0001						4.8	5.04			5.16
320	uncultured_ammonia-oxidizing	GQ499482	168	UncA4514			4.8	3.84	5.16	5.88	0.0001	5.88				2.88	0.0001			4.92	4.92	3.6	3.72			3.72					4.44				0.0001	0.0001						4.8	5.04			5.16
321	uncultured_ammonia-oxidizing	GQ499784	168	UncA4212			4.8	4.32	5.16	5.88	0.0001	5.88				2.88	0.0001			4.92	4.92	3.6	3.72			3.72			3.24		4.44				0.0001	0.0001						4.8	5.04			5.16
322	uncultured_ammonia-oxidizing	GQ499477	168	UncA4519			4.8	4.32	5.16	5.88	0.0001	5.88				2.88	0.0001			4.92	4.92	3.6	3.72			3.72			3.24		4.44				0.0001	0.0001						4.8	5.04			5.16
323	uncultured_ammonia-oxidizing	GQ499753	168	UncA4243			4.8	4.32	5.16	5.88	0.0001	5.88				2.88	0.0001			4.92	4.92	3.6	3.72			3.72			3.24		4.44				0.0001	0.0001						4.8	5.04			5.16
324	uncultured_ammonia-oxidizing	GQ499743	168	UncA4253			4.8	4.32	5.16	5.88	0.0001	5.88				2.88	0.0001			4.92	4.92	3.6	3.72			3.72			3.24		4.44				0.0001	0.0001						4.8	5.04			5.16
325	uncultured_ammonia-oxidizing	GQ499750	168	UncA4246			4.8	4.32	5.16	5.88	0.0001	5.88				2.88	0.0001			4.92	4.92	3.6	3.72			3.72			3.24		4.44				0.0001	0.0001						4.8	5.04			5.16
326	uncultured_ammonia-oxidizing	EU925284	168	UncA5769			4.8	4.32	5.16	5.88	0.0001	5.88				2.88	0.0001			4.92	4.92	3.6	3.72			3.72			3.24		4.44				0.0001	0.0001						4.8	5.04			5.16
327	uncultured_ammonia-oxidizing	GQ499792	168	UncA4204			4.8	4.32	5.16	5.88	0.0001	5.88				2.88	0.0001			4.92	4.92	3.6	3.72			3.72			3.24		4.44				0.0001	0.0001						4.8	5.04			5.16
328	AOA-H8-M13F	ARB_34B7A51F	168	AHMYyyy5			3.6	3.84	5.16		0.48					2.88				4.92	4.92	3.6	3.72			3.72							4.68		0.0001	0.0001							5.04				5.04
329	uncultured_ammonia-oxidizing	GQ499740	168	UncA4256			2.4	4.32	5.16	5.88	0.0001	5.88				2.88	0.0001				4.92	4.2	3.72			3.72			2.94		4.92				0.0001	1.44							5.04				5.04
330	uncultured_ammonia-oxidizing	GQ499722	168	UncA4274			5.04	4.32		5.88	3.84	5.88				2.88	0.0001			4.92	4.92	5.04	3.72			3.72			3.24		4.44				0.0001	0.0001						4.8	5.04			5.16
331	uncultured_ammonia-oxidizing	GQ499748	168	UncA4248			4.8	4.32	5.16	5.88	0.0001	5.88				2.88	0.0001			4.92	4.92	3.6	3.72			3.72			3.24		4.44				0.0001	0.0001						4.8	5.04			5.16
332	uncultured_ammonia-oxidizing	GQ499491	168	UncA4505			4.8	4.32	5.16	5.88	0.0001	5.88				2.88	0.0001			4.92	4.92	3.6	3.72			3.72			3.24		4.44				0.0001	0.0001						4.8	5.04			5.16
333	uncultured_ammonia-oxidizing	EU925356	168	UncA5697			4.8	4.32	5.16	5.88	0.0001	5.88				2.88	0.0001			4.92	4.92	3.6	3.72			3.72			3.24		4.44				0.0001	0.0001						4.8	5.04			5.16
334	uncultured_ammonia-oxidizing	GQ499799	168	UncA4197			4.8	4.32	5.16	5.88	0.0001	5.88				2.88	0.0001			4.92	4.92	3.6	3.72			3.72			3.24		4.44				0.0001	0.0001						4.8	5.04			5.16
335	uncultured_ammonia-oxidizing	GQ499493	168	UncA4503			4.8	4.32	5.16	4.68	0.0001	4.68				2.88	0.0001					3.6	4.92			4.92			3.24		4.44				0.0001	1.2							5.04			5.16
336	uncultured_ammonia-oxidizing	GQ499779	168	UncA4217			4.8	4.32		5.88	0.0001	5.88				2.88	0.0001			4.92	4.92	3.6	3.72			3.72			3.24		4.44				0.0001	0.0001						4.8	5.04			5.16
337	uncultured_ammonia-oxidizing	EU925357	168	UncA5696			4.8	4.32	5.16	5.88	0.0001	5.88				2.88	0.0001			4.92	4.92	3.6	3.72			3.72			3.24		4.44				0.0001	0.0001						4.8	5.04			5.16
338	uncultured_ammonia-oxidizing	GQ499755	168	UncA4241			4.8	4.32	5.16	5.88	0.0001	5.88				2.88	0.0001					3.6	4.56			4.56			3.24		4.44				0.0001	0.0001						4.8	5.04			5.16
339	uncultured_ammonia-oxidizing	GQ499752	168	UncA4244			4.8	4.32	5.16	5.88	0.0001	5.88	5.28			2.88	0.0001			4.92	4.92	3.6	3.72			3.72			3.24		4.44				0.24	0.0001						4.8				5.16
340	uncultured_ammonia-oxidizing	GQ499552	168	UncA4444			4.8	4.32	5.16	5.88	0.0001	5.88				4.08	0.0001			4.92	4.92	3.6	3.72			3.72			3.24		4.44				0.0001	0.0001						4.8	5.04			5.16
341	uncultured_ammonia-oxidizing	GQ499476	168	UncA4520			4.8	4.32	5.16	5.88	0.0001	5.88				2.88	0.0001			4.92	4.92	3.6	3.72			3.72			3.24		4.44				0.0001	0.0001						4.8	5.04			5.16
342	uncultured_ammonia-oxidizing	GQ499791	168	UncA4205			6	4.32	5.16	5.88	0.0001	5.88				2.88	0.0001			4.92	4.92	4.8	3.72			3.72			3.24		4.44				0.0001	0.0001						4.8	5.04			5.16
343	uncultured_ammonia-oxidizing	GQ499486	168	UncA4510			4.8	4.32	5.16	5.88	0.0001	5.88				2.88	0.0001			4.92	4.92	3.6	3.72			3.72			3.24		4.44				0.0001	0.0001						4.8	5.04			5.16
344	uncultured_archaeon	GU811447	168	UncAr229			4.8	5.16	5.16		0.0001		5.28			2.88	0.0001			4.92	4.92	3.6	3.72			3.72			3.24		4.44				0.24	0.0001						4.8				5.16
345	uncultured_archaeon	GU811321	168	UncAr355			4.8	3.84	5.16	5.88	0.0001	5.88				2.88	0.0001			4.92	4.92	3.6	3.72			3.72					4.44				0.0001	0.0001						4.8	5.04			5.16
346	uncultured_ammonia-oxidizing	GQ499718	168	UncA4278			4.8	3.84	5.16	5.88	1.44	5.88				2.88	0.0001			4.92	4.92	3.6	3.72			3.72			3.24		4.44				0.0001	0.0001						4.8	5.04			5.16
347	uncultured_ammonia-oxidizing	EU925290	168	UncA5763			4.8	3.84	5.16	5.88	0.0001	5.88				2.88	1.44			4.08	5.28	3.6							3.24		4.44				0.0001	1.44						5.04	5.04
348	SF04-BD31-B03	ARB_D53AA825	168	SdBYyyy3			6	3.84	5.16	5.88	0.0001	5.88				2.88	0.0001			4.92	4.92	3.6	4.92			3.72					4.44				0.0001	1.2						5.16	5.04			5.16
349	uncultured_crenarchaeote	DQ148664	168	UncCr334			6	3.84	5.16	5.88	0.0001	5.88				2.88	0.0001			4.92	4.92	3.6	4.92			3.72					4.44				0.0001	1.2						5.16	5.04			5.16
350	uncultured_ammonia-oxidizing	AB449273	168	UncA6373			5.04	5.04	5.16	2.4	0.0001	2.4				3.72	1.5			4.92	4.92	5.52	3.72			3.72					3.84	2.7	3.6		1.68	0.0001						4.8				5.16			4.4
351	uncultured_ammonia-oxidizing	AB449272	168	UncA6374			4.8	5.04	5.16	3.48	0.0001	2.88				3.72	1.5			4.92	4.92	3.6	4.92			3.72					2.4	2.7	3.48		0.48	1.2						5.16				5.16	5.04
352	uncultured_ammonia-oxidizing	AB449303	168	UncA6343			4.8	4.8	5.16	5.88	0.0001	5.88				3.72	1.5			4.92	4.92	2.4	4.92			3.72					3.6	2.7	3.48		0.78	1.2						5.16				5.16	5.04
353	uncultured_ammonia-oxidizing	AB373254	168	UncAmm67			4.8	6.36	5.16	5.88	0.0001	5.88				3.72	0.0001			4.92	4.92	2.4	4.92			3.72					4.44	4.74	3.48		0.48	1.2	4.72					5.16				5.16	5.04
354	uncultured_ammonia-oxidizing	AB373285	168	UncAmm95			4.8	6.36	5.16	5.88	0.0001	5.88				3.72	0.0001			4.92	4.92	2.4	4.92			3.72					4.44	4.74	3.48		0.48	1.2	4.72					5.16				5.16	5.04
355	uncultured_archaeon	GU811612	168	UncArc64			4.8	6.36	5.16	5.88	0.0001	5.88				3.72	0.0001			4.92	4.92	2.4	4.92			3.72					4.44	4.74			0.48	1.2	4.72					5.16					5.04
356	uncultured_ammonia-oxidizing	AB373269	168	UncAmm81			4.8	6.36	5.16	5.88	0.0001	5.88				4.28	0.0001			4.92		2.4				4.32					4.44	4.74	3.48		0.48	1.2	4.72					5.16				5.16	5.04
357	uncultured_ammonia-oxidizing	AB373281	168	UncAmm91			4.8	6.36	5.16	5.88	0.0001	5.88				4.28	0.0001			4.92		2.4				4.32					4.44	4.74	3.48		0.48	1.2	4.72					5.16				5.16	5.04
358	uncultured_archaeon	GU811342	168	UncAr334			4.8		5.16	5.88	0.0001	5.88				3.72	1.44			4.92	4.92	2.4	3.72			3.72					4.44				0.0001	0.0001	4.72		4.64			4.8				5.16	5.04
359	crenarchaeote_enrichment	EU650810	168	CreEnr81			4.8	6.36	5.16	5.88	0.0001	5.88				3.72	0.0001			4.92	4.92	3.6	3.72			3.72					4.44				0.0001	0.0001	4.72					4.8	5.04			5.16
360	crenarchaeote_enrichment	EU650816	168	CreEnr75			4.8	6.36	5.16	5.88	0.0001	5.88				3.72	0.0001			4.92		3.6	4.44			3.72					4.44				0.0001	0.0001	4.72					4.8	5.04			5.16
361	SF05-BC11-G01	ARB_AE3739B1	168	SBGYyyy4			4.8		5.16	5.88	0.0001	5.88				3.72	0.0001			4.92	4.92	3.6	3.72			3.72			3.24		4.44				0.48	0.0001	4.72					4.8				5.16
362	SF04-BD31-C03	ARB_CF0E6C96	168	SdCYyyy3			4.8		5.16	5.88	0.0001	5.88				3.72	0.0001			4.92	4.92	3.6	3.72			3.72			3.24		4.44				0.48	0.0001	4.72					4.8				5.16
363	crenarchaeote_enrichment	EU650831	168	CreEnr60			4.8		5.16	5.88	0.0001	5.88				3.72	0.0001			4.92	4.92	3.6	3.72			3.72			3.24		4.44				0.48	0.0001	4.72					4.8				5.16
364	A05_15-M13F	ARB_98E2BD0A	168	AMfYyy15			4.8	3.84	5.16		0.0001					3.72	0.0001			4.92	4.92	3.6	3.72			3.72					4.44		4.68		0.0001	0.0001						4.8				5.16
365	A20_07-M13F	ARB_3C9E613F	168	AMfYyyy3			4.8	3.84	5.16		0.0001					3.72	0.0001			4.92	4.92	3.6	3.72			3.72					4.44		4.68		0.48	0.0001				3.57		4.8				5.16
366	A20_13-M13F	ARB_92F8DB8B	168	AMfYyy24			4.8	3.84	5.16		0.0001					3.72	0.0001			4.92	4.92	3.6	3.72			3.72					4.44		4.68		0.48	0.0001				3.57		4.8				5.16
367	AOA_DNA_61_012.scf	ARB_E5690B63	168	AdnScf19			4.8	3.84	5.16		0.0001					3.72	0.0001			4.92	4.92	3.6	3.72			3.72							4.68		0.48	0.0001				3.57		4.8				5.16
368	uncultured_ammonia-oxidizing	AB373284	168	UncAmm94			4.8	3.84	5.16	4.68	0.0001	4.68				3.72	0.0001			4.92	4.92	3.6	3.72			3.72					4.44		4.68		0.48	0.0001				3.57		4.8				5.16
369	SF04-CB020S-D03	ARB_893973CB	168	SCDYyyy5			6	3.12	5.16	5.48	0.0001	4.98				3.72	0.0001			4.92	4.92	3.6	4.92			3.72					4.44				0.48	1.2						5.16				5.16	5.04
370	uncultured_crenarchaeote	FJ656582	168	UncC2158			2.4	3.84		2.84	0.0001	2.34				2.88	0.0001			3.72	3.72	4.2	4.92			2.52			2.64		4.44	4.74			1.2	1.2						5.52	5.04				5.04		4.76
371	uncultured_crenarchaeote	FJ656575	168	UncC2165			2.4	3.84	5.16	2.84	0.0001	2.34				2.88	0.0001			3.72	3.72	4.2	4.92			2.52			2.64		4.44	4.74			1.2	1.2						5.52	5.04				5.04		4.76
372	uncultured_crenarchaeote	FJ656564	168	UncC2176			2.4	3.84	5.16	2.84	0.0001	2.34				2.88	0.0001			4.92	4.92	4.2	3.72			3.72			2.64		4.44	4.74			0.0001	0.0001						5.16	5.04				5.04
373	uncultured_crenarchaeote	FJ656588	168	UncC2152			2.4	3.84	5.16	2.84	0.0001	2.34				2.88	0.0001			3.72	3.72	4.2	4.92			2.52			3.24		4.44	4.74			0.0001	1.2						5.52	5.04			5.16
374	uncultured_crenarchaeote	FJ656585	168	UncC2155			2.4	3.84	5.16	4.04	0.0001	3.54				2.88	0.0001			3.72	3.72	4.2	4.92			2.52			3.24		4.44	4.74			0.0001	1.2						5.52	5.04			5.16	5.04
375	uncultured_crenarchaeote	FJ656583	168	UncC2157			2.4	3.84	5.16	2.84	0.0001	2.34				2.88	0.0001			3.72	3.72	4.2	4.92			2.52			3.24		4.44	4.74			1.2	1.2						5.52	5.04			5.16	5.04		4.76
376	uncultured_crenarchaeote	FJ656580	168	UncC2160			2.4	3.84	5.16	2.84	0.0001	2.34				2.88	0.0001			3.72	3.72	4.2	4.92			2.52			3.24		4.44	4.74			1.2	1.2						5.52	5.04			5.16	5.04		4.76
377	uncultured_crenarchaeote	FJ656574	168	UncC2166			2.4	3.84	5.16	2.84	0.0001	2.34				2.88	0.0001			3.72	3.72	4.2	4.92			2.52			3.24		4.44	4.74			1.2	1.2						5.52	5.04			5.16	5.04		4.76
378	uncultured_crenarchaeote	FJ656571	168	UncC2169			2.4	3.84	5.16	2.84	0.0001	2.34				2.88	0.0001			3.72	3.72	4.2	4.92			2.52			3.24		4.44	4.74			1.2	1.2						5.52	5.04			5.16	5.04		4.76
379	uncultured_crenarchaeote	FJ656572	168	UncC2168			2.4	3.84	5.16	2.84	1.44	2.34				2.88	0.0001		4.74	3.72	3.72	4.2	4.92			2.52			3.24		4.44	4.74			1.2	1.2						5.52	5.04			5.16	5.04		4.76
380	uncultured_crenarchaeote	FJ656576	168	UncC2164			2.4	3.84	5.16	2.84	0.0001	2.34				2.88	0.0001			3.72	3.72	4.2	4.92			2.52			3.24		4.44	4.74			1.2	1.2						5.52	5.04			5.16	5.04		4.76
381	uncultured_crenarchaeote	FJ656573	168	UncC2167			2.4	3.84	5.16	2.84	0.0001	2.34				2.88	0.0001			3.72	3.72	4.2	4.92			2.52			3.24		4.44	4.74			1.2	1.2						5.52	5.04			5.16	5.04		4.76
382	uncultured_crenarchaeote	FJ656581	168	UncC2159			2.4	3.84	5.16	2.84	0.0001	2.34				2.88	0.0001			3.72	3.72	4.2	4.92			2.52			3.24		4.44	4.74			1.2	1.2						5.52	5.04			5.16	5.04		4.76
383	uncultured_crenarchaeote	FJ656586	168	UncC2154			3.6	3.84	3.96	2.84	1.2	2.34				2.88	0.0001			3.72	3.72	3.6	4.92			2.52					4.44	4.74			1.2	1.2							5.04			5.16			4.76
384	SF04-CB018S-F03	ARB_8C67BF3A	168	SCFYyyy2			5.04	4.94	5.16	1.2	0.0001	1.2				3.44	0.0001			3.72	4.72	5.04				4.68	4.86				4.44				1.2	1.2						3.6	5.04			5.16	5.04		4.76
385	AOA-F6-M13F	ARB_9434BCAB	168	AFMYyyy5			6	4.08	5.16	1.2	0.0001	1.2				2.88	0.3			3.72	3.72	3.6	4.92			2.52					5.28		3.48		1.68	1.2						5.16				5.16	5.04
386	AOA_DNA_45_011.scf	ARB_4FCE17	168	AdnScf12			6	4.08	5.16	1.2	0.0001	1.2				2.88	0.3			3.72	3.72	3.6	4.92			2.52					5.28		3.48		1.68	1.2						5.16				5.16	5.04
387	AOA_DNA_04_003.scf	ARB_70A70139	168	AdnScf26			4.8	4.08	5.16	1.2	0.0001	1.2								4.92	4.92	3.6	3.72			3.72							4.68		1.68	0.0001						4.8				5.16
388	Derwent_AOA_01-C12-M13F	ARB_E9D60862	168	Drw_C12_			4.8	4.8	5.16	1.2	0.0001	1.2				2.88	0.0001			4.92	4.92	3.6	3.72			3.72					4.44	4.74	4.68		0.0001	0.0001						4.8	5.04			5.16
389	uncultured_ammonia-oxidizing	AB449271	168	UncA6375				2.4		2	0.0001	1.5					0.3			4.68	3.24	2.4				2.04		5.52			5.28		3.48		1.68	3.84													4.4
390	uncultured_ammonia-oxidizing	AB449270	168	UncA6376			4.8	2.4	5.16	2	0.0001	1.5				3.72	0.3			3.72	3.72	4.8	4.92			2.52					5.28		3.24		1.68	1.2						5.16				5.16	4.68		4.4
391	uncultured_crenarchaeote	DQ831656	168	UncC1119				3.84		0.0001		0.0001				3.72	0.0001			4.92	4.92		3.72			3.72					4.44				0.0001	0.0001						4.8	5.04
392	AOA_125_18-M13F	ARB_5B213FDD	Nitrosoarchaeum limnia et rel	AoMfYy15				6.24	4.56	5.24	4.8	4.74				4.64	4.04		2.4	4.92	4.92		3.72		4.32	3.72					3.96	3.54	4.44		0.0001	0.0001			5.2			4.8	5.04
393	AOA_125_26-M13F	ARB_ADC5CA34	Nitrosoarchaeum limnia et rel	AoMfYy22				6.24	4.56	5.24	4.8	4.74				4.64	4.04		2.4	4.92	4.92		3.72		4.32	3.72					3.96	3.54	4.44		0.0001	0.0001			5.2			4.8	5.04
394	AOA_PBC_19-M13F	ARB_CB6FF698	Nitrosoarchaeum limnia et rel	APbcMYy9				6.24	4.56	5.24	4.8	4.74				4.64	4.04		2.4	4.92	4.92		3.72		4.32	3.72					3.96	3.54	4.44		0.0001	0.0001			5.2			4.8	5.04
395	uncultured_ammonia-oxidizing	GQ499509	Nitrosoarchaeum limnia et rel	UncA4487				5.04	4.56	5.24	4.8	4.74				4.64	4.04		2.4	4.92	4.92		3.72		4.32	3.72					3.96	3.54			0.0001	0.0001			5.2			4.8	5.04
396	uncultured_ammonia-oxidizing	GQ499508	Nitrosoarchaeum limnia et rel	UncA4488				5.04	4.56	5.24	4.8	4.74				4.64	4.04		2.4	4.92	4.92		3.72		4.32	3.72					4.44				0.0001	0.0001			5.2			4.8	5.04
397	AOA_125_30-M13F	ARB_FFB738EC	Nitrosoarchaeum limnia et rel	AoMfYy26				6.24	4.56	5.24	4.8	4.74				4.64	4.04		2.4	4.92	4.92		3.72		4.32	3.72					3.96	3.54	5.64		0.0001	0.0001			5.2			4.8	5.04
398	AOA_125_16-M13F	ARB_7316D53F	Nitrosoarchaeum limnia et rel	AoMfYy13				6.24	4.56	5.24	4.8	4.74				4.64	4.04		2.4	4.92	4.92		3.72		4.32	3.72					3.96	3.54	4.44		0.0001	0.0001			5.2			4.8	5.04
399	AOA_upper_08-M13F	ARB_17434EB2	Nitrosoarchaeum limnia et rel	AOppYyy7				6.24	5.88	5.24	4.8	4.74				4.64	4.04		2.4	4.92	4.92		3.72		4.32	3.72					3.96	3.54	4.44		0.0001	0.0001			5.2			4.8	5.04
400	AOA_PBC_27-M13F	ARB_A325B8E2	Nitrosoarchaeum limnia et rel	APbcMY16					6										2.56																2.4	5.04
401	AOA_125_07-M13F	ARB_CAEC0FD0	Nitrosoarchaeum limnia et rel	AoMfYyy6				6.24	4.56	5.24	4.8	4.74				4.64	4.04		2.4	4.92	4.92		3.72		4.32	3.72					4.08	3.3	4.44		0.0001	0.0001			5.2			4.8	5.04
402	uncultured_ammonia-oxidizing	GQ499465	Nitrosoarchaeum limnia et rel	UncA4531				6.24	4.56	5.24	4.8	4.74				4.64	2.6		2.4	4.92	4.92		3.72		4.08	3.72					3.96	3.54			0.0001	0.0001			5.2			4.8	5.04
403	uncultured_ammonia-oxidizing	GQ499462	Nitrosoarchaeum limnia et rel	UncA4534				6.24	4.56	5.24	4.8	4.74				4.64	2.6		2.4	4.92	4.92		3.72		4.08	3.72					3.96	3.54			0.0001	0.0001			5.2			4.8	5.04
404	uncultured_crenarchaeote	DQ148641	Nitrosoarchaeum limnia et rel	UncCr312				6.24	4.56	5.24	4.8	4.74				4.64	2.6		2.4	4.92	4.92		3.72		4.08	3.72					3.96	3.54			0.0001	0.0001			5.2			4.8	5.04
405	uncultured_ammonia-oxidizing	GQ499399	Nitrosoarchaeum limnia et rel	UncA4597				6.24	4.56	5.24	4.8	4.74				4.64	4.04		2.4	4.92	4.92		3.72		4.32	3.72				6.12	4.8		4.44		0.0001	0.0001			5.2			4.8	5.04
406	uncultured_ammonia-oxidizing	GQ499397	Nitrosoarchaeum limnia et rel	UncA4599				6.24	4.56	5.24	4.8	4.74				4.64	4.04		2.4	4.92	4.92		3.72		4.32	3.72				6.12	4.8		4.44		0.0001	0.0001			5.2			4.8	5.04
407	uncultured_ammonia-oxidizing	GQ499410	Nitrosoarchaeum limnia et rel	UncA4586				6.24	4.56	5.24	4.8	4.74				4.64	4.04		2.4	4.92	4.92		3.72		4.32	3.72				6.12	4.8		4.44		0.0001	0.0001			5.2			4.8	5.04
408	SF04-SU002S-E01	ARB_B286E7BA	Nitrosoarchaeum limnia et rel	SuEYyyyy				6.24	4.56	5.24	4.8	4.74				4.64	4.04		2.4	4.92	4.92		3.72		4.32	3.72				6.12	4.2	3.96			0.0001	0.0001			5.2			4.8	5.04				5.28
409	SF04-SU002S-C03	ARB_E436F438	Nitrosoarchaeum limnia et rel	SSuYyyy3				6.24	4.56	5.24	4.8	4.74				4.64	4.04		2.4	4.92	4.92		3.72		4.32	3.72					3.96	3.54			0.0001	0.0001			5.2			4.8	5.04
410	SF04-SU016S-D03	ARB_7444B352	Nitrosoarchaeum limnia et rel	SusYyyy5				6.24	4.56	5.24	4.8	4.74				4.64	4.04		2.4	4.92	4.92		3.72		4.32	3.72					3.96	3.54			0.0001	0.0001			5.2			4.8	5.04
411	uncultured_crenarchaeote	EU099940	Nitrosoarchaeum limnia et rel	UncC1965				6.24	4.56	5.24	4.8	4.74				4.64	4.04		2.4	4.92	4.92		3.72		4.32	3.72					3.96	3.54			0.0001	0.0001			5.2			4.8	5.04
412	uncultured_ammonia-oxidizing	GQ499646	Nitrosoarchaeum limnia et rel	UncA4350				5.28	4.56	5.24	6	4.74				4.64	4.04		2.4	3.72	3.72		4.92		4.32	2.52				5.28	3.96	3.54			0.0001	1.2			5.2			5.16	5.04
413	uncultured_ammonia-oxidizing	GQ499407	Nitrosoarchaeum limnia et rel	UncA4589				4.8	4.56	4.52	4.8	4.02				4.64	4.04		2.4	4.92	4.92		3.72		4.32	3.72				5.28	3.96	3.54	5.64		1.2	0.0001						4.8
414	uncultured_ammonia-oxidizing	GQ499401	Nitrosoarchaeum limnia et rel	UncA4595				4.8	4.56	4.52	4.8	4.02				4.64	4.04		2.4	4.92	4.92		3.72		4.32	3.72				5.28	3.96	3.54	5.64		1.2	0.0001						4.8
415	uncultured_ammonia-oxidizing	GQ499405	Nitrosoarchaeum limnia et rel	UncA4591				4.8	4.56	4.52	4.8	4.02				4.64	4.04		2.4	4.92	4.92		3.72		4.32	3.72				5.28	3.96	3.54	5.64		1.2	0.0001						4.8
416	uncultured_crenarchaeote	GU187974	Nitrosoarchaeum limnia et rel	UncC6006				4.8	4.56	5.24	4.8	4.74				4.64	2.6		2.4	4.92	4.92		3.72		4.08	3.72				5.28	3.96	3.54			1.2	0.0001						4.8
417	uncultured_ammonia-oxidizing	GQ499389	Nitrosoarchaeum limnia et rel	UncA4607				4.8	4.56	5.24	4.8	4.74				4.64	3.8		2.4	4.92	4.92		3.72		3.36	3.72				5.28	3.96	3.54	4.44		1.2	0.0001						4.8
418	uncultured_ammonia-oxidizing	GQ499464	Nitrosoarchaeum limnia et rel	UncA4532				6.24	4.56	4.04	4.8	3.54				4.64	4.04		3.24	4.92	4.92		3.72		4.32	3.72					3.96	3.54			0.0001	0.0001			3.88			4.8	5.04
419	SF04-BG20-F09	ARB_57A51B61	Nitrosoarchaeum limnia et rel	SgFYyyyy				6.24	4.56	5.24	4.8	4.74				4.64	2.6		2.4	4.92	4.92		3.72		4.08	3.72					3.96	3.54			1.2	0.0001			5.2			4.8	5.04
420	uncultured_crenarchaeote	GU187976	Nitrosoarchaeum limnia et rel	UncC6004				6.24	4.56	4.04	4.8	3.54				4.64	2.6		2.4				4.2		4.08	4.2					3.96	3.54			0.0001	0.48			5.2				5.04
421	uncultured_ammonia-oxidizing	EU925373	Nitrosoarchaeum limnia et rel	UncA5680				5.04	4.56	5.24	4.8	4.74				4.64	2.6		2.4	4.92	4.92		3.72	5.14	4.08	3.72				5.28	3.96	3.54			0.0001	0.0001			5.2			4.8	4.8				5.04
422	uncultured_ammonia-oxidizing	EU925291	Nitrosoarchaeum limnia et rel	UncA5762				5.04	4.56	5.24	4.8	4.74				4.64	2.6		2.4	4.92	4.92		3.72	5.14	4.08	3.72				5.28	3.96				0.0001	0.0001			5.2			4.8	4.8				5.04
423	uncultured_ammonia-oxidizing	GQ499661	Nitrosoarchaeum limnia et rel	UncA4335				6.24	4.56	5.24	4.8	4.74				4.64	2.6		2.4	4.92	4.92		3.72	5.14	4.08	3.72				5.28	3.96	3.54			0.0001	0.0001						4.8	4.8				5.04
424	uncultured_ammonia-oxidizing	EU925267	Nitrosoarchaeum limnia et rel	UncA5786				5.04	4.56	5.24	4.8	4.74				4.64	2.6		2.4	4.92	4.92		3.72		4.08	3.72				5.28	3.96	3.54			0.0001	0.0001			5.2			4.8	5.04
425	AOA_upper_27-M13F	ARB_4003B9C4	Nitrosoarchaeum limnia et rel	AOpprY17				3.84	4.56	5.24	4.8	4.74				4.64	4.04		2.4	3.72	4.72				3.84	3.12				5.52	4.08	3.3	4.44		0.0001	1.2			5.2			5.16	5.04
426	AOA_PBC_29-M13F	ARB_15D77FC	Nitrosoarchaeum limnia et rel	APbcMY18				3.84	4.56	5.24	4.8	4.74				4.64	4.04		2.4	3.72	4.72				3.84	3.12				5.52	4.08	3.3	4.44		0.0001	1.2			5.2			5.16	5.04
427	AOA_125_14-M13F	ARB_92EFFDEF	Nitrosoarchaeum limnia et rel	AoMfYy11				3.84	4.56	5.24	4.8	4.74				4.64	4.04		2.4	3.72	4.72				3.84	3.12				5.52	4.08	3.3	4.44		0.0001	1.2			5.2			5.16	5.04
428	AOA_125_22-M13F	ARB_6228F454	Nitrosoarchaeum limnia et rel	AoMfYy19				3.84	4.56	5.24	4.8	4.74				4.64	4.04		2.4	3.72	4.72				3.84	3.12				5.52	4.08	3.3	4.44		0.0001	1.2			5.2			5.16	5.04
429	AOA_125_19-M13F	ARB_46AFA2F2	Nitrosoarchaeum limnia et rel	AoMfYy16				3.84	6	5.24	6.24	4.74				5	4.04		1.56	3.72	4.72				4.32	3.12				4.08	3.6	2.82	4.44		1.2	1.2			5.2			5.16
430	AOA_125_32-M13F	ARB_AF350FCD	Nitrosoarchaeum limnia et rel	AoMfYy27				3.84	6	5.24	5.04	4.74				3.8	4.04		1.56	3.72	4.72				4.32	3.12				4.08	4.08	3.3	4.44		1.2	1.2			5.2			5.16
431	AOA_PBC_12-M13F	ARB_722B6B9A	Nitrosoarchaeum limnia et rel	APbcMYy2				3.84	4.56	5.48	4.8	4.98				4.64	2.6		2.4	3.72	4.72				4.08	3.12				4.08	4.08	3.3	4.44		0.0001	1.2			5.2			5.16	5.04
432	AOA_125_20-M13F	ARB_84CF9E73	Nitrosoarchaeum limnia et rel	AoMfYy17				3.84	4.56	5.48	4.8	4.98				4.64	2.6		2.4	3.72	4.72				4.08	3.12				4.08	4.08	3.3	4.44		0.0001	1.2			5.2			5.16	5.04
433	AOA_125_06-M13F	ARB_324AD457	Nitrosoarchaeum limnia et rel	AoMfYyy5				3.84	4.56	5.48	4.8	4.98				4.64	2.6		2.4	3.72	4.72				4.08	3.12				4.08	4.08	3.3	4.44		0.0001	1.2			5.2			5.16	5.04
434	AOA_125_05-M13F	ARB_FE51CEC2	Nitrosoarchaeum limnia et rel	AoMfYyy4				3.84	4.56	5.48	4.8	4.98				4.64	2.6		2.4	3.72	4.72				4.08	3.12				4.08	4.08	3.3	4.44		0.0001	1.2			5.2			5.16	5.04
435	AOA_125_17-M13F	ARB_FE356E17	Nitrosoarchaeum limnia et rel	AoMfYy14				3.84	4.56	5.48	4.8	4.98				4.64	2.6		2.4	3.72	4.72			4.78	4.08	3.12				4.08	4.08	3.3	4.44		0.0001	1.2			5.2			5.16	5.04
436	AOA_upper_25-M13F	ARB_8EA9DA80	Nitrosoarchaeum limnia et rel	AOpprY15				3.84	4.56	5.24	4.8	4.74				4.64	1.5		2.4	3.72	4.72				4.56	3.12				4.56	4.08	3.18	4.44		0.0001	1.2			5.2			5.16	5.04
437	uncultured_ammonia-oxidizing	EU925326	Nitrosoarchaeum limnia et rel	UncA5727				4.8	4.56	6.24	4.8	6.24				4.64	4.52		2.4	4.92	4.92		3.72		4.32	3.72				4.08	3.96	3.54			1.2	0.0001						4.8	5.04
438	uncultured_ammonia-oxidizing	EU925313	Nitrosoarchaeum limnia et rel	UncA5740				4.8	4.56	6.24	4.8	6.24				4.64	4.04		2.4	4.92	4.92		3.72		4.32	3.72				4.08	3.96	3.54			1.2	0.0001						4.8	5.04
439	uncultured_ammonia-oxidizing	EU925307	Nitrosoarchaeum limnia et rel	UncA5746				4.8	4.56	6.24	4.8	6.24				4.64	4.04		2.4	4.92	4.92		3.72		4.32	3.72				4.08	3.96	3.54			1.2	0.0001						4.8	5.04
440	uncultured_ammonia-oxidizing	EU925318	Nitrosoarchaeum limnia et rel	UncA5735				4.8	4.56	6.24	4.8	6.24				4.64	4.04		2.4	4.92	4.92		3.72		4.32	3.72				4.08	3.96	3.54			1.2	0.0001						4.8	5.04
441	uncultured_ammonia-oxidizing	EU925321	Nitrosoarchaeum limnia et rel	UncA5732				4.8	4.56	6.24	4.8	6.24				4.64	4.04		2.4	4.92	4.92		3.72		4.32	3.72				4.08	3.96	3.54			1.2	0.0001						4.8	5.04
442	uncultured_ammonia-oxidizing	EU925316	Nitrosoarchaeum limnia et rel	UncA5737				4.8	5.88	6.24	4.8	6.24				4.64	4.04		2.4	4.92	4.92		3.72		4.32	3.72				4.08	3.96	3.54			1.2	0.0001						4.8	5.04
443	uncultured_ammonia-oxidizing	EU925325	Nitrosoarchaeum limnia et rel	UncA5728				4.8	4.56	6.24	4.8	6.24				4.64	4.04		2.4	4.92	4.92		3.72		4.32	3.72				4.08	3.96	3.54			1.2	0.0001						4.8	5.04
444	uncultured_ammonia-oxidizing	EU925308	Nitrosoarchaeum limnia et rel	UncA5745				4.8	4.56	6.24	4.8	6.24				4.64	4.04		2.4				4.92		4.32	4.92				4.08	3.96	3.54			1.2	0.6						4.8	5.04
445	uncultured_ammonia-oxidizing	EU925300	Nitrosoarchaeum limnia et rel	UncA5753				4.8	4.56	6.24	4.8	6.24				4.64	4.04		2.4	4.92	4.92		3.72		4.32	3.72				4.08	3.96	3.54			1.2	0.0001						4.8	5.04
446	uncultured_ammonia-oxidizing	EU925299	Nitrosoarchaeum limnia et rel	UncA5754				4.8	4.56	6.24	4.8	6.24				4.64	4.04		2.4	4.92	4.92		3.72		4.32	3.72				4.08	3.96	3.54			1.2	0.0001						4.8	5.04
447	uncultured_ammonia-oxidizing	EU925304	Nitrosoarchaeum limnia et rel	UncA5749				4.8	4.56	6.24	4.8	6.24				4.64	4.04		2.4	4.92	4.92		3.72		4.32	3.72				4.08	3.96	3.54			1.2	0.0001						4.8	5.04
448	uncultured_ammonia-oxidizing	EU925314	Nitrosoarchaeum limnia et rel	UncA5739				4.8	4.56	6.24	4.8	6.24				4.64	4.04		2.4	4.92	4.92		3.72		4.32	3.72				4.08	3.96	3.54			1.2	0.0001						4.8	5.04
449	uncultured_ammonia-oxidizing	GQ499703	Nitrosoarchaeum limnia et rel	UncA4293				4.8	4.56	6.24	4.8	6.24				4.64	4.04		2.4	4.92	4.92		3.72		4.32	3.72				4.08	3.96	3.54			1.2	0.0001						4.8	5.04				5.04
450	SF04-BG20-D12	ARB_42DDB99E	Nitrosoarchaeum limnia et rel	SgDYyyy4				6.24	4.56	4.68	4.8	4.68				4.64	4.04		2.4	4.92	4.92		3.72		4.32	3.72				4.08	3.96	3.54			1.2	0.0001			5.2			4.8	5.04
451	uncultured_crenarchaeote	DQ148637	Nitrosoarchaeum limnia et rel	UncCr308				6.24	4.56	4.68	4.8	4.68				4.64	4.04		2.4	4.92	4.92		3.72		4.32	3.72				4.08	3.96	3.54			1.2	0.0001			5.2			4.8	5.04
452	SF04-BG20-A11	ARB_918D2EC3	Nitrosoarchaeum limnia et rel	SgAYyyy3				6.24	4.56	4.68	4.8	4.68				4.64	4.04		2.4	4.92	4.92		3.72		4.32	3.72				4.08	3.96	3.54			1.2	0.0001			5.2			4.8	5.04
453	crenarchaeote_enrichment	EU650862	Nitrosoarchaeum limnia et rel	CreEnr29				6.24	4.56	3.84	4.8	3.84				4.64	4.04		2.4	4.92	4.92		3.72		4.32	3.72				4.56	3.96	3.54			1.2	0.0001			5.2			4.8	5.04
454	crenarchaeote_enrichment	EU650865	Nitrosoarchaeum limnia et rel	CreEnr26				6.24	4.56	4.68	4.8	4.68				4.64	4.04		2.4	4.92	4.92		3.72		4.32	3.72				4.08	3.96	3.54			1.2	0.0001			5.2			4.8	5.04
455	crenarchaeote_enrichment	EU650856	Nitrosoarchaeum limnia et rel	CreEnr35				6.24	4.56	5.88	4.8	5.88				4.64	4.04		2.4	4.92	4.92		3.72		4.32	3.72				4.08	3.96	3.54			1.2	0.0001			5.2			4.8	5.04
456	uncultured_crenarchaeote	DQ148642	Nitrosoarchaeum limnia et rel	UncCr313				6.24	5.76	4.68	6	4.68				4.64	2.6		3.6	4.92	4.92		3.72		4.08	3.72				4.08	3.96	3.54			1.2	0.0001			5.2			4.8	5.04
457	uncultured_crenarchaeote	DQ148648	Nitrosoarchaeum limnia et rel	UncCr319				6.24	5.76	4.68	6	4.68				4.64	2.6		3.6	4.92	4.92		3.72		4.08	3.72				4.08	3.96	3.54			1.2	0.0001						4.8	5.04
458	SF04-BG30-A01	ARB_379A3DC0	Nitrosoarchaeum limnia et rel	SgAYyyy5				6.24	5.76	4.68	6	4.68				4.64	2.6		3.6	4.92	4.92		3.72		4.08	3.72				4.08	3.96	3.54			1.2	0.0001			5.2			4.8	5.04
459	crenarchaeote_enrichment	EU650859	Nitrosoarchaeum limnia et rel	CreEnr32				6.24	4.56	4.68	4.8	4.68				4.64	3.8		2.4	4.92	4.92		3.72		5.28	3.72				4.08	4.32	3.54			1.2	0.0001			5.2			4.8	5.04
460	crenarchaeote_enrichment	EU650864	Nitrosoarchaeum limnia et rel	CreEnr27				6.24	4.56	4.68	4.8	4.68				4.64	4.04		2.4	4.92	4.92		3.72		4.32	3.72				4.08	3.96	3.54			1.2	0.0001			5.2			4.8	5.04
461	crenarchaeote_enrichment	EU650854	Nitrosoarchaeum limnia et rel	CreEnr37				6.24	4.56	4.68	4.8	4.68				4.64	4.04		2.4	4.92	4.92		3.72		4.32	3.72				4.56	3.96	3.54			1.2	0.0001			5.2			4.8	5.04
462	crenarchaeote_enrichment	EU650858	Nitrosoarchaeum limnia et rel	CreEnr33				6.24	4.56	4.68	4.8	4.68				4.64	4.04		2.4	4.92	4.92		3.72		4.32	3.72				4.08	3.96	3.54			1.2	0.0001			5.2			4.8	5.04
463	crenarchaeote_enrichment	EU650863	Nitrosoarchaeum limnia et rel	CreEnr28				6.24	4.56	4.68	4.8	4.68					4.04		2.4	5.16	5.16		2.88		4.32	5.16				4.08	3.96	3.54			1.2	0.0001			5.2			4.8	5.04
464	crenarchaeote_enrichment	EU650860	Nitrosoarchaeum limnia et rel	CreEnr31				6.24	4.56	4.68	4.8	4.68				3.8	4.44		2.4	4.92	4.92		3.72		4.32	3.72				4.08	3.96				1.2	0.0001			5.2			4.8	5.04						4.76
465	SF04-BG20-B10	ARB_C7A566F	Nitrosoarchaeum limnia et rel	SgBYyyy2				6.24	4.56	4.68	4.8	4.68				4.64	4.04		2.4	4.92	4.92		3.72		4.32	3.72				4.08	3.96	3.54			1.2	0.0001			5.2			4.8	5.04
466	SF04-BG20-G09	ARB_5D7B35A8	Nitrosoarchaeum limnia et rel	SgGYyyyy				6.24	4.56	4.68	4.8	4.68				4.64	4.04		2.4	4.92	4.92		3.72		4.32	3.72				4.08	3.96	3.54			1.2	0.0001			5.2			4.8	5.04
467	SF04-SU002S-C02	ARB_8B5A70AD	Nitrosoarchaeum limnia et rel	SSuYyyy2				6.24	4.56	4.68	4.8	4.68				4.64	4.04		2.4	4.92	4.92		3.72		4.32	3.72				4.08	3.96	3.54			1.2	0.0001			5.2			4.8	5.04
468	SF04-BG20-C09	ARB_31FDF715	Nitrosoarchaeum limnia et rel	SgCYyyyy				6.24	5.76	4.68	6	4.68				4.64	4.04		3.6	4.92	4.92		3.72		4.32	3.72				5.52	3.96	3.54			1.2	0.0001			5.2			4.8	5.04
469	crenarchaeote_enrichment	EU650869	Nitrosoarchaeum limnia et rel	CreEnr22				6.24	4.56	4.68	4.8	4.68				4.64	4.04		2.4	4.92	4.92		3.72		4.32	3.72				4.08	3.96	3.54			1.2	0.0001			5.2			4.8	5.04				4.68
470	SF05-BD31-B02	ARB_D6EF381C	Nitrosoarchaeum limnia et rel	SdBYyyy5				6.24	4.56	4.68	6.24	4.68				4.64	4.04		1.98	4.92	4.92		3.72		4.32	3.72				5.52	3.96	3.54			0.0001	0.0001			5.2			4.8	5.04
471	SF04-SU002S-E02	ARB_97CEF556	Nitrosoarchaeum limnia et rel	SuEYyyy2				6.24	4.56	4.68	4.8	4.68				4.64	4.04		2.4	4.92	4.92		3.72		4.32	3.72				5.52	3.96	3.54			0.0001	0.0001			5.2			4.8	5.04
472	Candidatus_Nitrosoarchaeum_limnia_SFB1_amoA_gene_s	ARB_3922EC39	Nitrosoarchaeum limnia et rel	CanNit_2				6.24	4.56	4.68	4.8	4.68				4.64	4.04		2.4	4.92	4.92		3.72		4.32	3.72				4.08	3.96	3.54	4.44		0.0001	0.0001			5.2			4.8	5.04
473	crenarchaeote_enrichment	EU650861	Nitrosoarchaeum limnia et rel	CreEnr30				6.24	4.56	4.68	4.8	4.68				4.64	4.04		2.4	4.92	4.92		3.72		4.32	3.72				4.08	3.96	3.54			1.2	0.0001			5.2			4.8	5.04
474	SF04-BG30-F01	ARB_5538EF74	Nitrosoarchaeum limnia et rel	SgFYyyy5				6.24	4.56	4.68	4.8	4.68				4.64	4.04		2.4	4.92	4.92		3.72		4.32	3.72				4.08	3.96	3.54			1.2	0.0001			5.2			4.8	5.04				4.68
475	crenarchaeote_enrichment	EU650866	Nitrosoarchaeum limnia et rel	CreEnr25				6.24	4.56	4.68	4.8	4.68					4.04		2.4	4.92	4.92		3.72		4.32	3.72				4.08	3.96	3.54			1.68	0.0001			5.2			4.8
476	crenarchaeote_enrichment	EU650857	Nitrosoarchaeum limnia et rel	CreEnr34				6.24	4.56	4.68	4.8	4.68					4.04		2.4	4.92	4.92		3.72		4.32	3.72				4.08	3.96	3.54			1.68	0.0001			5.2			4.8
477	SF04-BG20-G10	ARB_9D3BA197	Nitrosoarchaeum limnia et rel	SgGYyyy2				6.24	5.76	4.68	6	4.68				4.64	4.04		3.6	4.92	4.92		3.72		4.32	3.72				4.08	3.96	3.54			1.2	0.0001			5.2			4.8	5.04
478	SF04-BG20-A10	ARB_F1AB775B	Nitrosoarchaeum limnia et rel	SgAYyyy2				6.24	4.56	4.68	4.8	4.68				4.64	3.74		2.4		4.92		3.72		4.32	3.72				4.08	6.24				1.2	1.2			5.2		5		5.04
479	SF04-BG30-H04	ARB_14D2AE31	Nitrosoarchaeum limnia et rel	SgHYyyy5				5.04	5.66	4.68	4.8	4.68			5.88	4.64	4.04		2.4	4.92	4.92		3.72		4.32	3.72				4.08	3.96	3.54			1.2	0.0001			5.2		5	4.8	5.04
480	SF04-SU002S-B01	ARB_DA90D9A6	Nitrosoarchaeum limnia et rel	SfuYyyyy				6.24	5.66	4.68	4.8	4.68			5.88	4.64	4.04		2.4	4.92	4.92		3.72		4.32	3.72				4.08	3.96	3.54			0.0001	0.0001			5.2		5	4.8	5.04				5.28
481	SF04-BG20-D09	ARB_B8F6DB63	Nitrosoarchaeum limnia et rel	SgDYyyyy					5.66	5.84	4.8	5.34			5.88	5	4.04		2.4	4.92	4.92		3.72		4.32	3.72				4.08	3.96	3.54			1.5	0.0001	4.36		4.36		5	4.8	3.6
482	SF04-BG30-G03	ARB_E07D2828	Nitrosoarchaeum limnia et rel	SgGYyyy4					5.66		4.8				5.88	5	4.04		2.4	4.92	4.92		3.72		4.32	3.72				4.08	3.96	3.54			1.5	0.0001	4.36		4.36		5	4.8	3.6
483	SF04-SU002S-B02	ARB_85550E34	Nitrosoarchaeum limnia et rel	SfuYyyy2				6.24		4.68	3.6	4.68			5.88	5	4.04		2.76	4.92	4.92		3.72	5.28	4.32	3.72				4.08	3.96	3.54			1.5	0.0001			5.2		5	4.8	3.6
484	SF04-BG30-D04	ARB_24B0B983	Nitrosoarchaeum limnia et rel	SgDYyyy8				6.24	5.66	4.68	4.8	4.68			5.88	5	4.04		2.4	4.92	4.92		3.72		4.32	3.72				4.08	3.96	3.54			1.5	0.0001			5.2		5	4.8	3.6
485	SF04-SU002S-G02	ARB_A0E86263	Nitrosoarchaeum limnia et rel	SuGYyyy2				6.24		4.68	3.6	4.68			6.24	4.64	4.04		2.76	4.92	4.92		3.72		4.32	3.72				5.08	3.96	3.54			1.2	0.0001			5.2		3.8	4.8	5.04				5.28
486	SF04-SU002S-B03	ARB_49C8BE8F	Nitrosoarchaeum limnia et rel	SfuYyyy3					5.66	5.24	4.8	4.74			5.88	5	4.04		2.4	4.92			4.92		4.32	4.32				4.08	3.96	3.54			1.5	0.0001	4.36		4.36		5	4.8	3.6
487	uncultured_crenarchaeote	DQ148649	Nitrosoarchaeum limnia et rel	UncCr320				6.24		5.24	5.28	4.74				5	2.6		2.88	4.92			4.92		4.08	4.32				3.24	3.96	3.54			1.5	0.0001			5.2		5.24	4.8	5.04				5.28
488	SF04-BG30-C03	ARB_88E05956	Nitrosoarchaeum limnia et rel	SgCYyyy7				6.24	5.88	5.24	4.8	4.74				4.64	2.6		2.4	5.16	5.16		2.88		4.08	5.16					3.96	3.54			1.2	0.0001			5.2			4.8	5.04
489	SF04-BG30-H03	ARB_36157F04	Nitrosoarchaeum limnia et rel	SgHYyyy4				6.24	5.88	5.24	4.8	4.74				4.64	2.6		2.4	5.16	5.16		2.88		4.08	5.16					3.96	3.54			1.2	0.0001						4.8	5.04
490	SF04-BG30-D01	ARB_E019EC7D	Nitrosoarchaeum limnia et rel	SgDYyyy5				6.24	4.56	4.68	5.12	4.68				4.64	4.04		2.88	4.92			4.92		4.32	4.32				5.64	3.96	3.54			2.64	0.0001			5.2			4.8	5.04				4.68
491	SF04-BG20-E11	ARB_6EE7BF5A	Nitrosoarchaeum limnia et rel	SgEYyyy3				6.24	5.66	4.68	5.12	4.68				4.64	4.04		2.88	4.92			4.92		4.32	4.32				5.28	3.96	3.54			0.0001	0.0001			5.2			4.8	5.04
492	SF04-SU016S-F03	ARB_C30B3E86	Nitrosoarchaeum limnia et rel	SuFYyyy6				6.24	5.66	4.68	4.8	4.68	3.9		5.88	4.8	4.04		2.4	4.92	4.92		3.72		4.32	3.72				4.08	3.96	3.54			2.48	0.0001			5.2		5	4.8					5.28		4.76
493	uncultured_ammonia-oxidizing	GQ499515	Nitrosoarchaeum limnia et rel	UncA4481			5.04	5.04		5.24	3.84	4.74				4.28	2.6			4.92		5.04	4.92		4.08	4.32					3.96	3.54			1.2	0.0001			5.2			4.8					5.04
494	uncultured_ammonia-oxidizing	GQ499657	Nitrosoarchaeum limnia et rel	UncA4339			5.04	5.04	5.16	5.84	0.0001	5.34				3.8	1.5			4.92		5.04	4.92		3.36	4.32					2.88	3.3			0.0001	0.0001						4.8	5.04				4.68
495	uncultured_ammonia-oxidizing	GQ499651	Nitrosoarchaeum limnia et rel	UncA4345			3.84	4.8	5.16	5.84	0.48	5.34				3.8	1.5			4.92		4.2	4.92		3.36	4.32					2.88	3.3			0.0001	0.0001						4.8	5.04
496	uncultured_ammonia-oxidizing	GQ499654	Nitrosoarchaeum limnia et rel	UncA4342			6.48	5.04		5.84	3.84	5.34				4.08	1.5			4.08	5.08	5.04			3.36						2.88	3.3			0.0001	1.44						5.04	5.04
497	uncultured_ammonia-oxidizing	AB449300	Nitrosoarchaeum limnia et rel	UncA6346			4.8		5.16		0.0001					4.28				4.92	4.92	2.4	3.72		6.24	3.72					4.08	3.18	4.68		0.48	0.0001						4.8				5.16
498	uncultured_ammonia-oxidizing	AB449299	Nitrosoarchaeum limnia et rel	UncA6347			5.04	5.04								4.64	5.24					4.2			6.24						4.08	3.18	4.68		0.0001	4.92						5.64	5.04			5.16
499	uncultured_crenarchaeote	EU238986	Nitrosopumilus/Nitrosoarchaeum	UncC5781			3.6		5.16	5.88	4.4	5.88					1.44			4.92	4.92	3.96	3.72			3.72			3.42		4.44					0.0001						5.16				5.16	5.28
500	uncultured_crenarchaeote	EU238985	Nitrosopumilus/Nitrosoarchaeum	UncC5782			3.6		5.16		4.4						1.44			4.92	4.92	3.6	3.72			3.72					4.44					0.0001						5.16				5.16	5.04
501	uncultured_crenarchaeote	EU238982	Nitrosopumilus/Nitrosoarchaeum	UncC5785			3.6		5.16	5.88	4.4	5.88					1.44			4.92	4.92	3.6	3.72			3.72			3.42		5.76					0.0001						5.16				5.16	5.04
502	uncultured_crenarchaeote	EU238981	Nitrosopumilus/Nitrosoarchaeum	UncC5786			3.6		5.16	5.88	4.4	5.88					1.44			4.92	4.92	3.6	3.72			3.72					4.44					0.0001						5.16				5.16	5.04
503	uncultured_crenarchaeote	EU238984	Nitrosopumilus/Nitrosoarchaeum	UncC5783			3.6		5.16	5.88	4.08	5.88					1.44		3.6	5.16	5.16	3.6	2.88			5.16					5.88					0.0001						5.16					5.04
504	uncultured_crenarchaeote	EU238983	Nitrosopumilus/Nitrosoarchaeum	UncC5784			4.8		5.16	5.88	4.08	5.88					1.44		3.6	5.16	5.16	4.8	2.88			5.16					5.88					0.0001						5.16
505	uncultured_crenarchaeote	EU238973	Nitrosopumilus/Nitrosoarchaeum	UncC5794			3.6		5.16	5.88	4.4	5.88					1.44			4.92	4.92	3.6	3.72			3.72					4.44					0.0001						5.16				5.16	5.04
506	uncultured_crenarchaeote	EU238977	Nitrosopumilus/Nitrosoarchaeum	UncC5790			3.6		5.16	5.88	4.4	5.88					1.44			4.92	4.92	3.6	4.02			3.72					5					0.0001						5.16				5.16	5.04
507	uncultured_crenarchaeote	EU238976	Nitrosopumilus/Nitrosoarchaeum	UncC5791			3.6	5.52		5.88	4.4	5.88				3.8	1.44			4.92	4.92	3.6	3.72			3.72					4.44				0.0001	0.0001						5.16	5.04			5.16
508	uncultured_crenarchaeote	EU238975	Nitrosopumilus/Nitrosoarchaeum	UncC5792			3.6			5.88		5.88				5.24	1.44			4.92	4.92	3.6	3.72			3.72					4.44				0.0001	0.0001						5.16	5.04				5.04
509	uncultured_crenarchaeote	EU239002	Nitrosopumilus/Nitrosoarchaeum	UncC5765			3.6		5.16	5.88	4.4	5.88				3.8	1.44					3.6	4.02			4.52					4.44				0.0001	1.2							5.04			5.16	5.04
510	uncultured_crenarchaeote	EU238974	Nitrosopumilus/Nitrosoarchaeum	UncC5793			3.6		4.56	5.88	5.12	5.88				3.8	2.88		2.88	4.92	4.92	3.6	3.72			3.72					5.28				0.0001	0.0001						5.16	5.04				5.04
511	uncultured_crenarchaeote	EU238971	Nitrosopumilus/Nitrosoarchaeum	UncC5796			3.6			5.88	3.2	5.88				3.8	1.44			4.92	4.92	3.6	3.72			3.72					4.44				0.0001	0.0001						5.16	5.04			5.16
512	uncultured_crenarchaeote	EU239003	Nitrosopumilus/Nitrosoarchaeum	UncC5764			3.6		5.16	5.88	4.4	5.88				3.8	1.44			4.92	4.92	3.6	3.72			3.72					4.44				0.0001	0.0001						5.16	5.04			5.16	5.04
513	uncultured_crenarchaeote	EU238972	Nitrosopumilus/Nitrosoarchaeum	UncC5795			3.6		5.16	5.88	4.4	5.88				3.8	1.44			4.92	4.92	3.6	3.72			3.72			3.42		4.44				0.0001	0.0001						5.16	5.04			5.16	5.04
514	uncultured_ammonia-oxidizing	GQ499724	Nitrosopumilus/Nitrosoarchaeum	UncA4272					5.16	5.88	3.92	5.88				3.8	1.92			4.92	4.92		3.72			3.72					4.44				0.48	0.0001						5.16				5.16			4.04
515	uncultured_crenarchaeote	EF155627	Nitrosopumilus/Nitrosoarchaeum	UncC2150						5.88		5.88					1.44														4.44
516	uncultured_ammonia-oxidizing	GQ499714	Nitrosopumilus/Nitrosoarchaeum	UncA4282			4.8		5.16	5.88	3.92	5.88				3.8	1.44			4.92	4.92	4.6	3.72			3.72					4.44				0.48	0.0001						5.16				5.16			4.04
517	uncultured_crenarchaeote	EU239008	Nitrosopumilus/Nitrosoarchaeum	UncC5759			3.6		5.16	5.88	4.4	5.88				3.8	1.44					3.6	3.24			4.92					4.44				0.48	1						5.16				5.16	5.04		4.04
518	uncultured_crenarchaeote	EU238979	Nitrosopumilus/Nitrosoarchaeum	UncC5788			3.6			5.88	4.4	5.88				5	1.44			4.92	4.92	3.6	3.72			3.72			3.42		4.44				0.78	0.0001						5.16				5.16	5.04
519	uncultured_crenarchaeote	EU239006	Nitrosopumilus/Nitrosoarchaeum	UncC5761			3.6		5.16	5.88	4.4	5.88				3.8	1.44			4.92	4.92	3.6	3.72			3.72					4.44				0.48	0.0001						5.16				5.16	5.04		4.04
520	uncultured_crenarchaeote	EU238980	Nitrosopumilus/Nitrosoarchaeum	UncC5787			3.6		5.16	5.88	4.4	5.88				3.8	1.86			4.92	4.92	3.6	3.72			3.72					4.44				0.48	0.0001						5.16				5.16	5.04		4.04
521	uncultured_crenarchaeote	EU239007	Nitrosopumilus/Nitrosoarchaeum	UncC5760			3.6		5.16	5.88	4.4	5.88				3.8	1.44			4.92	4.92	3.6	3.72			3.72					4.44				0.48	0.0001						5.16				5.16	5.04		4.04
522	uncultured_crenarchaeote	EU239005	Nitrosopumilus/Nitrosoarchaeum	UncC5762			3.6		5.16	5.88	4.4	5.88				3.8	1.44			4.92	4.92	3.6	3.72			3.72					4.44				0.0001	0.0001						5.16	5.04			5.16	5.04
523	uncultured_crenarchaeote	EU239004	Nitrosopumilus/Nitrosoarchaeum	UncC5763			3.6		5.16		4.4	5.88				3.8	1.44			4.92	4.92	3.6	3.72			3.72					4.44				0.0001	0.0001						5.16	5.04			5.16	5.04
524	uncultured_crenarchaeote	EU238978	Nitrosopumilus/Nitrosoarchaeum	UncC5789			3.6		5.16	5.88	4.4	5.88				3.8	2.88			4.92	4.92	3.6	3.72			3.72					4.44				0.0001	0.0001						5.16	5.04			5.16	5.04
525	uncultured_crenarchaeote	EU239009	Nitrosopumilus/Nitrosoarchaeum	UncC5758			4.92		5.16	5.88		5.88				3.8	1.44			4.92	4.92	3.84	3.72			3.72					4.44				0.0001	0.0001						5.16	5.04			5.52	4.2
526	uncultured_crenarchaeote	EU239018	Nitrosopumilus/Nitrosoarchaeum	UncC5749			4.56	5.52		5.88	4.16	5.88				3.8	1.44		3.6			2.88	4.08			4.68					4.44				0.0001	1.44							5.04			5.16
527	uncultured_crenarchaeote	GU360924	Nitrosopumilus/Nitrosoarchaeum	UncC2254			3.6		5.16	4.68	4.4	4.68				3.8	0.0001				4.92	3.6	3.72			3.72					4.44		4.68		0.0001	1.32							5.04			5.16	5.04
528	uncultured_crenarchaeote	GQ500541	Nitrosopumilus/Nitrosoarchaeum	UncC4610			4.08	5.52	5.16	5.88	3.92	5.88				3.8	0.0001				4.92	2.4	3.72			3.72					4.44				0.0001	1.32							5.04			5.16
529	uncultured_crenarchaeote	GQ500379	Nitrosopumilus/Nitrosoarchaeum	UncC4772			4.08	5.52	5.16	5.88	3.92	5.88				3.8	0.0001				4.92	2.4	3.72			3.72					4.44				0.0001	1.32							5.04			5.16
530	uncultured_marine	FJ615404	Nitrosopumilus/Nitrosoarchaeum	UncMari2			4.08	5.52	5.16	5.88	3.92	5.88				3.8	0.0001				4.92	2.4	3.72			3.72					4.44				0.0001	1.32							5.04			5.16
531	uncultured_marine	FJ615403	Nitrosopumilus/Nitrosoarchaeum	UncMari3			4.08	5.52	5.16	5.88	5.36	5.88				3.8	0.0001		3.66		4.92	2.4	3.72			3.72					4.44				0.0001	1.32							5.04			5.16
532	uncultured_crenarchaeote	GQ500458	Nitrosopumilus/Nitrosoarchaeum	UncC4693			4.08	5.52	5.16	5.88	3.92	5.88				3.8	0.0001				4.92	2.4	3.72			3.72					4.44				0.0001	1.32							5.04			5.16
533	uncultured_marine	FJ615327	Nitrosopumilus/Nitrosoarchaeum	UncMar79			4.08	5.04	5.16	5.88	3.92	5.88				3.8	0.0001				4.92	2.4	3.72			3.72					4.44				0.0001	1.32							5.04			5.16
534	uncultured_ammonia-oxidizing	AB289381	Nitrosopumilus/Nitrosoarchaeum	UncAmm41			3.6	5.04		5.88		5.88				3.24	0.0001					3.6									4.44				0.0001	2.76							5.04			5.16
535	uncultured_crenarchaeote	EU238987	Nitrosopumilus/Nitrosoarchaeum	UncC5780			3.6	5.04		5.88		5.88				3.24	0.0001					3.96	4.08			4.68					4.44				0.0001	2.76							5.04			5.16
536	uncultured_crenarchaeote	DQ784537	Nitrosopumilus/Nitrosoarchaeum	UncC1081				5.04		5.88		5.88					0.0001														4.44
537	uncultured_crenarchaeote	EU239019	Nitrosopumilus/Nitrosoarchaeum	UncC5748			3.6	5.04		5.88		5.88				3.24	0.0001					3.6	4.08			4.68					4.44				0.0001	2.76							5.04			5.16
538	uncultured_crenarchaeote	EU239020	Nitrosopumilus/Nitrosoarchaeum	UncC5747			3.6	5.04								3.24	0.0001					3.6									4.44				0.0001	2.76							5.04			5.16
539	uncultured_crenarchaeote	DQ784534	Nitrosopumilus/Nitrosoarchaeum	UncC1078				5.04		5.88		5.88					0.0001														4.44
540	uncultured_crenarchaeote	DQ784535	Nitrosopumilus/Nitrosoarchaeum	UncC1079				5.04		5.88		5.88					0.0001														4.44
541	uncultured_crenarchaeote	DQ784536	Nitrosopumilus/Nitrosoarchaeum	UncC1080				5.04		5.88		5.88					0.0001														4.44
542	uncultured_crenarchaeote	EU239022	Nitrosopumilus/Nitrosoarchaeum	UncC5745			4.08	5.04		5.88		5.88				3.24	0.0001				4.92	2.4	3.72			3.72					4.44				0.0001	1.32							5.04			5.16
543	uncultured_crenarchaeote	EU239021	Nitrosopumilus/Nitrosoarchaeum	UncC5746			3.6	5.04		4.68		4.68				3.24	0.0001					3.6	4.08			4.68					4.44				0.0001	2.76							5.04			5.16	5.04
544	Kimberly_AOA_m13-G8-M13F	ARB_64C2B232	Nitrosopumilus/Nitrosoarchaeum	KmGYyyy8			5.04	6.24		5.88		5.88				3.8	0.0001					3.6									4.44		4.68		0.0001	4.92	4.36					5.64	5.04			5.16
545	Kimberly_AOA_m13-B7-M13F	ARB_76333077	Nitrosopumilus/Nitrosoarchaeum	KmrYyyy7			5.04	6.24		5.88		5.88				3.8	0.0001					3.6									4.44		4.68		0.0001	4.92	4.36					5.64	5.04			5.16
546	uncultured_archaeon	GQ906652	Nitrosopumilus/Nitrosoarchaeum	UncA5422			5.04	6.24		5.88		5.88				3.8	0.0001					3.6									4.44		4.68		0.0001	4.92	4.36					5.64	5.04			5.16
547	uncultured_ammonia-oxidizing	AB449301	Nitrosopumilus/Nitrosoarchaeum	UncA6345			5.04	5.04		5.88		5.88				4.64	0.0001					3.6									4.44		4.68		0.0001	4.92						5.64	5.04			5.16
548	uncultured_crenarchaeote	GQ500299	Nitrosopumilus/Nitrosoarchaeum	UncC4852			5.04	6.24		5.88		5.88				4.64	0.0001					3.6									4.44				0.0001	4.92						5.64	5.04			5.16
549	uncultured_crenarchaeote	DQ784527	Nitrosopumilus/Nitrosoarchaeum	UncC1071				5.04		5.88		5.88					0.0001														4.44
550	uncultured_crenarchaeote	DQ784538	Nitrosopumilus/Nitrosoarchaeum	UncC1082				5.04		5.88		5.88					0.0001														4.44
551	uncultured_archaeon	GU811414	Nitrosopumilus/Nitrosoarchaeum	UncAr262			4.08	5.64	5.16	5.88	3.92	5.88				3.8	0.32				4.92	2.4	3.72			3.72					4.44				0.0001	1.32							5.04			5.16
552	uncultured_archaeon	GU811406	Nitrosopumilus/Nitrosoarchaeum	UncAr270			4.08	5.64	5.16	5.88	3.92	5.88				3.8	0.32				4.92	2.4	3.72			3.72					4.44				0.0001	1.32							5.04			5.16
553	uncultured_crenarchaeote	GQ500261	Nitrosopumilus/Nitrosoarchaeum	UncC4890			4.08	5.04	5.16	5.88	3.92	5.88				3.8	0.0001					2.4	4.08			4.68					4.44				0.0001	2.76							5.04			5.16
554	uncultured_ammonia-oxidizing	GQ499709	Nitrosopumilus/Nitrosoarchaeum	UncA4287			4.8	5.04	5.16	5.88	3.92	5.88				3.8	0.0001			4.92	4.92	4.6	3.72			3.72					4.44				0.0001	0.0001						5.16	5.04			5.16	5.04
555	uncultured_ammonia-oxidizing	GQ499663	Nitrosopumilus/Nitrosoarchaeum	UncA4333			4.8	5.04	5.16	5.88	3.92	5.88				3.8	0.0001			4.92	4.92	4.6	3.72			3.72					4.44				0.0001	0.0001						5.16	5.04			5.16	5.04
556	uncultured_ammonia-oxidizing	GQ499697	Nitrosopumilus/Nitrosoarchaeum	UncA4299			4.8	5.04	5.16	5.88	3.92	5.88				3.8	0.0001		3.24	4.92	4.92	4.6	3.72			3.72					4.44				0.0001	0.0001						5.16	5.04			5.16	5.04
557	uncultured_crenarchaeote	EF155624	Nitrosopumilus/Nitrosoarchaeum	UncC2147				5.04		5.88		5.88					0.0001														4.44
558	uncultured_crenarchaeote	EU239016	Nitrosopumilus/Nitrosoarchaeum	UncC5751			2.88	5.04		5.88	4.32	5.88				3.8	1.44					3	4.92			4.32					5.28				0.0001	1.32							5.04			5.16
559	uncultured_crenarchaeote	EU239015	Nitrosopumilus/Nitrosoarchaeum	UncC5752			2.88	5.04		5.88	4.32	5.88				3.8	1.84					3									5.28				0.0001	2.76							5.04			5.16
560	uncultured_crenarchaeote	EU239014	Nitrosopumilus/Nitrosoarchaeum	UncC5753			2.88	5.04		5.88	4.32	5.88				3.8	1.44		3.96			3									4.44				0.0001	2.76							5.04			5.16
561	uncultured_crenarchaeote	EU239013	Nitrosopumilus/Nitrosoarchaeum	UncC5754			2.88	5.04		5.88	4.32	5.88				3.8	1.44		3.96			3									4.44				0.0001	2.76							5.04			5.16
562	uncultured_crenarchaeote	EU239012	Nitrosopumilus/Nitrosoarchaeum	UncC5755			2.88	5.04		5.88		5.88				3.8	0.0001					3	4.08			4.68					4.44				0.0001	2.76							5.04			5.16
563	uncultured_crenarchaeote	EU239011	Nitrosopumilus/Nitrosoarchaeum	UncC5756			2.88	5.04		5.88		5.88				3.8	0.0001					3	4.08			4.68					4.44				2.2	2.76										5.16	4.32
564	uncultured_crenarchaeote	EU239010	Nitrosopumilus/Nitrosoarchaeum	UncC5757			2.4	5.04		5.88		5.88				3.8	0.0001					4.2	4.08			4.68					4.92				1.2	2.76							5.28			5.16	5.04
565	uncultured_crenarchaeote	EU239017	Nitrosopumilus/Nitrosoarchaeum	UncC5750			2.88	5.52		5.88	4.16	5.88				3.8	1.44					3	4.08			4.68					4.44				0.0001	1.44							5.04			5.16
566	uncultured_ammonia-oxidizing	AB289378	Nitrosopumilus/Nitrosoarchaeum	UncAmm38			5.04	3.84	5.16	5.88	2.72	5.88				4.44	0.0001			4.92	4.92	3.6	3.72			3.72					4.44				0.0001	0.0001						5.16	5.04
567	uncultured_ammonia-oxidizing	AB289379	Nitrosopumilus/Nitrosoarchaeum	UncAmm39			5.04	5.04	5.16	5.88	3.92	5.88				3.24	0.0001				4.92	3.6	3.72			3.72					4.44				0.0001	1.32							5.04			5.16
568	uncultured_ammonia-oxidizing	AB449296	Nitrosopumilus/Nitrosoarchaeum	UncA6350			2.4	6.36	5.16	2.84	0.0001	2.34				3.44	0.0001			4.92	4.92	4.2	3.72			3.72					2.04	2.34	3.48		0.3	0.0001	4.72					4.8	5.28			5.16	5.04
569	uncultured_ammonia-oxidizing	AB373236	Nitrosopumilus/Nitrosoarchaeum	UncAmm49			3.6		5.16	2.84	0.0001	2.34				2.88	0.0001				4.92	5.2	3.72			3.72					2.04	2.34	3.24		0.0001	1.32							5.04
570	uncultured_ammonia-oxidizing	AB373247	Nitrosopumilus/Nitrosoarchaeum	UncAmm60			3.6		5.16	4.28	0.0001	3.78				2.88	0.0001				4.92	5.2	3.72			3.72					2.04	2.34	3.24		0.0001	1.32	4.36						5.04
571	uncultured_ammonia-oxidizing	AB373242	Nitrosopumilus/Nitrosoarchaeum	UncAmm55			3.6		5.16	2.84	0.0001	2.34				2.88	0.0001				4.92	5.2	3.72			3.72					2.04	2.34	3.24		0.0001	1.32	4.36						5.04
572	uncultured_ammonia-oxidizing	AB449298	Nitrosopumilus/Nitrosoarchaeum	UncA6348			5.04		5.16	2.84	0.0001	2.34				2.04	0.0001			4.92	4.92	5.2	3.72			3.72					2.04	2.34	3.24		1.2	0.0001	3.72					5.16	5.04						4.76
573	uncultured_archaeon	GU811628	Nitrosopumilus/Nitrosoarchaeum	UncArc48			2.4	6.36	5.16	2.84	0.0001	2.34				3.44	0.0001				4.92	4.2	3.72			3.72					2.4	2.7			1.2	1.32	4.72						5.04						4.76
574	uncultured_archaeon	GU811620	Nitrosopumilus/Nitrosoarchaeum	UncArc56			2.4	6.36	5.16	4.04	0.0001	3.54				4.88	0.0001				4.92	4.2	3.72			3.72					2.4	3.18			1.2	1.32	4.72						5.04
575	uncultured_archaeon	GU811645	Nitrosopumilus/Nitrosoarchaeum	UncArc31			2.4	6.36	5.16	2.84	0.0001	2.34				2.88	0.0001					4.2	4.92			4.92					2.4	2.7			1.2	1.92	4.72						5.04						4.76
576	uncultured_ammonia-oxidizing	AB373390	Nitrosopumilus/Nitrosoarchaeum	UncAm196			3.84	3.84	5.16	1.2	0.0001	1.2				2.88	0.0001					4.2	4.92			4.32					2.04	2.34	3.24		0.0001	1.32							5.04
577	uncultured_ammonia-oxidizing	AB373286	Nitrosopumilus/Nitrosoarchaeum	UncAmm96			3.84	3.84	5.16	1.2	0.0001	1.2				2.88	0.0001					4.2	4.92			4.32					2.04	2.34	3.24		0.0001	1.32
578	uncultured_ammonia-oxidizing	AB373257	Nitrosopumilus/Nitrosoarchaeum	UncAmm70			2.4	5.16	5.4	2.24	1.44	1.14				2.04	0.0001		3.96	4.92	4.92	4.2	4.02			3.72			4.26		2.8	2.7	3.24		1.2	0.0001						5.16	5.04						4.76
579	uncultured_ammonia-oxidizing	AB373255	Nitrosopumilus/Nitrosoarchaeum	UncAmm68			3.84	6.36	5.16	2.84	0.0001	2.34				2.6	0.0001				4.92	4.2	3.72			3.72					2.4	2.7	3.24		0.0001	1.32	4.72						5.04
580	uncultured_ammonia-oxidizing	AB373256	Nitrosopumilus/Nitrosoarchaeum	UncAmm69			3.84	6.36	5.16	2.84	0.0001	2.34				2.6	0.0001				4.92	4.2	3.72			3.72					2.4	2.7	3.24		0.0001	1.32	4.72						5.04
581	uncultured_ammonia-oxidizing	AB373238	Nitrosopumilus/Nitrosoarchaeum	UncAmm51			3.84	6.36	5.16	2.84	0.0001	2.34				2.6	0.0001				4.92	4.2	3.72			3.72					2.4	2.7	3.24		0.0001	1.32	4.72						5.04
582	uncultured_archaeon	GU811605	Nitrosopumilus/Nitrosoarchaeum	UncArc71			3.84	6.36	5.16	2.84	0.0001	2.34				2.04	0.0001				4.92	4.2	3.72			3.72					2.4	2.7			0.0001	1.32	4.72						5.04
583	uncultured_archaeon	GU811607	Nitrosopumilus/Nitrosoarchaeum	UncArc69			3.84	6.36	5.16	2.84	0.0001	2.34				2.88	0.0001				4.92	4.2	3.72			3.72			4.26		2.4	2.7			0.0001	1.32	4.72						5.04
584	uncultured_ammonia-oxidizing	AB373344	Nitrosopumilus/Nitrosoarchaeum	UncAm153			3.84	6.36	5.16	2.84	0.0001	2.34	5.1			3.04	0.0001				4.92	4.2	3.72			3.72					2.04	2.34	3.24		1.28	1.32	4.72												4.04
585	uncultured_ammonia-oxidizing	AB373389	Nitrosopumilus/Nitrosoarchaeum	UncAm195			3.84	6.36	5.16	2.84	0.0001	2.34	5.1			3.04	0.0001				4.92	4.2	3.72			3.72					2.04	2.34	3.24		1.28	1.32	4.72												4.04
586	uncultured_ammonia-oxidizing	AB373363	Nitrosopumilus/Nitrosoarchaeum	UncAm171			3.84	6.36		2.84	1.2	2.34				4.32	0.0001				4.92	4.2	3.72			3.72			4.26		2.04	2.34	3.24		0.0001	1.32	4.72						5.04
587	uncultured_ammonia-oxidizing	GQ499444	Nitrosopumilus/Nitrosoarchaeum	UncA4552			3.84	4.94	5.4	3.44	1.44	2.34				3.24	0.0001		3.96			5.64	3.72						4.26		3.24	3.54			0.0001	1.2						5.04	5.04
588	uncultured_ammonia-oxidizing	AB373267	Nitrosopumilus/Nitrosoarchaeum	UncAmm79			3.84	4.94	5.4	3.44	1.44	2.34				3.24	0.0001		3.96			5.64	3.72						4.26		3.24	3.54	3.24		0.0001	1.2						5.04	5.04
589	uncultured_ammonia-oxidizing	AB373387	Nitrosopumilus/Nitrosoarchaeum	UncAm193			3.84	4.94	5.4	3.44	1.44	2.34				3.24	0.0001		3.96			5.64	3.72						4.26		3.24	3.54	3.24		0.0001	1.2						5.04	5.04
590	uncultured_ammonia-oxidizing	AB373235	Nitrosopumilus/Nitrosoarchaeum	UncAmm48			3.84	3.84	5.16	3.44	0.0001	2.34				3.24	0.84			4.92	4.92	5.64	3.72			3.72			4.26		3.24	3.54	3.24		0.0001	0.0001						5.16	5.04
591	uncultured_ammonia-oxidizing	AB373262	Nitrosopumilus/Nitrosoarchaeum	UncAmm75			3.84	3.84	5.16	3.44	0.0001	2.34				3.24	0.0001			4.92	4.92	5.64	3.72			3.72			4.26		3.24	3.54	3.24		0.0001	0.0001						5.16	5.04
592	Derwent_AOA_01-H7-M13F	ARB_21E9C0C2	Nitrosopumilus/Nitrosoarchaeum	Drw_H7__			2.4	5.04	5.16	1.64	1.2	1.14				4.72	1.94					4.2	4.92			4.32			4.26		2.04	2.34	3.24		2	1.32
593	uncultured_ammonia-oxidizing	AB449297	Nitrosopumilus/Nitrosoarchaeum	UncA6349			6.48	6.36	5.16	3.44	1.2	2.34				2.88	0.0001			4.92		5.34	4.92			4.32			4.26		3.36	3.54	4.08		1.2	0.0001	4.72					5.16	5.04						4.76
594	SF04-SB002S-D02	ARB_C1798178	Nitrosopumilus/Nitrosoarchaeum	SSDYyyyy			2.4	3.84	5.16	1.2	2.4	1.2				3.24	1.44			4.92		4.2	4.92			4.32					3.24	4.74			0.0001	0.0001						5.16	5.04				4.58
595	SF05-BA41-G03	ARB_3636E18A	Nitrosopumilus/Nitrosoarchaeum	SfGYyyy8			2.4	3.84	5.16	2.04	2.4	2.04				3.24	1.44			4.92		4.2	4.92			4.32					3.24	4.74			0.3	0.0001						5.16	3.84				4.58
596	uncultured_ammonia-oxidizing	AB449290	Nitrosopumilus/Nitrosoarchaeum	UncA6356			2.4	3.84	5.16	2.04	2.4	2.04				3.24	1.44			4.92		4.2	4.92			4.32					3.24	4.74	3.72		0.0001	0.0001						5.16	5.04				4.58
597	uncultured_ammonia-oxidizing	AB373356	Nitrosopumilus/Nitrosoarchaeum	UncAm165			2.4	3.84	5.16	1.2	2.4	1.2				3.24	1.44			4.92		4.2	4.92			4.32					3.24	4.74			0.0001	0.0001						5.16	5.04
598	SF04-CB018S-B03	ARB_87A786EE	Nitrosopumilus/Nitrosoarchaeum	SCbYyyy3			3.84	3.84	2.76	2.84	2.4	2.34				4.28	3.38			4.92	4.92		3.72			3.72					4.44				2.7	0.0001				5.01		5.16
599	SF04-SB018S-B02	ARB_276E229B	Nitrosopumilus/Nitrosoarchaeum	SSsYyyy3			3.84	3.84	2.76	2.84	2.4	2.34				4.28	1.94			4.92	4.92		3.72			3.72					4.44				2.7	0.0001				5.01		5.16
600	SF04-CB018S-F02	ARB_3A183E0F	Nitrosopumilus/Nitrosoarchaeum	SCFYyyyy			3.84	3.84	2.76	2.84	2.4	2.34				4.28	1.94			4.92	4.92		3.72			3.72					4.44				2.7	0.0001				5.01		5.16
601	SF04-SB018S-F03	ARB_EB2D1B05	Nitrosopumilus/Nitrosoarchaeum	SSFYyyy4			3.84	3.84	2.76	2.84	2.4	2.34				4.28	1.94			4.92	4.92		3.72			3.72					4.44				2.7	0.0001				5.01		5.16
602	SF05-BA41-A03	ARB_604B8037	Nitrosopumilus/Nitrosoarchaeum	SfBYyyy8			3.84	3.84	2.76	2.84	2.4	2.34				4.28	1.94			4.92	4.92		3.72			3.72					4.44				2.7	0.0001				5.01		5.16
603	AOA-D6-M13F	ARB_DE0F9449	Nitrosopumilus/Nitrosoarchaeum	ADMYyyy5			3.84	5.04	2.76	3.84	2.4	3.24				3.72	1.94			4.92	4.92		3.72			3.72					4.44		3.24		2.7	0.0001				5.01		5.16
604	AOA-G6-M13F	ARB_C4DF25A7	Nitrosopumilus/Nitrosoarchaeum	AGMYyyy8			3.84	5.04	2.76	3.84	2.4	3.24				3.72	1.94			4.92	4.92		3.72			3.72					4.44		3.24		2.7	0.0001				5.01		5.16
605	A05_14-M13F	ARB_4D07ED6F	Nitrosopumilus/Nitrosoarchaeum	AMfYyy14			3.84	5.04	2.76	2.64	2.4	2.04				4.64	0.84			4.92	4.92		3.72			3.72					4.44		3.24		1.5	0.0001						5.16
606	A70_04-M13F	ARB_C65C1397	Nitrosopumilus/Nitrosoarchaeum	AMfYyy29			3.84	5.04	2.76	2.64	2.4	2.04				4.64	1.2			4.92	4.92		3.72			3.72					4.44		3.24		1.5	0.0001						5.16
607	SF04-LSB002S-A03	ARB_CEEBC7BA	Nitrosopumilus/Nitrosoarchaeum	SfLYyyy2			3.84	3.84	3.6	3.44	2.4	2.34				3.44	1.94				4.92		3.72			3.72					4.44				1.98	1.44				4.29						5.16
608	uncultured_crenarchaeote	EU864300	Nitrosopumilus/Nitrosoarchaeum	UncC5616			2.4	5.64	1.8	2.64	2.4	2.04					1.94			4.92		4.2	4.92		5.24	4.32					5.28	4.74	4.68		1.5	0.0001						5.16				5.16	5.04
609	uncultured_crenarchaeote	DQ148771	Nitrosopumilus/Nitrosoarchaeum	UncCr436			3.1	3.84	5.4	3.44	2.64	2.34				5	1.2		3.96	4.92		4.2	4.92			4.32					4.44	4.74			1.5	0.0001						5.16					5.04
610	uncultured_ammonia-oxidizing	AB289364	Nitrosopumilus/Nitrosoarchaeum	UncAmm25			0.7	3.84	5.76	5.88	1.44	5.64				4.28	3.38		3.96				4.92		5.48	4.32			4.26						1.5	1.32							6.24				4.92
611	uncultured_ammonia-oxidizing	AB289365	Nitrosopumilus/Nitrosoarchaeum	UncAmm26			0.7	3.84	4.44	5.88	1.44	5.64				4.28	4.82		3.96				4.92			4.32			4.26		5.28	4.74			1.5	1.32							6.24				4.92
612	uncultured_ammonia-oxidizing	AB289377	Nitrosopumilus/Nitrosoarchaeum	UncAmm37			0.7	3.84		5.88	2.64	5.64				4.64	4.82		3.96				4.92			4.32			4.26		5.64	4.74			1.5	1.32							6.24
613	uncultured_crenarchaeote	DQ831644	Nitrosopumilus/Nitrosoarchaeum	UncC1107				3.84		5.88		5.64				4.28	3.38						4.92			4.32					5.64	4.74			1.98	1.32
614	uncultured_ammonia-oxidizing	AB289354	Nitrosopumilus/Nitrosoarchaeum	UncAmm15			0.0001	3.84	4.44	5.88	1.44	5.64				4.28	3.38		3.96				4.92			4.32					5.64	4.74			1.5	1.32							6			5.16
615	uncultured_ammonia-oxidizing	AB449302	Nitrosopumilus/Nitrosoarchaeum	UncA6344				6.36		5.88	5.04	5.88				2.88	2.84		3.96	4.92	4.92	2.7	3.72			3.72					4.44	3.9	3.48		1.68	0.0001	4.72					5.16							3.56
616	uncultured_ammonia-oxidizing	AB449295	Nitrosopumilus/Nitrosoarchaeum	UncA6351				6.36	5.16	2.64	0.0001	2.04			5.24	3.68	1.1			5.16					4.88	3.48			4.26	4.32	3.24	3.54	5.88		1.98	1.44	4.72			5.01		5.4				4.44
617	uncultured_crenarchaeote	EF534434	Nitrosopumilus/Nitrosoarchaeum	UncC1460				6.14		2.84		2.34				2.88	1.44			4.08	3.72		4.92			2.52	4.5				5.64				2.7	2.52							5.28			5.28
618	uncultured_crenarchaeote	EF534436	Nitrosopumilus/Nitrosoarchaeum	UncC1462				6.36		2.84		2.34				3.44	1.44			4.92	4.92		3.72			3.72					5.64				2.7	0.0001	4.72					5.16	5.28			4.92
619	uncultured_crenarchaeote	DQ831653	Nitrosopumilus/Nitrosoarchaeum	UncC1116				6.36		2.84		2.34				3.44	1.44			4.92	4.92		3.72			3.72					5.64				2.7	0.0001	4.72					5.16	5.28
620	uncultured_ammonia-oxidizing	GQ499487	Nitrosopumilus/Nitrosoarchaeum	UncA4509			2.4	6.36		0.84	3.84	0.84				2.6	1.44		3.6	4.92	4.92	4.2	3.72			3.72			3.06		5.64				2.7	0.0001	4.72					5.16	5.28				3.84
621	uncultured_ammonia-oxidizing	GQ499769	Nitrosopumilus/Nitrosoarchaeum	UncA4227			2.4	6.36		0.84	3.84	0.84				2.6	1.44		3.6	3.72	3.72	4.2	3.72			2.52			3.06		5.64				2.7	0.0001	4.72					4.32	5.28				3.84
622	uncultured_crenarchaeote	EF534430	Nitrosopumilus/Nitrosoarchaeum	UncC1456				5.04		0.84		0.84				2.88	1.44						3.54			4.92					5.64				2.7	2.32				5.01						4.92
623	uncultured_ammonia-oxidizing	AB449291	Nitrosopumilus/Nitrosoarchaeum	UncA6355			2.4			0.6	3.84	0.0001				4.28	1.5		3.6	4.92	4.92	4.2	3.72			3.72			3.06		4.44	3.54	2.52		2.7	0.0001	4.36			5.01		4.8					3.84
624	uncultured_crenarchaeote	EF382446	Nitrosopumilus/Nitrosoarchaeum	UncCre49			3.84	6.36		2.04	5.04	2.04				3.8	0.0001			4.92	4.92	4.2	3.72			3.72									2.7	0.0001	4.72			5.01		4.8
625	uncultured_archaeon	GU811627	Nitrosopumilus/Nitrosoarchaeum	UncArc49			3.84	6.36		2.04	2.88	2.04				4.44	0.0001			4.92	4.92	5.64	3.72			3.72			1.62		3.24	3.54			2.7	0.0001	4.72			5.01		5.16
626	uncultured_ammonia-oxidizing	AB373239	Nitrosopumilus/Nitrosoarchaeum	UncAmm52			2.4	6.36		2.64	1.2	2.04				3.24	0.0001			3.72	4.72	4.2				3.12					3.6	3.9	3.24		2.34	1.2	4.72					5.52					3.48
627	uncultured_ammonia-oxidizing	AB373287	Nitrosopumilus/Nitrosoarchaeum	UncAmm97			3.84	6.36		2.64	2.64	2.04				3.24	0.0001		3.6	3.72	3.72	5.64	4.92			2.52					3.24	3.54	3.24		2.34	1.2	4.72					5.52					3.48
628	SF05-BA41-H03	ARB_A422852	Nitrosopumilus/Nitrosoarchaeum	SfHYyyy7			2.4	6.36		2.64	1.2	2.04				3.24	0.0001			3.72	3.72	4.2	4.92			2.52					3.24	3.54			2.34	1.2	4.72					5.52					3.48
629	SF05-BA41-H02	ARB_74E82DCD	Nitrosopumilus/Nitrosoarchaeum	SfHYyyy6			2.4	6.36	5.16	3.84	0.0001	3.24				3.8	1.94			3.72	4.72	4.2				3.12					4.68	3.54			1.5	1.2	4.72					5.52					3.48
630	uncultured_ammonia-oxidizing	AB449294	Nitrosopumilus/Nitrosoarchaeum	UncA6352				6.36	5.16	2.64	0.0001	2.04				2.4	0.0001			4.92	4.92		3.72			3.72				3.24	4.44		3.24		1.68	0.0001	4.72				5	5.16				5.16
631	uncultured_ammonia-oxidizing	GQ499754	Nitrosopumilus Maritimus	UncA4242			3.84	6.24	5.16		0.48					3.44	0.0001			4.92	4.92	4.2	3.72			3.72					4.44	4.74			1.68	0.0001						4.8							3.56
632	uncultured_ammonia-oxidizing	GQ499729	Nitrosopumilus Maritimus	UncA4267			3.84	6.24	5.16		0.48					3.44	0.0001			4.92	4.92	4.2	3.72			3.72					4.44	4.74			1.68	0.0001						4.8							3.56
633	uncultured_ammonia-oxidizing	GQ499699	Nitrosopumilus Maritimus	UncA4297			3.84	6.24	5.16		0.48					3.44	0.0001			4.92	4.92	4.2	3.72			3.72					4.44	4.74			1.68	0.0001						4.8							3.56
634	uncultured_ammonia-oxidizing	GQ499738	Nitrosopumilus Maritimus	UncA4258			3.84	6.24	5.16		0.48					3.44	0.0001			4.92	4.92	4.2	3.72			3.72					4.44	4.74			1.68	0.0001						4.8							3.56
635	uncultured_ammonia-oxidizing	GQ499736	Nitrosopumilus Maritimus	UncA4260			3.84	6.24			0.48					3.44	0.0001			4.92	4.92	4.2	3.72			3.72					4.44	4.74			1.68	0.0001						4.8							3.56
636	uncultured_ammonia-oxidizing	GQ499734	Nitrosopumilus Maritimus	UncA4262			3.84	6.24	5.16		0.48					2.88	0.0001			4.92	4.92	4.2	3.72			3.72					4.44	4.74			1.68	0.0001						4.8							3.56
637	uncultured_ammonia-oxidizing	GQ499735	Nitrosopumilus Maritimus	UncA4261			3.84	6.24	5.16		0.48					2.88	0.0001					4.2	5.16			5.16					4.44	4.74			1.68	0.0001						4.8							3.56
638	Nitrosopumilus_maritimus	1986..2606 EU239959REGION	Nitrosopumilus Maritimus	NitMari2			3.84	6.24	5.16		0.0001					2.88	0.0001			4.92	4.92	4.2	3.72			3.72					4.44	4.74			1.68	0.0001						4.8							3.56
639	Nitrosopumilus_maritimus	1986..2606 EU239959	Nitrosopumilus Maritimus	NitMarit			3.84	6.24	5.16		0.0001					2.88	0.0001			4.92	4.92	4.2	3.72			3.72					4.44	4.74			1.68	0.0001						4.8							3.56
640	uncultured_ammonia-oxidizing	GQ499737	Nitrosopumilus Maritimus	UncA4259			3.84	6.24	5.16		0.48					2.88	0.0001			4.92	4.92	4.2	3.72			3.72					4.44	4.74			2.08	0.0001						4.8							3.56
641	uncultured_ammonia-oxidizing	GQ499751	Nitrosopumilus Maritimus	UncA4245			3.84	6.24	5.16		0.48					2.88	0.0001			4.92	4.92	4.2	3.72			3.72					4.44	4.74			1.68	0.0001						4.8							3.56
642	uncultured_ammonia-oxidizing	GQ499687	Nitrosopumilus Maritimus	UncA4309			3.84	6.24	5.16		0.48					2.88	0.0001			4.92	4.92	4.2	3.72			3.72					4.44	4.74			1.68	0.0001						4.8							3.56
643	uncultured_ammonia-oxidizing	GQ499701	Nitrosopumilus Maritimus	UncA4295			3.84	6.24	5.16		0.48					3.44	0.0001			4.92	4.92	4.2	3.72			3.72					4.44	4.74			1.68	0.0001						4.8							3.56
644	uncultured_ammonia-oxidizing	GQ499756	Nitrosopumilus Maritimus	UncA4240			3.84	6.24	5.16		0.48					2.88	0.0001			4.92	4.92	4.2	3.72			3.72					4.44	4.74			1.68	0.0001						4.8							3.56
645	uncultured_ammonia-oxidizing	GQ499739	Nitrosopumilus Maritimus	UncA4257			3.84	6.24	5.16		0.48					2.88	0.84			4.92	4.92	4.2	3.72			3.72					4.44	4.74			1.68	0.0001						4.8							3.56
646	uncultured_ammonia-oxidizing	GQ499732	Nitrosopumilus Maritimus	UncA4264			3.84	6.24	5.16		0.48					2.88	0.0001			4.92	4.92	4.2	3.72			3.72					4.44	4.74			1.68	0.0001						4.8							3.56
647	uncultured_ammonia-oxidizing	GQ499761	Nitrosopumilus Maritimus	UncA4235			3.84	6.24	5.16		0.48					2.88	0.0001			4.92	4.92	4.2	3.72			3.72					4.44	4.74			1.68	0.0001						4.8							3.56
648	uncultured_ammonia-oxidizing	GQ499757	Nitrosopumilus Maritimus	UncA4239			3.84	6.24	5.16		0.48					2.88	0.0001			4.92	4.92	4.2	3.72			3.72					4.44	4.74			1.68	0.0001						4.8							3.56
649	uncultured_ammonia-oxidizing	GQ499645	Nitrosopumilus Maritimus	UncA4351			3.84	6.24	5.16		0.48					2.88	0.0001			4.92	4.92	4.56	3.72			3.72					4.44	4.74			1.68	0.0001						4.8							3.56
650	uncultured_ammonia-oxidizing	GQ499730	Nitrosopumilus Maritimus	UncA4266			3.84	6.24	5.16		0.48					2.88	0.0001			4.92	4.92	4.2	3.72			3.72					4.44	4.74			1.68	0.0001						4.8							3.56
651	uncultured_ammonia-oxidizing	GQ499686	Nitrosopumilus Maritimus	UncA4310			3.84	6.24			0.48					2.88	0.0001			4.92	4.92	4.2	3.72			3.72					4.44	4.74			1.68	0.0001						4.8							3.56
652	uncultured_ammonia-oxidizing	GQ499691	Nitrosopumilus Maritimus	UncA4305			3.84	6.24	5.16		0.48					2.88	0.0001			4.92	4.92	4.2	3.72			3.72					4.44	4.74			1.68	0.0001						4.8							3.56
653	uncultured_ammonia-oxidizing	GQ499689	Nitrosopumilus Maritimus	UncA4307			3.84	6.24	5.16		0.48					2.88	0.0001			4.92	4.92	4.2	3.72			3.72					4.44	4.74			1.68	0.0001						4.8							3.56
654	uncultured_ammonia-oxidizing	GQ499693	Nitrosopumilus Maritimus	UncA4303			3.84	6.24	5.16		0.48					2.88	0.0001			4.92	4.92	4.2	3.72			3.72					4.44	4.74			1.68	0.0001						4.8							3.56
655	uncultured_ammonia-oxidizing	GQ499690	Nitrosopumilus Maritimus	UncA4306			3.84	6.24	5.16		0.48					2.88	0.0001			4.92	4.92	4.2	3.72			3.72					4.44	4.74			1.68	0.0001						4.8							3.56
656	uncultured_ammonia-oxidizing	GQ499688	Nitrosopumilus Maritimus	UncA4308			3.84	6.24	5.16		0.48					2.88	0.0001			4.92	4.92	4.2	3.72			3.72					4.44	4.74			1.68	0.0001						4.8							3.56
657	uncultured_archaeon	GU811641	Nitrosopumilus Maritimus	UncArc35			2.4		5.16		0.48					3.24	0.0001			4.92	4.92	4.2	3.72			3.72					4.44	4.74			0.48	0.0001						5.16							4.04
658	uncultured_archaeon	GU811611	Nitrosopumilus Maritimus	UncArc65			2.4	6.24	5.16		1.92					3.24	0.0001			4.92	4.92	4.2	3.72			3.72					4.44	4.74			0.48	0.0001						5.16							4.04
659	uncultured_crenarchaeote	EU860263	Nitrosopumilus Maritimus	UncC5998			2.4	6.24	5.16		0.48					3.8	0.0001			4.92	4.92	4.2	3.72			3.72					2.4	2.7			1.68	0.0001						5.16							3.56
660	uncultured_archaeon	GU811635	Nitrosopumilus Maritimus	UncArc41			2.4	6.24	5.16		0.48					2.88	0.0001			4.92	4.92	4.2	3.72			3.72					4.44	4.74			1.68	0.0001						5.16							3.56
661	uncultured_archaeon	GU811633	Nitrosopumilus/Nitrosoarchaeum	UncArc43			2.4	6.24	5.16		0.48					2.88	0.0001			4.92	4.92	4.2	3.72			3.72					4.92				0.3	0.0001						5.16	5.04
662	uncultured_crenarchaeote	FJ656557	Nitrosopumilus/Nitrosoarchaeum	UncC2183			2.4	3.84	5.16		0.48					2.88	1.44			4.92	4.92	4.2	3.72			3.72					4.44	4.74			0.48	0.0001						5.16							4.04
663	uncultured_crenarchaeote	FJ656556	Nitrosopumilus/Nitrosoarchaeum	UncC2184			2.4	3.84	5.16		0.48					2.88	1.44			4.92	4.92	4.2	3.72			3.72					4.44	4.74			0.48	0.0001						5.16							4.04
664	uncultured_crenarchaeote	FJ656567	Nitrosopumilus/Nitrosoarchaeum	UncC2173			2.4	3.84	5.16		0.48					2.88	0.0001			4.92	4.92	4.2	3.72			3.72					4.44	4.74			0.48	0.0001						5.16							4.04
665	uncultured_crenarchaeote	FJ656565	Nitrosopumilus/Nitrosoarchaeum	UncC2175			2.4	3.84	5.16		0.48					2.88	0.0001			4.92	4.92	4.2	3.72			3.72					4.44	4.74			0.48	0.0001						5.16							4.04
666	uncultured_ammonia-oxidizing	AB449292	Nitrosopumilus/Nitrosoarchaeum	UncA6354			2.4	6.24	5.16	2.84	0.48	2.34				2.88	0.0001			4.92	4.92	4.2	3.72			3.72					4.44	4.74			1.68	0.0001						5.16							3.56
667	uncultured_crenarchaeote	FJ656584	Nitrosopumilus/Nitrosoarchaeum	UncC2156			2.4	3.84	5.16	2.84	0.48	2.34				3.36	0.0001			4.92	4.92	4.2	3.72			3.72					3.6	3.9			2.64	0.0001						5.16					5.04		4.04
668	uncultured_archaeon	AM295170	Nitrosopumilus/Nitrosoarchaeum	UncArc16			2.4	6.24	5.16	4.76	0.0001	4.02				2.88	0.0001			4.92	4.92	4.2	3.72			3.72					4.44	4.74			0.48	0.0001						4.8							4.04
669	uncultured_archaeon	AM295172	Nitrosopumilus/Nitrosoarchaeum	UncArc18			2.4	6.24	5.16	4.76	0.0001	4.02				2.88	0.0001			4.92	4.92	4.2	3.72			3.72					4.44	4.74			0.48	0.0001						4.8							4.04
670	uncultured_archaeon	AM295174	Nitrosopumilus/Nitrosoarchaeum	UncArcha			2.4	6.24	5.16	4.76	0.0001	4.02				2.88	0.0001			4.92	4.92	4.2	3.72			3.72					4.44	4.74			0.48	0.0001						4.8							4.04
671	uncultured_archaeon	AM295173	Nitrosopumilus/Nitrosoarchaeum	UncArc19			2.4	6.24	5.16	4.76	0.0001	4.02				2.88	0.0001			4.92	4.92	4.2	3.72			3.72					4.44	4.74			0.48	0.0001						4.8							4.04
672	uncultured_archaeon	AM295171	Nitrosopumilus/Nitrosoarchaeum	UncArc17			2.4	6.24	5.16	4.76	0.0001	4.02				2.88	0.0001			4.92	4.92	4.2	3.72			3.72					4.44	4.74			0.48	0.0001						4.8							4.04
673	uncultured_ammonia-oxidizing	AB449293	Nitrosopumilus/Nitrosoarchaeum	UncA6353			2.4	3.84	5.16	2.76	0.0001	2.04				2.88	1.2			4.92	4.92	4.2	3.72		4.56	3.72					4.44	4.74	5.88		0.48	0.0001						5.16							4.04
674	uncultured_crenarchaeote	EF382485	Nitrosopumilus/Nitrosoarchaeum	UncC1261			3.9	6.36	3.96	4.68	0.0001	4.68				2.88	0.0001			4.92	4.92	4.4	3.72			3.72					4.44	4.74			0.48	0.0001	4.72					5.16							4.04
675	uncultured_ammonia-oxidizing	AB449277	Nitrosopumilus/Nitrosoarchaeum	UncA6369			2.4	6.36	5.16	0.0001	0.0001	0.0001				3.24	0.0001			4.92	4.92	4.2	3.72			3.72			2.94		4.44	4.74	4.68		0.48	0.0001	4.72					4.8					5.04		4.04
676	SF04-BA10-B03	ARB_1FC66ED7	196	SBBYyyy3			2.4	3.84	5.16		0.0001					4.64	0.0001			4.92	4.92	4.2	3.72			3.72			2.94		4.44				0.48	0.0001						4.8					5.04
677	SF05-BA41-E02	ARB_45EF2186	196	SfEYyyy6			2.4	3.84	5.16		0.0001					4.64	0.0001			4.92	4.92	4.2	3.72			3.72			2.94		4.44				0.48	0.0001						4.8					5.04
678	SF04-SB018S-A02	ARB_93254BC6	196	SSbYyyy4			2.4	3.84	5.16		0.48					4.64	0.0001			4.92	4.92	4.2	3.72			3.72			2.94		4.44				0.48	0.0001						4.8					5.04
679	SF04-LSB002S-D01	ARB_F57DC551	196	SLDYyyyy			2.4	3.84	5.16	0.0001	0.0001	0.0001				3.24	0.0001			4.92		4.2	4.92			4.32					4.44				0.48	0.0001				3.57		4.8					5.04		4.04
680	SF04-SB002S-B03	ARB_C701DD31	196	SSsYyyy2			2.4	3.84	5.16	0.0001	0.0001	0.0001				4.68	0.0001		4.32	4.92	4.92	4.2	3.72			3.72			2.94		4.44				0.48	0.0001				3.57		4.8					5.04
681	A70_01-M13F	ARB_DE8A97F4	169	AMfYyy26			2.4	3.84	5.16	0.0001	0.0001	0.0001				4.08	0.0001			4.92	4.92	4.2	3.72			3.72			2.94		4.44		4.68		0.0001	0.0001						4.8					5.04
682	A70_13-M13F	ARB_2986B29	169	AMfYyy36			2.4	3.84	5.16	0.0001	0.0001	0.0001				4.08	0.0001			4.92	4.92	4.2	3.72			3.72			2.94		4.44		4.68		0.0001	0.0001						4.8					5.04
683	Derwent_AOA_01-A7-M13F	ARB_17E906F5	169	Drw_A7__			2.4	3.84	5.16	0.0001	0.0001	0.0001				4.08	0.0001			4.92	4.92	4.2	3.72			3.72			2.94		4.44		4.68		0.0001	0.0001						4.8					5.04
684	Derwent_AOA_01-F11-M13F	ARB_C5572D63	169	Drw_F11_			2.4	3.84	1.2	0.0001	4.4	0.0001				4.08	0.0001			4.92	4.92	4.2	3.72			3.72					4.44		3.24		0.0001	0.0001						4.8				5.16	4.68
685	Derwent_AOA_01-G6-M13F	ARB_D96C2A9E	169	Drw_G6__			2.4	3.84	5.16	0.0001	0.0001	0.0001				4.08	0.0001			4.92	4.92	4.2	3.72			3.72			2.94		4.44		4.68		0.0001	0.0001						4.8					5.04
686	A20_12-M13F	ARB_E1CC7B95	169	AMfYyy23			2.4	3.84	5.16	0.0001	0.0001	0.0001				4.08	0.0001			4.92	4.92	4.2	3.72			3.72			2.94		4.44		4.68		0.0001	0.0001						4.8					5.04
687	SF05-BA41-C01	ARB_5BECFA5F	169	SfCYyyy7			2.4	3.84	5.16	0.0001	0.0001	0.0001				4.08	0.0001			4.92	4.92	4.2	3.72			3.72			2.94		4.44				0.0001	0.0001						4.8				4.8	5.04
688	SF04-CB018S-C02	ARB_35F0B52C	169	SCsYyyy2			2.4	3.84	5.16	0.0001	0.0001	0.0001				4.64	1.2			4.92	4.92	4.2	3.72			3.72			2.94		4.44				0.0001	0.0001						4.8					3.84
689	SF04-CB018S-A03	ARB_A3B3FBCD	169	SfsYyyy3			3.5	3.84	5.16	0.0001	0.0001	0.0001				4.08	0.0001			4.92	4.92	3	3.72			3.72			2.94		4.44				0.0001	0.0001						4.8					5.4
690	uncultured_crenarchaeote	DQ148656	169	UncCr327			2.4	3.84	5.16	0.0001	0.0001	0.0001				4.08	0.0001			4.92	4.92	4.2	3.72			3.72			2.94		4.44				0.0001	0.0001						4.8					5.04
691	SF04-CB020S-A03	ARB_34D59E12	169	SfsYyyy5			2.4	3.84	5.16	0.0001	0.0001	0.0001				4.08	0.0001			4.92	4.92	4.2	3.72			3.72			2.94		4.44				0.0001	0.0001						4.8					5.04
692	crenarchaeote_enrichment	EU650833	169	CreEnr58			2.4	3.84	5.16	0.0001	0.0001	0.0001				4.08	0.0001			4.92	4.92	4.2	3.72			3.72			2.94		4.44				1.2	0.0001						4.8					5.04
693	crenarchaeote_enrichment	EU650825	169	CreEnr66			2.4	3.84	5.16	0.0001	0.0001	0.0001				4.08	0.0001			4.92	4.92	4.2	3.72			3.72			2.94		4.44				1.2	0.0001						4.8
694	uncultured_crenarchaeote	DQ148888	169	UncCr545			2.4	3.84	5.16	0.0001	0.0001	0.0001				4.08	0.0001			4.92	4.92	4.2	3.72			3.72			2.94		4.44				1.2	0.0001						4.8					5.04
695	crenarchaeote_enrichment	EU650829	169	CreEnr62			2.4	3.84	5.16	0.48	0.0001	0.48				4.08	0.0001					4.2	4.2			4.2			2.94		4.44				1.2	0.48											5.04
696	SF04-CB020S-C01	ARB_3EA356D3	169	SCsYyyy4			2.4	3.84	5.16	0.0001	0.0001	0.0001				4.08	0.0001			4.92	4.92	4.2	3.72			3.72			2.94		4.44				1.2	0.0001						4.8
697	SF04-BA10-G03	ARB_A1B0DB71	169	SfGYyyy3			2.4	3.84		0.0001	0.0001	0.0001				4.08	0.0001			4.92	4.92	4.2	3.72			3.72					4.44				1.2	0.0001						4.8					5.04
698	SF04-SB018S-C02	ARB_AFF0BDD	169	SSCYyyy4			2.4	3.84	5.16	0.0001	0.0001	0.0001				4.08	0.0001			4.92	4.92	4.2	3.72			3.72			2.94		4.44				1.2	0.0001						4.8					5.04
699	uncultured_crenarchaeote	DQ148898	169	UncCr554			2.4	3.84	5.16	0.0001	0.0001	0.0001				4.08	0.0001			4.92	4.92	4.2	3.72			3.72			2.94		4.44				1.2	0.0001						4.8					5.04
700	SF04-BA10-F03	ARB_8AAAB74	169	SfFYyyy2			2.4	3.84	5.16	0.0001	0.0001	0.0001				4.08	0.0001			4.92	4.92	4.2	3.72			3.72			2.94		4.44				0.0001	0.0001						4.8					5.04
701	uncultured_crenarchaeote	DQ148668	169	UncCr338			2.4	3.84	5.16	0.0001	0.0001	0.0001				4.08	0.0001			4.92	4.92	4.2	3.72			3.72					4.44				0.0001	0.0001						4.8					5.04
702	crenarchaeote_enrichment	EU650832	169	CreEnr59			2.4	3.84	5.16	0.0001	0.0001	0.0001				4.08	0.0001			4.92	4.92	4.2	3.72			3.72			2.94		4.44				0.0001	0.0001						4.8					5.04
703	A70_14-M13F	ARB_D56E928C	169	AMfYyy37			2.4	3.84	5.16		0.0001					4.08				4.92	4.92	4.2	3.72			3.72			2.94				4.68		0.0001	0.0001						4.8					5.04
704	A70_15-M13F	ARB_7A6DB90	169	AMfYyy38			2.4	3.84	5.16		0.0001					4.08				4.92	4.92	4.2	3.72			3.72			2.94				4.68		0.0001	0.0001						4.8					5.04
705	A70_02-M13F	ARB_AB26E33B	169	AMfYyy27			2.4	3.84	5.16	0.0001	0.0001	0.0001				4.08	0.0001			4.92	4.92	4.2	3.72			3.72			2.94		4.44		4.68		0.0001	0.0001						4.8					5.04
706	Derwent_AOA_01-G12-M13F	ARB_6B8C5372	169	Drw_G12_			2.4	3.84	5.16	0.0001	0.32	0.0001				4.08	0.0001			4.92	4.92	4.2	3.72			3.72			2.94		4.44		4.68		1.2	0.0001						4.8					5.04
707	SF04-CB018S-B02	ARB_A116B191	169	SCbYyyy2			2.4	3.84	5.16	0.48	0.0001	0.48				3.72	0.0001			4.92	4.92	4.2	3.72			3.72			2.94		4.44				0.0001	0.0001						4.8					5.04
708	SF04-SB002S-F02	ARB_468614F1	169	SSFYyyy2			2.4	3.84	5.16	0.0001	0.0001	0.0001				3.72	0.0001			4.92	4.92	4.2	3.72			3.72			2.94		4.44				0.0001	0.0001						4.8					5.04
709	SF04-CB020S-A01	ARB_A746B841	169	SfsYyyy4			2.4	3.84	5.16	0.0001	0.0001	0.0001				3.72	0.0001			4.92	4.92	4.2	3.72			3.72			2.94		4.44				0.0001	0.0001						4.8					5.04
710	SF05-BA10-A01	ARB_7E3DAE2B	169	SfBYyyy4			2.4	3.84	5.16	0.0001	0.0001	0.0001				4.08	0.0001			4.92	4.92	4.2	3.72			3.72			2.94		4.44				0.0001	0.0001						4.8					5.04
711	Derwent_AOA_01-B4-M13F	ARB_ADACA1B	169	Drw_B4__			2.4	3.84	5.16	0.0001	0.0001	0.0001				4.08	0.0001			4.92	4.92	4.2	3.72			3.72			2.94		4.44		4.68		0.0001	0.0001						4.8					5.04
712	SF04-SPB019S-E03	ARB_BF42555B	169	SpsYyyy3			2.4	5.04	5.16	0.0001	0.0001	0.0001				4.08	0.0001			4.92	4.92	4.2	3.72			3.72			2.94		4.44				0.0001	0.0001						4.8					5.04
713	SF04-BA10-D02	ARB_F3731D6C	169	SfDYyyy2			2.4	3.84	5.16	0.0001	0.48	0.0001				4.08	3.8			4.92	4.92	4.2	3.72		2.96	3.72			2.94		6				0.0001	0.0001						4.8					5.04
714	uncultured_crenarchaeote	EU123495	169	UncC1990				3.84		0.0001		0.0001				4.08	0.0001			4.08	4.08		5.16			5.16					4.44				0.0001	1.44						5.04
715	SF05-BA10-D02	ARB_DB405A81	169	SfDYyyy5			2.4	3.84	5.16	0.0001	0.0001	0.0001				4.08	0.0001			4.92	4.92	4.2	3.72			3.72			2.94		4.44				0.0001	0.0001						4.8					5.04
716	SF04-CB020S-G01	ARB_5532CE4E	169	SCGYyyy4			2.4	3.84	5.16	0.0001	0.0001	0.0001				4.08	0.0001			4.92	4.92	4.2	3.72			3.72			2.94		4.44				0.0001	0.0001						4.8					5.04
717	SF04-SB018S-D02	ARB_BE9B67E	169	SSDYyyy2			2.4	3.84	5.16	0.0001	0.0001	0.0001				4.08	0.0001			4.92	4.92	4.2	3.72			3.72			2.94		4.44				0.0001	0.0001						4.8					5.04
718	SF04-CB020S-G03	ARB_E90484CB	169	SCGYyyy5			2.4	3.84	5.16	0.0001	0.0001	0.0001				4.08	0.0001			4.92	4.92	4.2	3.72			3.72			2.94		4.44				0.0001	0.0001						4.8					5.04
719	SF04-SB018S-H01	ARB_F808E54A	169	SSHYyyy4			2.4	3.84	5.16	0.0001	0.0001	0.0001				4.08	0.0001			4.92	4.92	4.2	3.72			3.72			2.94		4.44				0.0001	0.0001						4.8					5.04
720	SF04-BA10-H02	ARB_BB1C9027	169	SfHYyyy2			2.4	3.84	5.16	0.0001	0.0001	0.0001				4.08	0.0001			4.92	4.92	4.2	3.72			3.72			2.94		4.44				0.0001	0.0001						4.8					5.04
721	SF05-BA10-E03	ARB_F85CE0E8	169	SfEYyyy5			2.4	3.84	5.16	0.0001	0.0001	0.0001				4.08	0.0001			4.92	4.92	4.2	3.72			3.72			2.94		4.44				0.0001	0.0001						4.8					5.04
722	SF04-CB018S-A02	ARB_40B6EA65	169	SfsYyyy2			2.4	3.84	5.16	0.0001	0.0001	0.0001				4.2	0.0001			4.92	4.92	4.2	3.72			3.72			2.94		4.44				0.48	0.0001						4.8					5.04
723	SF04-SPB019S-H02	ARB_94E5F6BC	169	SpHYyyy2			2.4	3.84	5.16	0.0001	0.0001	0.0001				4.08	0.0001			4.92	4.92	4.68	4.02			3.72			2.94		4.44				0.0001	0.0001						4.8					5.04
724	SF04-BA10-E03	ARB_5BF55831	169	SfEYyyy3			2.4	3.84	5.16	0.0001	0.0001	0.0001				4.08	0.0001			4.92	4.92	4.2	3.72			3.72			2.94		4.44				0.0001	0.0001						4.8					5.04
725	SF04-LSB002S-B01	ARB_3F7BC5EE	169	SLsYyyyy			2.4	3.84	5.16	0.0001	0.0001	0.0001				4.08	0.0001			4.92	4.92	4.2	3.72			3.72			2.94		4.44				0.0001	0.0001						4.8					5.04
726	uncultured_crenarchaeote	DQ148669	169	UncCr339			2.4	3.84	5.16	0.0001	0.0001	0.0001				4.08	0.0001			4.92	4.92	4.2	3.72			3.72			2.94		4.44				0.0001	0.0001						4.8					5.04
727	SF04-LSB002S-G02	ARB_BF9EBAC7	169	SLGYyyy2			2.4	3.84	5.16	0.0001	0.0001	0.0001				4.08	0.0001			4.92	4.92	4.2	3.72			3.72			2.94		4.44				0.0001	0.0001						4.8					5.04
728	SF04-CB020S-H03	ARB_9E92225B	169	SCHYyyy6			2.4	3.84	5.16	0.0001	0.0001	0.0001				4.08	0.0001			4.92	4.92	4.2	3.72			3.72			2.94		4.44				0.0001	0.0001						4.8					5.04
729	SF04-BC11-B01	ARB_33D5B5F5	169	SBcYyyyy			2.4	4.94	5.16	0.0001	0.0001	0.0001				4.08	1.44			4.92	4.92	4.2	3.72			3.72	4.86		2.94		4.44				0.0001	0.0001						4.8					5.04
730	SF04-SB018S-B03	ARB_EC5F7A45	169	SSsYyyy4			2.4	4.94	5.16	0.0001	0.0001	0.0001				3.8	1.92			5.16	5.16	4.2	2.88			5.16	4.86		2.94		4.44				0.0001	0.0001						4.8	5.04				5.04
731	SF04-BD31-E03	ARB_CCCCF7A0	169	SdEYyyy3			2.4	2.4	5.16	0.0001	0.0001	0.0001				4.08	0.0001			4.92	4.92	4.2	3.72			3.72					4.44	4.74			0.0001	0.0001						4.8					5.04
732	SF04-LSB002S-F01	ARB_C6F7BBA2	169	SLFYyyyy			2.4	4.44		0.12	1.2	0.0001				4.08	0.0001			4.92	4.92	4.2	3.72			3.72			2.94		4.44				0.0001	0.0001						4.8					5.04
733	SF04-BD31-G01	ARB_68A7C23F	169	SdGYyyyy			2.4	4.94	5.16	0.0001	0.0001	0.0001				4.08	0.0001			4.92	4.92	4.2	3.72			3.72	4.86		2.94		4.44				0.0001	0.0001						4.8					5.04
734	uncultured_crenarchaeote	FJ656569	169	UncC2171			2.4	4.94	5.16	0.0001	0.0001	0.0001				4.08	0.0001			4.92	4.92	4.2	3.72			3.72	4.86		2.94		4.44	4.74			0.0001	0.0001						4.8					5.04
735	SF04-LSB002S-F03	ARB_F960F052	169	SLFYyyy2			2.4	3.84	5.16	1.2	0.0001	1.2				4.08	0.0001			4.92	4.92	4.2	3.72			3.72			2.94		4.44				0.48	0.0001						4.8					5.04
736	SF04-BA10-A03	ARB_43B4DB96	169	SfBYyyy3			2.4	3.84	5.16	2.16	0.0001	1.56				4.2	0.0001			4.92	4.92	4.2	3.72			3.72			2.94		4.44				0.96	0.0001						4.8					5.04
737	SF04-BA10-C01	ARB_DC945B5	169	SfCYyyyy			2.4	3.84	5.16	1.2	0.0001	1.2				4.08	0.0001			4.08	4.08	4.2	5.16			5.16			2.94		4.44				0.48	1.44						5.04					5.04
738	crenarchaeote_enrichment	EU650830	169	CreEnr61			2.4	3.84	5.16	1.68	0.0001	1.68				4.08	0.0001			4.92	4.92	4.2	3.72			3.72			2.94		4.44				0.48	0.0001						4.8					5.04
739	crenarchaeote_enrichment	EU650828	169	CreEnr63			2.4	3.84	5.16	1.2	0.0001	1.2				4.08	0.0001			4.92	4.92	4.2	3.72			3.72			2.94		4.44				0.48	0.0001						4.8					5.04
740	uncultured_ammonia-oxidizing	GQ499770	169	UncA4226			2.4	3.84	5.16	0.0001	0.0001	0.0001				3.24	0.0001			4.92	4.92	4.2	3.72			3.72			2.94		4.44				0.48	0.0001						4.8					5.04		4.04
741	uncultured_crenarchaeote	DQ148792	169	UncCr452			2.4	3.84	5.16	0.0001	0.0001	0.0001				3.24	0.0001			4.92	4.92	4.2	3.72			3.72			2.94		4.44				0.48	0.0001						4.8					5.04		4.04
742	uncultured_ammonia-oxidizing	GQ499471	169	UncA4525			2.4	3.84	5.16	0.0001	0.0001	0.0001				4.08	0.0001			4.92	4.92	4.2	3.72			3.72			2.94		4.44				0.48	0.0001						4.8					5.04
743	uncultured_crenarchaeote	DQ148790	169	UncCr450			2.4	3.84	5.16	0.0001	0.0001	0.0001				4.08	0.0001			4.92	4.92	4.2	3.72			3.72			2.94		4.8				0.0001	0.0001						4.8	5.04				5.04
744	uncultured_crenarchaeote	DQ148905	169	UncCr561			2.4	3.84	5.16	0.0001	0.0001	0.0001				4.68	0.0001			4.92	4.92	4.2	3.72			3.72			2.94		4.44				0.48	0.0001						4.8					5.04
745	uncultured_crenarchaeote	DQ148896	169	UncCr552			2.4	3.84		0.0001	1.2	0.0001				3.24	0.0001			4.92	4.92	4.2	3.72			3.72			2.94		4.44				1.92	0.0001						4.8					5.04		4.04
746	uncultured_ammonia-oxidizing	GQ499610	171/ Nitrosopumilus sp.NM25 et rel	UncA4386			5.04			0.84	3.84	0.84				2.88	0.0001			4.92		5.04									5.76				0.0001	0.0001						4.8	5.04			4.8	5.04
747	uncultured_ammonia-oxidizing	GQ499436	171/ Nitrosopumilus sp.NM25 et rel	UncA4560			5.04			0.84	3.84	0.84				3	0.0001			4.92		5.04	4.92			4.32					5.76				0.0001	0.0001						4.8	5.04			4.8	5.04
748	uncultured_ammonia-oxidizing	GQ499677	171/ Nitrosopumilus sp.NM25 et rel	UncA4319			5.04			0.84	3.84	0.84				2.88	0.0001			4.92		5.04	4.92			4.32					5.76				0.0001	0.0001						4.8	5.04				5.04
749	uncultured_ammonia-oxidizing	GQ499681	171/ Nitrosopumilus sp.NM25 et rel	UncA4315			5.04			0.84	3.84	0.84				2.88	0.0001			4.92		5.04	4.92			4.32					5.76				0.48	0.0001						4.8					5.04
750	uncultured_ammonia-oxidizing	GQ499420	171/ Nitrosopumilus sp.NM25 et rel	UncA4576			5.04			0.84	3.84	0.84				2.88	0.0001			4.92		5.04	4.92			4.32					5.76		2.52		0.0001	0.0001						4.8	5.04				5.04
751	uncultured_ammonia-oxidizing	GQ499615	171/ Nitrosopumilus sp.NM25 et rel	UncA4381			5.04			3.48	3.84	3.24				4.28	0.0001			4.92		5.04	4.92			4.32									1.2	0.0001						4.8					5.04
752	uncultured_ammonia-oxidizing	GQ499432	171/ Nitrosopumilus sp.NM25 et rel	UncA4564			5.04			2.28	3.84	2.04				4.28	0.0001			4.92		5.04	4.92			4.32									1.2	0.0001						4.8					5.04
753	uncultured_ammonia-oxidizing	GQ499521	171/ Nitrosopumilus sp.NM25 et rel	UncA4475			5.04			0.84	3.84	0.84				4.28	0.0001			4.92		5.04	4.92			4.32					5.76				1.2	0.0001						4.8					5.04
754	uncultured_crenarchaeote	DQ278586	171/ Nitrosopumilus sp.NM25 et rel	UncCr647			5.04			0.84	3.84	0.84				3.44	0.0001			4.92		5.04	4.92			4.32					5.76				0.0001	0.0001						4.8	5.04				5.04
755	uncultured_ammonia-oxidizing	GQ499747	171/ Nitrosopumilus sp.NM25 et rel	UncA4249			5.04			0.84	3.84	0.84				2.88	0.0001			4.92		5.04	4.92			4.32					5.76				0.0001	0.0001						4.8	5.04				5.04
756	uncultured_ammonia-oxidizing	GQ499621	171/ Nitrosopumilus sp.NM25 et rel	UncA4375			5.04			0.84	3.84	0.84				2.88	0.0001			4.92		5.04	4.92			4.32					5.76				0.0001	0.0001						4.8	5.04				5.04
757	uncultured_ammonia-oxidizing	GQ499602	171/ Nitrosopumilus sp.NM25 et rel	UncA4394			5.04			0.84	3.84	0.84				2.88	0.4			4.92		5.04	4.92			4.32					5.76				0.0001	0.0001						4.8	5.04				5.04
758	uncultured_ammonia-oxidizing	GQ499408	171/ Nitrosopumilus sp.NM25 et rel	UncA4588			5.04			0.84	3.84	0.84				2.88	0.0001			4.92		5.04	4.92			4.32					5.76		2.52		0.0001	0.0001						4.8	5.04				5.04
759	uncultured_ammonia-oxidizing	GQ499421	171/ Nitrosopumilus sp.NM25 et rel	UncA4575			5.04			0.84	3.84	0.84				2.88	0.0001			4.92		5.04	4.92			4.32					5.76		2.52		0.0001	0.0001						4.8	5.04				5.04
760	uncultured_ammonia-oxidizing	GQ499649	171/ Nitrosopumilus sp.NM25 et rel	UncA4347			5.04			0.84	3.84	0.84				2.88	0.0001			4.92		5.04	4.92			4.32					5.76				0.0001	0.0001						4.8	5.04				5.04
761	uncultured_ammonia-oxidizing	GQ499723	171/ Nitrosopumilus sp.NM25 et rel	UncA4273						2.04	3.84	2.04				2.88	0.0001			4.92			4.92			4.32					5.76				1.68	0.0001						4.8							3.56
762	uncultured_ammonia-oxidizing	GQ499558	171/ Nitrosopumilus sp.NM25 et rel	UncA4438			6.48			2.04	3.84	2.04				3.72	0.0001			4.92		6.48	4.92	5.88		4.32					4.44				0.0001	0.0001						4.8	5.04				5.04
763	uncultured_ammonia-oxidizing	GQ499546	171/ Nitrosopumilus sp.NM25 et rel	UncA4450			6.48			2.04	3.84	2.04				3.72	0.0001			4.92		6.48	4.92	5.88		4.32					4.44				0.0001	0.0001						4.8	5.04				5.04
764	uncultured_ammonia-oxidizing	GQ499555	171/ Nitrosopumilus sp.NM25 et rel	UncA4441			6.48			2.04	3.84	2.04				3.72	0.0001			4.92		6.48	4.92	5.88		4.32					4.44				0.0001	0.0001						4.8	5.04				5.04
765	uncultured_ammonia-oxidizing	GQ499396	171/ Nitrosopumilus sp.NM25 et rel	UncA4600			6.48			2.04	3.84	2.04				3.72	0.0001			4.92		6.48	4.92	5.88		4.32					4.44		3.96		0.0001	0.0001						4.8	5.04				5.04
766	uncultured_ammonia-oxidizing	GQ499417	171/ Nitrosopumilus sp.NM25 et rel	UncA4579			4.8			2.04	3.84	2.04				2.88	0.0001			4.92	4.92	4.8	3.72			3.72					4.44		4.68		0.0001	0.0001						4.8	5.04				3.84
767	uncultured_ammonia-oxidizing	GQ499427	171/ Nitrosopumilus sp.NM25 et rel	UncA4569			5.04	5.52		5.88	5.04	5.88				2.88	2.64			4.92	4.92	5.04	3.72			3.72					4.44				0.4	0.0001						4.8
768	uncultured_crenarchaeote	EF155628	171/ Nitrosopumilus sp.NM25 et rel	UncC2151				5.52		4.68		4.68					1.44														4.44
769	uncultured_ammonia-oxidizing	GQ499429	171/ Nitrosopumilus sp.NM25 et rel	UncA4567			5.04	5.52		4.68	6.24	4.68				2.88	0.0001			4.92	4.92	5.04	3.72			3.72					4.44				0.48	0.0001						4.8							4.04
770	uncultured_ammonia-oxidizing	GQ499526	171/ Nitrosopumilus sp.NM25 et rel	UncA4470			5.04	5.52		4.98	6.24	4.68				2.88	0.0001			4.92	4.92	5.04	3.72			3.72					4.44				0.48	0.0001						4.8							4.04
771	uncultured_ammonia-oxidizing	EU925346	171/ Nitrosopumilus sp.NM25 et rel	UncA5707			5.04	5.52		4.68	5.04	4.68				2.88	0.0001			4.92	4.92	5.04	3.72			3.72					4.44				0.48	0.0001						4.8							4.04
772	uncultured_ammonia-oxidizing	GQ499642	171/ Nitrosopumilus sp.NM25 et rel	UncA4354			5.04	5.52		5.88	2.64	5.88				3.44	0.0001			5.16		5.04	4.08								4.44				0.0001	0.0001						4.8	5.04				5.04
773	Candidatus_Nitrosopumilus	AB546962	171/ Nitrosopumilus sp.NM25 et rel	CanNit_3			6.48			1.2	3.84	1.2				4.32	0.0001			4.92		5.04	4.92			4.32					4.44	4.74			0.0001	0.0001	4.54					4.8	5.04
774	uncultured_crenarchaeote	DQ148779	171/ Nitrosopumilus sp.NM25 et rel	UncCr442			4.8			0.0001	5.04	0.0001				4.32	0.0001			4.92		4.8				4.32					4.44				0.0001	1.2	4.24					5.16	5.04				2.64
775	uncultured_crenarchaeote	DQ148770	171/ Nitrosopumilus sp.NM25 et rel	UncCr113			6.24			0.0001	3.84	0.0001				3.44	0.0001			4.92		4.8	4.92			4.32					4.44				0.0001	0.0001	3.4					4.8	5.04				4.08
776	uncultured_ammonia-oxidizing	GQ499472	171/ Nitrosopumilus sp.NM25 et rel	UncA4524			6.24	4.32		1.92	2.64	1.2				3.44	1.44			3.72	4.72	4.8	5.28								6				0.0001	0.0001						4.8	5.04				5.28
777	uncultured_ammonia-oxidizing	EU925261	171/ Nitrosopumilus sp.NM25 et rel	UncA5792			6.24	4.32		1.2	3.84	1.2				3.44	0.0001			3.72	4.72	4.8	5.28								4.44	4.74			0.0001	0.0001						4.8	5.04				5.28
778	AOA-H2-M13F	ARB_6C94A941	171/ Nitrosopumilus sp.NM25 et rel	AHMYyyyy				5.04		2	3.84	1.5				4.08	0.0001			4.08	5.08	6.24								6.48	5.28		2.04		0.0001	1.44						5.04
779	Derwent_AOA_01-H8-M13F	ARB_D8827A46	171/ Nitrosopumilus sp.NM25 et rel	Drw_H8__				5.04		2	3.84	1.5				4.08	0.0001			4.08	5.08	6.24								6.48	5.28		2.04		0.0001	1.44						5.04	5.04
780	Derwent_AOA_01-F8-M13F	ARB_F6A68F74	171/ Nitrosopumilus sp.NM25 et rel	Drw_F8__			6.48	5.04		2	3.84	1.5				4.08	0.0001			4.08	5.08	5.04									5.28		2.04		0.0001	1.44						5.04	5.04
781	uncultured_ammonia-oxidizing	GQ499670	171/ Nitrosopumilus sp.NM25 et rel	UncA4326				5.04		2	3.84	1.5				4.08	0.0001			4.08	5.08	6.24									5.28				0.0001	1.44						5.04	5.04
782	uncultured_ammonia-oxidizing	GQ499665	171/ Nitrosopumilus sp.NM25 et rel	UncA4331			6.48	5.04		1.2	5.28	1.2				2.88	0.0001			4.08	5.08	5.04									4.44				0.0001	1.44						5.04	5.04
783	uncultured_ammonia-oxidizing	EU925369	171/ Nitrosopumilus sp.NM25 et rel	UncA5684			6.48	5.04		2.4	5.28	1.56				2.88	0.0001			4.08	5.08	5.04									4.44				0.0001	1.44						5.04	5.04
784	SF04-SPB019S-D02	ARB_1AF9159E	171/ Nitrosopumilus sp.NM25 et rel	SpbYyyy2			6.48	5.04		1.2	3.84	1.2				3.92	0.0001			4.08	5.08	5.04									4.44				0.0001	1.44						5.04	5.04
785	Derwent_AOA_01-G8-M13F	ARB_D199884B	171/ Nitrosopumilus sp.NM25 et rel	Drw_G8__			6.48	5.04		1.2	3.84	1.2				3.72	0.0001			4.08	5.08	5.04									4.44		2.04		0.0001	1.44						5.04	5.04
786	NoNam167	ARB_948F575C	171/ Nitrosopumilus sp.NM25 et rel	NoNam167			5.28	5.04		1.2	4.68	1.2				3.72	0.0001			4.08	5.08	5.04									4.44		2.04		0.0001	1.44						5.04	5.04
787	Derwent_AOA_01-D8-M13F	ARB_1C4C9B93	171/ Nitrosopumilus sp.NM25 et rel	Drw_D8__				5.04		1.2	3.84	1.2				3.72	0.0001			4.08	5.08	6.24								6.48	4.44		2.04		0.0001	1.44						5.04	5.04
788	uncultured_ammonia-oxidizing	GQ499603	171/ Nitrosopumilus sp.NM25 et rel	UncA4393			6.48			0.0001	3.84	0.0001				3.44	0.0001			5.16		5.04	4.08								4.44				0.48	0.0001	3.88					4.8					5.28		4.04
789	uncultured_ammonia-oxidizing	GQ499592	171/ Nitrosopumilus sp.NM25 et rel	UncA4404			6.48			0.0001	3.84	0.0001				3.44	1.44					5.04	5.18								4.44				0.88	1.2	3.88										5.28		4.04
790	uncultured_ammonia-oxidizing	GQ499572	171/ Nitrosopumilus sp.NM25 et rel	UncA4424			6.48			0.0001	3.84	0.0001				3.44	0.0001			5.16		5.04	4.08								4.44				0.48	0.0001	3.88					4.8					5.28		4.04
791	uncultured_ammonia-oxidizing	GQ499652	171/ Nitrosopumilus sp.NM25 et rel	UncA4344			6.48			0.0001	3.84	0.0001				3.44	0.0001			5.16		5.04	4.08								4.44				0.48	0.0001	3.88					4.8					5.28		4.04
792	uncultured_ammonia-oxidizing	GQ499591	171/ Nitrosopumilus sp.NM25 et rel	UncA4405			6.48			0.0001	3.84	0.0001				3.92	0.0001			5.16		5.04	4.08								4.44				0.6	0.0001	3.88					4.8					5.28
793	uncultured_ammonia-oxidizing	GQ499589	171/ Nitrosopumilus sp.NM25 et rel	UncA4407			6.48			0.0001	3.84	0.0001				3.44	0.0001			5.16		5.04	4.08								4.44				0.48	0.0001	3.88					4.8					5.28		4.04
794	uncultured_ammonia-oxidizing	GQ499473	171/ Nitrosopumilus sp.NM25 et rel	UncA4523			6.48			0.0001	3.84	0.0001				3.44	0.0001			5.16		5.04	4.08								4.44				0.48	0.0001	3.88					4.8					5.28		4.04
795	uncultured_ammonia-oxidizing	GQ499704	171/ Nitrosopumilus sp.NM25 et rel	UncA4292			6.48			0.0001	5.04	0.0001				3.44	0.0001			5.16		5.04	4.38								4.44				0.48	0.0001	3.88					4.8					5.28		4.04
796	uncultured_ammonia-oxidizing	GQ499539	171/ Nitrosopumilus sp.NM25 et rel	UncA4457			6.48			0.0001	3.84	0.0001				3.44	0.0001			5.16		5.04	4.08								4.44				0.48	0.0001	3.88					4.8					5.28		4.04
797	uncultured_ammonia-oxidizing	GQ499570	171/ Nitrosopumilus sp.NM25 et rel	UncA4426			6.48			0.0001	3.84	0.0001				3.44	0.0001			5.16		5.04	4.08								4.44				0.48	0.0001	3.88					4.8					5.28		4.04
798	uncultured_ammonia-oxidizing	GQ499775	171/ Nitrosopumilus sp.NM25 et rel	UncA4221			6.48			0.0001	3.84	0.0001				3.44	0.0001			5.16		5.04	4.08								4.44				0.48	0.0001	3.88					4.8							4.04
799	uncultured_ammonia-oxidizing	GQ499593	171/ Nitrosopumilus sp.NM25 et rel	UncA4403			6.48			0.0001	3.84	0.0001				3.44	0.0001			5.16		5.04	4.08								4.44				0.48	0.0001	3.88					4.8					5.28		4.04
800	uncultured_ammonia-oxidizing	GQ499394	171/ Nitrosopumilus sp.NM25 et rel	UncA4602			6.48			0.0001	3.84	0.0001				3.44	0.0001					5.04	5.52								4.44		3.48		0.48	0.72	3.88					4.8					5.28		4.04
801	uncultured_ammonia-oxidizing	GQ499418	171/ Nitrosopumilus sp.NM25 et rel	UncA4578			6.48			0.0001	3.84	0.0001				3.44	0.0001			5.16		5.04	4.08								4.44		3.48		0.48	0.0001	3.88					4.8					5.28		4.04
802	uncultured_ammonia-oxidizing	EU925371	171/ Nitrosopumilus sp.NM25 et rel	UncA5682			6.48			0.0001	3.84	0.0001				3.44	0.0001			4.92		5.04	4.92			4.32					4.44				0.48	0.0001	3.88					4.8							4.04
803	uncultured_ammonia-oxidizing	EU925349	171/ Nitrosopumilus sp.NM25 et rel	UncA5704			6.48	5.04		0.0001	3.84	0.0001				3.44	0.0001			4.92		5.04	4.92			4.32					4.44				0.48	0.0001						4.8							4.04
804	uncultured_ammonia-oxidizing	EU925364	171/ Nitrosopumilus sp.NM25 et rel	UncA5689			6.48			0.0001	3.84	0.0001				3.44	0.0001			4.92		5.04	4.92			4.32					4.92				0.0001	0.0001	3.88					4.8	5.04				5.28
805	uncultured_ammonia-oxidizing	GQ499682	171/ Nitrosopumilus sp.NM25 et rel	UncA4314			6.48			0.0001	3.84	0.0001				3.44	0.0001			4.92		5.04	4.92			4.32			4.26		4.44	4.74			0.48	0.0001	3.4					4.8					5.28		4.04
806	uncultured_ammonia-oxidizing	GQ499469	171/ Nitrosopumilus sp.NM25 et rel	UncA4527			6.48			0.0001	3.84	0.0001				3.44	0.0001			4.92		5.04	4.92			4.32			4.26		4.44	4.74			0.48	0.0001	3.4					4.8					5.28		4.04
807	uncultured_ammonia-oxidizing	GQ499786	171/ Nitrosopumilus sp.NM25 et rel	UncA4210			6.48			0.0001	3.84	0.0001				3.44	0.0001			4.92		5.04	4.92			4.32			4.26		4.44	4.74			0.48	0.0001	3.4					4.8					5.28		4.04
808	uncultured_ammonia-oxidizing	EU925281	171/ Nitrosopumilus sp.NM25 et rel	UncA5772			6.48			1.2	3.84	1.2				3.8	0.0001			4.92		5.04	4.92			4.32			4.26		5.44				0.78	0.0001	3.4					4.8					5.28		4.04
809	uncultured_ammonia-oxidizing	GQ499787	171/ Nitrosopumilus sp.NM25 et rel	UncA4209			6.48			0.0001	3.84	0.0001				2.88	0.0001			4.92	4.92	5.04	4.02			3.72					4.44				0.48	0.0001	3.88					4.8					5.28		4.04
810	uncultured_ammonia-oxidizing	GQ499783	171/ Nitrosopumilus sp.NM25 et rel	UncA4213			6.48			0.0001	3.84	0.0001				3.36	0.0001			4.92	4.92	5.16	4.02			3.72					4.44				0.48	0.0001	3.88					4.8					5.28		4.04
811	uncultured_ammonia-oxidizing	GQ499771	171/ Nitrosopumilus sp.NM25 et rel	UncA4225						0.0001	3.84	0.0001				2.88	0.0001					6.04				4.92					4.44				0.48	0.6	3.88					4.8					5.28		4.04
812	uncultured_ammonia-oxidizing	GQ499631	171/ Nitrosopumilus sp.NM25 et rel	UncA4365			6.48			0.0001	3.84	0.0001				2.88	0.0001			4.92	4.92	5.04	4.02			3.72					4.44				0.48	0.0001	3.88					4.8					5.28		4.04
813	uncultured_ammonia-oxidizing	GQ499745	171/ Nitrosopumilus sp.NM25 et rel	UncA4251			6.48			0.0001	3.84	0.0001				2.88	0.0001			4.92	4.92	5.04	4.02			3.72					4.44				0.48	0.0001	3.88					4.8					5.28		4.04
814	uncultured_ammonia-oxidizing	GQ499609	171/ Nitrosopumilus sp.NM25 et rel	UncA4387			6.48			0.0001	3.84	0.0001				2.88	0.0001			4.92	4.92	5.04	4.02			3.72					4.44				0.48	0.0001	3.88					4.8					5.28		4.04
815	uncultured_ammonia-oxidizing	GQ499495	171/ Nitrosopumilus sp.NM25 et rel	UncA4501			6.48			0.0001	3.84	0.0001				2.88	0.0001			4.92	4.92	5.04	4.02			3.72					4.44				0.48	0.0001	3.88					4.8					5.28		4.04
816	uncultured_ammonia-oxidizing	GQ499612	171/ Nitrosopumilus sp.NM25 et rel	UncA4384			6.48			2.4	3.84	2.4				4.28	0.0001			4.92	4.92	5.04	3.72			5.28					4.44				1.2	2.4	3.4					3.48	5.04
817	uncultured_ammonia-oxidizing	GQ499534	171/ Nitrosopumilus sp.NM25 et rel	UncA4462			6.48			2.4	3.84	2.4				4.28	0.0001			4.92	4.92	5.04	3.72			5.28					4.44				1.2	2.4	3.4					3.48	5.04
818	uncultured_ammonia-oxidizing	GQ499606	171/ Nitrosopumilus sp.NM25 et rel	UncA4390			6.48			2.4	2.64	2.4				4.28	0.0001			4.92	4.92	5.04	3.72			5.28					5.88				1.2	2.4	3.4					3.48	5.04
819	uncultured_ammonia-oxidizing	GQ499556	171/ Nitrosopumilus sp.NM25 et rel	UncA4440			6.48			2.4	3.84	2.4				4.28	0.0001			4.92	4.92	5.04	3.72			5.28					4.44				1.2	2.4	3.4					3.48	5.04
820	SF04-SPB019S-H01	ARB_5B15A91E	171/ Nitrosopumilus sp.NM25 et rel	SpHYyyyy			5.04			2.16	3.84	1.56				3.72	0.0001			4.92		5.04	4.92								4.44				0.0001	2.4	3.4					3.48	5.04
821	uncultured_crenarchaeote	DQ278572	171/ Nitrosopumilus sp.NM25 et rel	UncCr634			6.48			0.0001	3.84	0.0001				2.88	0.0001					6.24								6.48	4.44				0.0001	3.36	4.24					5.04	4.8				5.04
822	uncultured_ammonia-oxidizing	GQ499510	171/ Nitrosopumilus sp.NM25 et rel	UncA4486			6.48			1.2	3.84	1.2				3.24	0.0001			4.92	4.92	5.04	4.02			3.72			4.56		5.76				0.0001	0.0001	4.24					4.8	5.04
823	uncultured_ammonia-oxidizing	GQ499402	171/ Nitrosopumilus sp.NM25 et rel	UncA4594			4.8	5.04		1.2	3.84	1.2				2.88	0.0001			4.92	4.92	4.8	3.72			3.72					4.44	4.74	4.68		0.0001	0.0001						4.8	5.04				3.84
824	uncultured_crenarchaeote	DQ278571	171/ Nitrosopumilus sp.NM25 et rel	UncCr633			4.8	5.04		1.2	3.84	1.2				2.88	0.0001			4.92	4.92	4.8	3.72			3.72					4.44	4.74			0.0001	0.0001						4.8	5.04				3.84
825	uncultured_ammonia-oxidizing	GQ499653	171/ Nitrosopumilus sp.NM25 et rel	UncA4343			4.8	3.84		0.0001	3.84	0.0001				3.72	0.0001			4.92		4.8	4.44			3.72					4.44	4.74			1.68	0.0001						4.8					3.84
826	uncultured_ammonia-oxidizing	GQ499430	171/ Nitrosopumilus sp.NM25 et rel	UncA4566			5.04	3.84		0.0001	3.84	0.0001				2.88	0.0001			4.92		5.04	4.92			4.32					4.44	4.74			0.0001	0.0001						4.8	5.04				5.04
827	AOA-D3-M13F	ARB_14B7881B	172	ADMYyyy4				3.84		0.0001		0.0001				4.28	0.0001			4.92	4.92		4.92			3.72					4.44	4.74			0.48	1.2
828	NoNam170	ARB_D4B5C966	172	NoNam170			4.08	3.84		0.0001	0.0001	0.0001					0.0001			4.92	4.92	2.4	4.92			3.72							3.48		1.28	1.2											3.12
829	uncultured_ammonia-oxidizing	GQ499579	172	UncA4417			4.08	3.84		0.0001	0.0001	0.0001				4.28	0.0001			4.92	4.92	2.4	4.92			3.72					4.44	4.74			0.48	1.2											3.12
830	uncultured_ammonia-oxidizing	GQ499583	172	UncA4413			4.08	3.84		0.0001	0.0001	0.0001				4.28	0.0001			4.92	4.92	2.4	4.92			3.72					4.44	4.74			0.48	1.2											3.12
831	uncultured_ammonia-oxidizing	GQ499566	172	UncA4430			4.08	3.84		0.0001	0.0001	0.0001				4.28	0.0001			4.92	4.92	2.4	4.92			3.72					4.44	4.74			0.48	1.2											3.12
832	uncultured_ammonia-oxidizing	GQ499575	172	UncA4421			4.08	3.84		0.0001	0.0001	0.0001				4.28	0.0001			4.92	4.92	2.4	4.92			3.72					4.44	4.74			0.48	1.2											3.12
833	uncultured_ammonia-oxidizing	GQ499671	172	UncA4325			3.6	3.84	5.16	0.0001	0.0001	0.0001				4.28	0.0001			4.92		3.6				4.32					4.44	4.74			1.68	1.2						5.16					3.84		4.4
834	uncultured_ammonia-oxidizing	AB449275	172	UncA6371			3.6	3.84	5.16	0.0001	0.0001	0.0001				3.44	0.0001			4.92		3.6				4.32					5.88		3.48		1.68	1.44						3.96					3.84		3.56
835	uncultured_crenarchaeote	EU123493	172	UncC1988				3.84		1.2		1.2				3.72	0.0001			4.08	4.08		5.16			5.16					4.44	4.74			1.68	1.44													4.4
836	uncultured_crenarchaeote	DQ278580	172	UncCr641			3.6	3.84	5.16	0.0001	0.0001	0.0001				4.28	0.0001			4.92	4.92	3.6	4.92			3.72					4.44	4.74			0.48	1.2											3.84
837	uncultured_crenarchaeote	DQ278574	172	UncCr636			5.04	3.84	5.16	0.0001	0.0001	0.0001				4.28	0.0001			4.92	4.92	5.04	4.92			3.72					4.44	4.74			0.48	1.2											3.84
838	SF04-LSB002S-A01	ARB_A1FC045C	172	SfLYyyyy			3.6	3.84		0.0001	0.77	0.0001				4.28	1.2			4.92	4.92	3.6	4.92			3.72					4.44	4.74			0.48	1.2											2.64
839	uncultured_ammonia-oxidizing	GQ499627	172	UncA4369			4.08	4.94	5.16	1.2	0.0001	1.2					1.2					2.4				4.2					4.44	4.74			1.68	1.2											3.12		4.4
840	uncultured_ammonia-oxidizing	GQ499538	172	UncA4458			4.08	4.94	5.16	1.2	0.0001	1.2					0.0001			4.92	4.92	2.4	4.92			3.72					4.44	4.74			1.68	1.2											3.12		4.4
841	AOA-C2-M13F	ARB_621BAB77	172	ACMYyyy5			3.6	5.16	3.96	0.0001	0.48	0.0001				4.28	0.0001			4.92		3.6				4.32					4.44	4.74	3.48		1.2	1.2						5.16	5.04				3.84
842	uncultured_ammonia-oxidizing	GQ499536	172	UncA4460			3.6	5.16	3.96	0.0001	0.48	0.0001				4.28	0.0001			4.92		3.6				4.32					4.44	4.74			1.6	1.2						5.16					2.64
843	uncultured_ammonia-oxidizing	GQ499679	172	UncA4317			3.81	5.16	5.16	5.88	0.48	5.88				4.28	0.0001			4.92		4.16				4.32					4.44	4.74			1.2	1.2						5.16	5.04				3.48
844	uncultured_ammonia-oxidizing	GQ499655	172	UncA4341			3.6	3.84	3.96	0.0001	0.48	0.0001					0.0001			4.92		3.6				4.32					4.44	4.74			2	1.2						5.16					2.64
845	SF04-BA10-C02	ARB_27FBEEA7	172	SfCYyyy2			3.6	3.84	3.96	1.2	0.48	1.2				4.08	0.0001			4.92		3.6				4.32					4.44				0.48	1.2						5.16					2.64
846	uncultured_ammonia-oxidizing	AB449274	172	UncA6372			4.8	5.04		1.2	0.0001	1.2				4.28	0.0001					4.8				4.32					4.44	4.74	2.58		0.0001	2.4							5.04				2.64
847	uncultured_ammonia-oxidizing	GQ499725	172	UncA4271			5.04			2.4	0.0001	1.56				4.28	0.0001			4.92		5.04	4.92			4.32					4.44	4.74			1.68	0.0001	3.4					4.8					4.94		4.4
848	uncultured_ammonia-oxidizing	GQ499720	172	UncA4276			5.04			0.0001	0.0001	0.0001				3.44	0.0001			4.92		5.04	4.92			4.32					4.44				1.68	0.0001	3.4					4.8				4.8			3.56
849	uncultured_ammonia-oxidizing	GQ499466	172	UncA4530			5.04	5.52	5.16	0.0001	0.0001	0.0001				3.44	1.44			4.92	4.92	5.04	3.72			3.72					5.76				0.0001	0.0001						4.8	5.04				4.68
850	uncultured_ammonia-oxidizing	GQ499392	172	UncA4604			5.04	5.52	5.16	0.0001	0.0001	0.0001				3.44	1.44			4.92	4.92	5.04	3.72			3.72					5.76		4.44		0.0001	0.0001						4.8	5.04				4.68
851	uncultured_ammonia-oxidizing	GQ499782	172	UncA4214			5.04	5.52	5.16	0.0001	0.0001	0.0001				3.44	1.44			4.92	4.92	5.04	3.72			3.72					5.76				0.0001	0.0001						4.8	5.04				4.68
852	uncultured_ammonia-oxidizing	GQ499625	172	UncA4371			5.04	5.52	5.16	0.0001	0.0001	0.0001				3.44	1.44			4.92	4.92	5.04	3.72			3.72					5.76				0.0001	0.0001						4.8	5.04				4.68
853	uncultured_ammonia-oxidizing	GQ499595	172	UncA4401			5.04	5.52	5.16	0.0001	0.0001	0.0001				4.64	1.44			4.92	4.92	5.04	3.72			3.72					5.76				0.0001	0.0001						4.8	5.04				4.68
854	uncultured_ammonia-oxidizing	GQ499562	172	UncA4434			5.04	5.52	5.16	0.0001	0.0001	0.0001				3.44	1.44			4.92	4.92	5.04	3.72			3.72					5.76				0.0001	0.0001						4.8	5.04				4.68
855	uncultured_ammonia-oxidizing	GQ499440	172	UncA4556			5.04	5.52	5.16	0.0001	0.0001	0.0001				3.44	1.44			4.92	4.92	5.04	3.72			3.72					5.76				0.0001	0.0001						4.8	5.04				4.68
856	uncultured_ammonia-oxidizing	GQ499635	172	UncA4361			5.04	5.52	5.16	0.0001	0.0001	0.0001				3.44	1.44			4.92	4.92	5.04	3.72			3.72					5.76				0.0001	0.0001						4.8	5.04				4.68
857	uncultured_ammonia-oxidizing	GQ499514	172	UncA4482			5.04	5.52	5.16	0.0001	0.0001	0.0001				3.44	1.44			4.92	4.92	5.04	3.72			3.72					5.76				0.0001	0.0001						4.8	5.04				4.68
858	uncultured_ammonia-oxidizing	GQ499524	172	UncA4472			5.04	5.52	5.16	0.0001	0.0001	0.0001				3.44	1.44			4.92	4.92	5.04	3.72			3.72					5.76				0.0001	0.0001						4.8	5.04				4.68
859	uncultured_ammonia-oxidizing	GQ499519	172	UncA4477			5.04	5.52	5.16	0.0001	0.0001	0.0001				3.44	0.0001			4.92	4.92	5.04	3.72			3.72					5.76				0.0001	0.0001						4.8	5.04				4.68
860	uncultured_ammonia-oxidizing	GQ499467	172	UncA4529			5.04	5.52	5.16	0.0001	0.0001	0.0001				3.44	1.44			4.92	4.92	5.04	3.72			3.72					5.76				0.0001	0.0001						4.8	5.04
861	uncultured_ammonia-oxidizing	GQ499463	172	UncA4533			5.04	5.52	5.16	0.0001	0.0001	0.0001				3.44	1.44			4.92	4.92	5.04	3.72			3.72					5.76				0.0001	0.0001						4.8	5.04
862	uncultured_ammonia-oxidizing	GQ499626	172	UncA4370			5.04	5.52	5.16	0.0001	0.0001	0.0001				3.44	1.44			4.92	4.92	5.04	3.72			3.72					5.76				0.0001	0.0001						4.8	5.04				4.68
863	uncultured_ammonia-oxidizing	GQ499675	172	UncA4321			5.04	5.52	5.16	0.0001	0.0001	0.0001				3.44	1.44			4.92	4.92	5.04	3.72			3.72					5.76				0.0001	0.0001						4.8	5.04				4.68
864	uncultured_ammonia-oxidizing	GQ499431	172	UncA4565			5.04	5.52	5.16	0.0001	0.0001	0.0001				3.44	1.44			4.92	4.92	5.04	3.72			3.72					5.76				0.0001	0.0001						4.8	5.04				4.68
865	uncultured_ammonia-oxidizing	EU925292	172	UncA5761			5.04	5.52	5.16	0.0001	0.4	0.0001				3.44	1.44			4.92	4.92	5.04	3.72			3.72					5.76				0.0001	0.0001						4.8	5.04				4.68
866	uncultured_ammonia-oxidizing	GQ499433	172	UncA4563			5.04	5.52	5.16	0.0001	0.0001	0.0001				3.44	1.44			4.92	4.92	5.04	3.72			3.72					5.76				0.0001	0.0001						4.8	5.04				4.68
867	uncultured_ammonia-oxidizing	GQ499758	173	UncA4238			6.24	0.0001	5.16	1.2	0.0001	1.2				4.28	0.0001			4.08	5.08	5.04									4.44				1.2	1.44						5.04
868	uncultured_ammonia-oxidizing	GQ499582	173	UncA4414			6.24	0.0001	5.16	1.2	0.0001	1.2				4.28	0.0001			4.08	5.08	5.04									4.44				1.2	1.44						5.04
869	uncultured_ammonia-oxidizing	GQ499668	173	UncA4328			6.24	0.0001	5.16	1.2	0.0001	1.2				4.28	0.0001			4.08	5.08	5.04									4.44				1.2	1.44						5.04
870	uncultured_ammonia-oxidizing	GQ499547	173	UncA4449			6.24	0.0001	5.16	1.2	0.0001	1.2				4.28	0.0001			4.08	5.08	5.04									4.44				1.2	1.44						5.04
871	uncultured_ammonia-oxidizing	GQ499537	173	UncA4459			6.24	0.0001	5.16	1.2	0.0001	1.2				4.28	0.0001			4.08	5.08	5.04									4.44				1.2	1.44						5.04
872	NoNam168	ARB_A65C28FD	173	NoNam168			6.24	0.0001	5.16	1.2	0.0001	1.2				4.28	0.0001			4.08	5.08	5.04									4.44		2.52		1.2	1.44						5.04
873	uncultured_ammonia-oxidizing	GQ499522	173	UncA4474			6.24	0.0001	5.16	1.2	0.0001	1.2				4.28	0.0001			4.08	5.08	5.04									4.44				1.2	1.44						5.04
874	uncultured_ammonia-oxidizing	GQ499578	173	UncA4418			6.24	0.0001	5.16	1.2	0.0001	1.2					0.0001			4.08	5.08	5.04									4.44				1.2	1.44						5.04
875	uncultured_ammonia-oxidizing	GQ499662	173	UncA4334			6.24	0.0001	5.16	1.2	0.0001	1.2					0.0001			4.08	5.08	5.04									4.44				1.2	1.44						5.04
876	uncultured_ammonia-oxidizing	GQ499659	173	UncA4337			6.24	0.0001	5.16	1.2	0.0001	1.2				4.28	0.0001			4.08	5.08	5.04									4.44				1.2	1.44						5.04
877	uncultured_ammonia-oxidizing	GQ499586	173	UncA4410				0.0001	5.16	1.2	0.0001	1.2				4.28	1.44			4.08	5.08	6.04									4.44				1.2	1.44						5.04
878	uncultured_ammonia-oxidizing	GQ499560	173	UncA4436			6.24	0.0001	5.16	1.2	0.0001	1.2				4.28	0.0001			4.08	5.08	5.04									4.44				1.2	1.44						5.04
879	uncultured_ammonia-oxidizing	GQ499597	173	UncA4399			6.24	0.0001		1.2	0.77	1.2				4.28	0.0001			4.08	5.08	5.04									4.44				1.2	1.44						5.04
880	uncultured_ammonia-oxidizing	GQ499541	173	UncA4455			6.24	3.84	5.16	1.2	0.0001	1.2				4.28	0.0001			4.08	5.08	5.04									4.44				1.2	1.44						5.04
881	uncultured_ammonia-oxidizing	GQ499669	173	UncA4327			6.24	0.24	5.16	1.2	0.0001	1.2				4.28	0.0001			4.08	5.08	5.04									4.44				1.2	1.44						5.04
882	uncultured_ammonia-oxidizing	GQ499762	173	UncA4234			5.04	1.2	5.16	1.2	0.0001	1.2				3.72	0.0001			4.08	5.08	5.04									4.44				1.2	1.44						5.04					5.04
883	uncultured_ammonia-oxidizing	GQ499721	173	UncA4275			5.04	1.2		1.2	0.0001	1.2				3.72	0.0001			4.08	5.08	5.04									4.44				1.2	1.44						5.04					5.04
884	uncultured_ammonia-oxidizing	GQ499680	173	UncA4316			5.04	1.2	5.4	1.2	1.44	1.2				4.44	0.0001		3.96	4.08	5.08	5.04									4.44				2.52	1.44				5.28		5.04					5.04
885	uncultured_ammonia-oxidizing	GQ499561	173	UncA4435			5.04	1.2	5.4	1.2	1.44	1.2				3.72	0.0001		3.96	4.08	5.08	5.04									4.44				1.2	1.44						5.04					5.04
886	uncultured_ammonia-oxidizing	GQ499614	173	UncA4382			5.04	1.2	5.4	1.2	1.44	1.2				3.72	0.0001		3.96	4.08	5.08	5.04									4.44				1.2	1.44						5.04					5.04
887	uncultured_ammonia-oxidizing	GQ499569	173	UncA4427			5.04	1.2	5.4	1.2	1.44	1.2				4.92	0.0001		3.96	4.08	5.08	5.04									4.44				1.2	1.44						5.04					5.04
888	uncultured_ammonia-oxidizing	GQ499563	173	UncA4433			5.04	1.2	5.4	1.2	1.44	1.2				3.72	0.0001		3.96	4.08	5.08	5.04									4.44				1.2	1.44						5.04					5.04
889	uncultured_ammonia-oxidizing	GQ499587	173	UncA4409			5.04	1.2	5.4	1.2	1.44	1.2				3.72	0.0001		3.96	4.08	5.08	5.04									4.44				1.2	1.44						5.04					5.04
890	uncultured_ammonia-oxidizing	GQ499584	173	UncA4412			5.52	1.2	5.4	1.2	1.44	1.2				2.88	0.0001		3.96	4.08	5.08	5.52									4.44				1.2	1.44						5.04					5.04
891	uncultured_ammonia-oxidizing	GQ499599	173	UncA4397			5.04	1.2	5.4	1.2	1.44	1.2				3.72	0.0001		3.96	4.08	5.08	5.04									4.44				1.2	1.44						5.04					5.04
892	uncultured_ammonia-oxidizing	GQ499529	173	UncA4467			6.24	1.2	5.16	1.2	0.0001	1.2				3.72	1.44			4.08	5.08	5.04									4.44				1.2	1.44						5.04
893	uncultured_ammonia-oxidizing	GQ499449	173	UncA4547			5.04	1.2	5.16	1.2	0.0001	1.2				3.72	0.0001			4.08	5.08	5.04									4.44				1.2	1.44						5.04					5.04
894	uncultured_ammonia-oxidizing	GQ499700	173	UncA4296			5.04	2.3	5.16	1.2	0.0001	1.2				4.28	0.0001			4.08	5.08	5.04									4.44				1.2	1.44						5.04					5.04
895	uncultured_ammonia-oxidizing	AB289355	173	UncAmm16			5.04	2.4	3.96	1.2	1.2	1.2				3.72	0.0001			4.08	4.08	5.04	5.16			5.16					4.44				0.0001	1.44						5.04					5.04
896	uncultured_ammonia-oxidizing	GQ499760	173	UncA4236			5.04	3.84	5.4	1.2	1.44	1.2	4.38			4.32	0.0001		3.96	4.92	4.92	5.04	3.72			3.72					4.44	4.74			1.2	0.0001						4.8					5.04
897	uncultured_ammonia-oxidizing	AB449278	173	UncA6368			5.52	3.84	5.4	5.88	1.44	5.88				2.88	0.0001		3.96	4.92	4.92	5.52	3.72			3.72					4.44		2.52		1.2	0.0001						4.8					5.04
898	AOA-C7-M13F	ARB_7322EB6C	174	ACMYyyy8			2.4	4.94	0.0001	0.0001	4.4	0.0001				3.8	1.44			4.92	4.92	4.2	3.72			3.72	4.86						3.24		0.0001	0.0001						4.8	5.04			5.16	4.68
899	A70_05-M13F	ARB_9FDEB9F3	174	AMfYyy30			2.4	4.94	0.48	0.0001	4.4	0.0001				3.8	1.44			4.92	4.92	4.2	3.72			3.72	4.86				4.44		3.24		0.0001	0.0001						4.8	5.04			5.16	4.68
900	AOA-C6-M13F	ARB_245E52E5	174	ACMYyyy7			3.84	4.94	0.0001	0.0001	4.4	0.0001				3.8	1.44			4.92	4.92	5.64	3.72			3.72	4.86				4.44		4.08		0.0001	0.0001						4.8	5.04			5.16	4.68
901	Derwent_AOA_01-A3-M13F	ARB_C92D3034	174	Drw_A3__			2.4	4.94	0.0001	1.2	4.4	1.2				3.8	1.44			4.92	4.92	4.2	3.72			3.72	4.86				4.44		3.24		0.0001	0.0001						4.8	5.04			5.16	4.68
902	Derwent_AOA_01-C10-M13F	ARB_4AB18CFD	174	Drw_C10_			2.4	4.94	0.0001	1.2	4.4	1.2				3.8	1.44			4.92	4.92	4.2	3.72			3.72	4.86				4.44		3.6		0.0001	0.0001						4.8	5.04				4.68
903	Derwent_AOA_01-D2-M13F	ARB_E90438FC	174	Drw_D2__			5.28	4.94	2.16	0.0001	4.4	0.0001				3.8	1.44			4.92	4.92	2.4	3.72			3.72	4.86				4.44		4.68		0.0001	0.0001						4.8	5.04			5.16
904	A05_13-M13F	ARB_DC57255F	174	AMfYyy13			2.4	4.94	0.0001	0.0001	4.4	0.0001				3.8	1.44			4.92	4.92	4.2	3.72			3.72	4.86				4.44		3.24		0.0001	0.0001						4.8	5.04			5.16	4.68
905	A20_05-M13F	ARB_E4C95C70	174	AMfYyy20			2.4	4.94	0.0001	0.0001	4.4	0.0001				3.8	1.44			4.92	4.92	4.2	3.72			3.72	4.86				4.44		3.24		0.0001	0.0001						4.8	5.04			5.16	4.68
906	Derwent_AOA_01-D11-M13F	ARB_35A9C86E	174	Drw_D11_			2.4	4.94	0.0001	0.0001	4.4	0.0001				3.8	1.44			4.92	4.92	4.2	3.72			3.72	4.86				4.44		3.24		0.0001	0.0001						4.8	5.04			5.16	4.68
907	Derwent_AOA_01-H11-M13F	ARB_73B64179	174	Drw_H11_			2.4	4.94	0.0001	0.0001	4.4	0.0001				3.8	1.44			4.92	4.92	4.2	3.72			3.72	4.86				4.44		3.24		0.0001	0.0001						4.8	5.04			5.16	4.68
908	Derwent_AOA_01-C11-M13F	ARB_90EC2821	174	Drw_C11_			2.4	4.94	0.0001	0.0001	4.4	0.0001				3.8	1.44			4.92	4.92	4.2	3.72			3.72	4.86				4.44		3.24		0.0001	0.0001						4.8	5.04			5.16	4.68
909	Derwent_AOA_01-D9-M13F	ARB_32D0D04F	174	Drw_D9__			2.4	4.94	0.0001	0.0001	4.4	0.0001				3.8	1.44			5.16	5.16	4.5	2.88			5.16	4.86				5.88		3.24		0.0001	0.0001						4.8	5.04			5.16	3.48
910	Derwent_AOA_01-H10-M13F	ARB_72584B2F	174	Drw_H10_			2.4	4.94	0.0001	0.0001	4.4	0.0001				3.8	1.44			4.92	4.92	4.2	3.72			3.72	4.86				4.44		3.24		0.0001	0.0001						4.8	5.04			5.16	4.68
911	uncultured_ammonia-oxidizing	GQ499387	174	UncA4609			2.4	4.94	0.0001	0.0001	4.4	0.0001				3.8	1.44			4.92	4.92	4.2	3.72			3.72	4.86				4.44		3.24		0.0001	0.0001						4.8	5.04			5.16	4.68
912	SF04-SB018S-E02	ARB_778A7BB4	174	SSEYyyy3			2.4	4.94	0.0001	1.2	4.4	1.2				5.24	0.0001			4.92	4.92	4.2	3.72			3.72	4.86				4.44				0.0001	0.0001						4.8	5.04			5.16
913	SF04-BD31-D03	ARB_36166BAC	174	SdDYyyy2			2.4	4.94	0.0001	1.2	4.4	1.2				5.24	0.0001			4.92	4.92	4.68	3.72			3.72	4.86				4.44				0.48	0.0001						4.8				5.16			4.04
914	uncultured_ammonia-oxidizing	GQ499386	174	UncA4610			2.4	4.94	0.0001	1.2	4.4	1.2				3.8	1.44			4.92	4.92	4.2	3.72			3.72	4.86				4.44		3.24		0.0001	0.0001						4.8	5.04			5.16	4.68
915	SF05-BA41-G01	ARB_A18C60BC	174	SfGYyyy6			2.4	4.94	0.0001	0.0001	4.4	0.0001				3.8	1.44			4.92	4.92	4.2	3.72			3.72	4.86				4.44				0.0001	0.0001						4.8	5.04			5.16	4.68
916	uncultured_ammonia-oxidizing	GQ499390	174	UncA4606			2.4	4.94	1.2	0.0001	4.4	0.0001				3.8	1.44			4.92	4.92	4.2	3.72			3.72	4.86				4.44		3.24		0.0001	0.0001						4.8	5.04			5.16	4.68
917	uncultured_crenarchaeote	DQ148672	174	UncCr342			2.4	4.94	0.0001	0.0001	4.4	0.0001				3.8	1.44			4.92	4.92	4.2	3.72			3.72	4.86				4.44				0.0001	0.0001						4.8	5.04			5.16
918	SF04-CB018S-C01	ARB_F9C81EDD	174	SCsYyyyy			2.4	4.94	0.0001	0.0001	4.4	0.0001				3.8	1.44			5.16	5.16	4.2	5.16			2.88	4.86				4.44				0.0001	1.44						5.04	5.04			3.96	4.68
919	SF05-BA41-C02	ARB_203FB528	174	SfCYyyy8			2.4	4.94	0.0001	0.0001	4.4	0.0001				3.8	1.44				5.16	4.2	2.88			5.16	4.86				4.44				0.0001	1.32							5.04			5.16	4.68
920	SF04-BC11-C04	ARB_D8537A2F	174	ScCYyyy3			2.04	4.94	0.0001	0.96	4.4	0.36				3.8	0.0001			4.92	4.92	5.4	3.72			3.72	4.86				4.44				0.48	0.0001						4.8				4.32	4.68
921	SF05-BD31-G04	ARB_85141381	174	SdGYyyy7			2.4	4.94	0.0001	0.96	4.4	0.36				3.8	1.44			4.92	4.92	4.2	3.72			3.72	4.86				5.64				0.0001	0.0001						4.8	5.04			5.16	4.68
922	AOA-G7-M13F	ARB_FB779829	174	AGMYyyy9			3.2	4.94	0.0001	0.0001	4.4	0.0001				3.24	1.44			4.92	4.92	5.3	3.72			3.72	4.86				4.44		3.24		0.0001	0.0001						4.8	5.04			5.16
923	Derwent_AOA_01-B11-M13F	ARB_D5413A71	174	Drw_B11_			2.4	4.94	0.0001	0.0001	4.4	0.0001				3.24	1.44			4.92	4.92	4.2	3.72			3.72	4.86				4.44		4.68		0.0001	0.0001						4.8	5.04			5.16	4.68
924	Derwent_AOA_01-C4-M13F	ARB_47C63761	174	Drw_C4__			2.4	4.94	0.0001	0.0001	4.4	0.0001				3.24	1.44			4.92	4.92	4.2	3.72			3.72	4.86				4.44		3.24		0.0001	0.0001						4.8	5.04			5.16	4.68
925	Derwent_AOA_01-F9-M13F	ARB_6E56F0F6	174	Drw_F9__			2.4	4.94	0.0001	0.0001	4.4	0.0001				3.24	1.2			4.92	4.92	4.2	3.72			3.72	4.86				4.44		3.24		0.0001	0.0001						4.8	5.04			5.16	4.68
926	SF04-BC11-A03	ARB_B7635070	174	SfAYyyy3			2.4	4.94	0.0001	0.0001	4.4	0.0001				3.24	1.44			4.92	4.92	4.2	3.72			3.72	4.86				4.44				0.0001	0.0001						4.8	5.04				4.68
927	uncultured_ammonia-oxidizing	GQ499391	174	UncA4605			2.4	4.94	0.0001	0.0001	4.4	0.0001				3.24	1.44			4.92	4.92	4.2	3.72			3.72	4.86				4.44		3.24		0.0001	0.0001						4.8	5.04			5.16	4.68
928	SF04-BA10-E02	ARB_58FD6DD	174	SfEYyyy2			2.4	4.94	0.0001	0.0001	4.4	0.0001				3.8	0.0001			4.92	4.92	4.2	3.72			3.72	4.86				4.44				0.0001	0.0001						4.8	5.04			5.16	4.68
929	uncultured_ammonia-oxidizing	AB449282	174	UncA6364			2.4	4.94	0.72	0.0001	4.64	0.0001				5.24	1.44			4.92	4.92	4.2	3.72			3.72	4.86				4.44		3.24		0.0001	0.0001						4.8	5.04			5.16	4.68
930	SF04-CB018S-G01	ARB_90F3FD62	174	SCGYyyyy			3.84	4.94	0.0001	0.0001	4.4	0.0001				3.8	1.44			5.16	5.16	5.64	2.88			5.16	4.86				4.44				0.0001	0.0001						4.8	5.04			5.16	4.68
931	uncultured_ammonia-oxidizing	GQ499596	174	UncA4400			5.04	4.94	2.16	1.2	5.6	1.2				3.8	1.44			4.92		5.04	4.92			4.32	4.86				4.44				0.0001	0.0001						4.8	5.04			5.16	5.04
932	uncultured_ammonia-oxidizing	GQ499567	174	UncA4429			5.04	4.94	2.16	1.2		1.2				3.8	1.44			4.92		5.04	4.92			4.32	4.86				4.44				0.0001	0.0001						4.8	5.04			5.16	5.04
933	uncultured_ammonia-oxidizing	GQ499594	174	UncA4402			5.04	4.94	2.16	1.2	5.6	1.2				3.8	1.44			4.92		5.04	4.92			4.32	4.86				4.44				0.0001	0.0001						4.8	5.04			5.16	5.04
934	uncultured_ammonia-oxidizing	GQ499573	174	UncA4423			5.04	4.94	2.16	1.2	5.6	1.2				3.8	1.44			4.92		5.04	4.92			4.32	4.86				4.44				0.0001	0.0001						4.8	5.04			5.16	5.04
935	SF04-BC11-B03	ARB_675A7186	174	SBcYyyy3			5.28	4.94	4.8	0.0001	2.64	0.0001				3.8	1.44		2.76	4.08	4.08	5.04	5.16			5.16	4.86				4.92				0.0001	1.44						5.04	5.04
936	uncultured_ammonia-oxidizing	GQ499393	174	UncA4603			2.4	4.94	3.84	0.0001	2.64	0.0001				3.44	1.44		2.76	3.72	3.72	4.2	4.92			4.08	4.86				4.44		3.24		0.0001	1.2						3.6	5.04			5.16	4.68
937	Derwent_AOA_01-E10-M13F	ARB_4F74E83D	174	Drw_E10_			4.54	4.94	3.84	0.0001	2.64	0.0001				3.8	1.44		2.76	4.92	4.92	5.64	3.72			3.72	4.86				4.44		4.32		0.0001	0.0001						4.8	5.04			5.16	3.84
938	Derwent_AOA_01-G9-M13F	ARB_8B84053F	174	Drw_G9__			2.4	4.94	2.4	0.0001	4.8	0.0001				3.8	1.44		3.78	4.92	4.92	4.2	3.72			3.72	4.86				4.44		2.52		0.0001	0.0001						4.8	5.04				3.84
939	uncultured_crenarchaeote	DQ831648	174	UncC1111				4.94		5.48		4.98				4.64	1.44			4.08	4.08		5.16			5.16					4.44				0.0001	1.44						5.04	5.04
940	uncultured_crenarchaeote	EF534480	174	UncC1505				5.42		5.48		4.98				4.64	1.44			4.08	4.08		5.16			5.16	4.02				4.44				0.0001	1.44						5.04	5.04
941	uncultured_crenarchaeote	EF534485	174	UncC1510				4.94		5.48		4.98				4.64	1.44			4.08	4.08		5.16			5.16					4.44				0.0001	1.44						5.04	5.04
942	uncultured_crenarchaeote	EF534431	174	UncC1457				4.94		5.48		4.98				4.64	1.44			4.08	4.08		5.16			5.16					4.44				0.0001	1.44						5.04	5.04
943	uncultured_crenarchaeote	EF534457	174	UncC1483				4.94		5.48		4.98				4.08	1.44			4.08	4.08		5.16			5.16	4.86				4.44				0.0001	1.44						5.04	5.04			5.28
944	uncultured_crenarchaeote	GU455423	174	UncC2835				4.94		5.48		4.98					1.44										4.86
945	uncultured_crenarchaeote	DQ831649	174	UncC1112				4.94		5.48		4.98				5.28	1.44			5.28	5.52						4.86				4.44				0.0001	1.44						5.04	5.04
946	uncultured_crenarchaeote	EF534479	174	UncC1504				4.94		5.48		4.98				5.28	1.44			4.08	4.08		5.16			5.16	4.86				4.44				0.0001	1.44						5.04	5.04			4.08
947	uncultured_crenarchaeote	EF534444	174	UncC1470				4.94		5.48		4.98				4.08	1.44			4.08	4.08		5.16			5.16	4.86				4.44				0.0001	1.44						5.04	5.04
948	uncultured_crenarchaeote	EF534418	174	UncCre40				4.94		5.48		4.98				4.64	1.44			4.08	4.08		5.16			5.16	4.86				4.44				0.0001	1.44						5.04	5.04			4.08
949	uncultured_crenarchaeote	EF534478	174	UncC1503				5.42		1.2		1.2				4.08	1.44			4.08	4.08		5.16			5.16	4.86				4.44				0.0001	1.44						5.04	5.04			4.08
950	uncultured_crenarchaeote	EF534491	174	UncC1516				4.94		1.2		1.2				4.64	1.44			4.08	4.08		5.16			5.16	4.86				4.44				0.0001	1.44						5.04	5.04			4.92
951	uncultured_crenarchaeote	EF534484	174	UncC1509				4.94		1.2		1.2				4.64	1.44			4.08	4.08		5.16			5.16	4.86				4.44				0.0001	1.44						5.04	5.04
952	uncultured_crenarchaeote	EF534488	174	UncC1513				4.94		1.2		1.2				4.64	1.44			4.08	4.08		5.16			5.16	4.86				4.44				0.0001	1.44						5.04	5.04
953	uncultured_crenarchaeote	EF534437	174	UncC1463				6.14		1.2		1.2				4.64	2.64			4.08	4.08		5.16			5.16					4.44				0.0001	1.44						5.04	5.04			4.92
954	uncultured_crenarchaeote	DQ831637	174	UncC1100				4.94		1.2		1.2				4.64	1.8			4.08	4.08		5.16			5.16	4.86				4.44				0.0001	1.44						5.04	5.04
955	uncultured_crenarchaeote	DQ831641	174	UncC1104				4.94		1.2		1.2				4.64	1.44			4.08	4.08		5.16			5.16	4.86				4.44				0.0001	1.44						5.04	5.04
956	uncultured_crenarchaeote	DQ831636	174	UncC1099				4.94		1.2		1.2				4.64	1.44			4.08	4.08		5.16			5.16	4.86				4.44				0.0001	1.44						5.04	5.04
957	uncultured_crenarchaeote	EF534490	174	UncC1515				4.94		1.2		1.2					1.44			4.08	4.08		5.16			5.16	4.86				4.44				0.0001	1.44						5.04	5.04			4.92
958	uncultured_crenarchaeote	EF534495	174	UncC1520				4.94		1.2		1.2				4.64	1.44			4.08	4.08		5.16			5.16	4.86				4.44				0.0001	1.44						5.04	5.04			5.28
959	uncultured_crenarchaeote	EF534496	174	UncC1521				4.94		1.2		1.2				2.88	1.44			4.92	4.92		3.72			3.72					4.44				0.0001	0.0001						4.8	5.04			4.92
960	AOA_DNA_51_004.scf	ARB_9C21813B	174	AdnScf16			2.4	4.94	0.0001	0.0001	4.4	0.0001				3.8	0.0001			5.16	5.16	4.2	2.88			5.16	4.86				4.44		3.24		0.0001	0.0001						4.8	5.04			5.16	4.68
961	uncultured_ammonia-oxidizing	AB449283	174	UncA6363			3.6	4.94	1.44	0.48	4.64	0.48				3.44	0.0001		4.32	4.92	4.92	5.2	3.72			3.72	4.86				4.44		2.52		0.0001	0.0001						4.8	5.04			5.16	5.04
962	uncultured_crenarchaeote	EF534459	174	UncC1485				4.94		3.12		2.4				2.88	0.0001			4.92	4.92		3.72			3.72	4.86				4.44				0.48	0.0001						4.8				4.92			4.04
963	uncultured_crenarchaeote	EF534472	174	UncCr156				4.94		3.12		2.4				2.88	0.0001			4.08	4.08		5.16			5.16					4.44				0.48	1.44						5.04							4.04
964	uncultured_crenarchaeote	EF534420	174	UncC1447				4.94		3.12		2.4				2.88	0.0001			4.32	5.32		5.52								4.44				0.48	1.44						5.04				4.08			4.04
965	SF05-BC11-A01	ARB_5C3DD290	174	SfAYyyy5			2.4	4.94	0.0001	3.12	4.4	2.4				4.88	0.0001			4.92	4.92	4.2	3.72			3.72	4.86				4.44				0.48	0.0001											4.68		4.04
966	uncultured_archaeon	GU811340	174	UncAr336			3.84	4.94	1.2	1.2	4.4	1.2	5.28			3.8	0.0001			5.16	5.16	5.64	5.16			2.88					4.44				0.24	1.44						5.04				5.16	4.68
967	uncultured_archaeon	GU811338	174	UncAr338			3.84	4.94	1.2	1.2	4.4	1.2				3.8	0.0001			4.92	4.92	5.64	3.72			3.72					4.44				0.0001	0.0001						4.8	5.04			5.16	4.68
968	AOA-B4-M13F	ARB_84315254	175	ABMYyyy6			3.84	5.04	3.84	1.2	3.84	1.2				3.44	0.0001		2.76	4.92	4.92	5.64	3.72			3.72							3.72		0.0001	0.0001						4.8	5.04
969	AOA-A12-M13F	ARB_4494E764	175	AoaYyyy4			3.84	5.04	3.84	1.2	3.84	1.2				3.44	0.0001		2.76			5.64	4.08			4.68							3.72		0.0001	1.44							5.04
970	A05_16-M13F	ARB_65BC3083	175	AMfYyy16			3.84	5.04	3.84	1.2	3.84	1.2				2.6	0.0001		2.76	4.92	4.92	5.64	3.72			3.72					4.44		3.72		0.0001	0.0001						4.8	5.04
971	A20_10-M13F	ARB_AD036885	175	AMfYyy22			3.84	5.04	3.84	1.2	3.84	1.2				3.44	0.0001		2.76	4.92	4.92	5.64	3.72			3.72					4.44		3.72		0.0001	0.0001						4.8	5.04
972	A20_01-M13F	ARB_7C77FC3	175	AMfYyy17			3.84	5.04	5.64	1.2	3.84	1.2				3.44	0.0001		3.6	4.92	4.92	5.64	3.72			3.72					4.44		3.72		0.0001	0.0001						4.8	5.04
973	A20_03-M13F	ARB_8B73429E	175	AMfYyy18			3.84	5.04	5.64	1.2	3.84	1.2				3.44	0.0001		3.6	4.92	4.92	5.64	3.72			3.72					4.44		3.72		0.0001	0.0001						4.8	5.04
974	A70_12-M13F	ARB_7AAE831C	175	AMfYyy35			3.6	5.04	5.64	1.2	3.84	1.2				3.44	0.0001		3.6	4.92	4.92	3.6	3.72			3.72					4.44		4.68		0.0001	0.0001						4.8	5.04				4.94
975	A05_02-M13F	ARB_B203A610	175	AMfYyyy2			3.84	5.04	5.64	1.2	3.84	1.2				3.44	0.0001		3.6	4.92	4.92	5.64	3.72			3.72					4.44		3.72		0.0001	0.0001						4.8	5.04
976	A05_06-M13F	ARB_20C746F8	175	AMfYyyy7			3.84	5.04	3.84	1.2	3.84	1.2				3.44	0.0001		2.76	4.92	4.92	5.64	3.72			3.72					4.44		3.72		0.0001	0.0001						4.8	5.04
977	AOA-G5-M13F	ARB_64A1E876	175	AGMYyyy7			3.84	5.04	3.84	1.2	3.84	1.2				2.04	0.0001		2.76	4.92	4.92	5.64	3.72			3.72					4.44		3.72		0.0001	0.0001						4.8	5.04
978	AOA-G4-M13F	ARB_F0B50FE5	175	AGMYyyy6			3.84	5.04	3.84	1.2	3.84	1.2				3.24	0.0001		2.76	4.92	4.92	5.64	3.72			3.72					4.44		3.72		0.0001	0.0001						4.8	5.04
979	A05_11-M13F	ARB_F40612A9	175	AMfYyy11			3.84	5.88	5.04	1.2	5.04	1.2				3.24	0.0001		2.4	4.92	4.92		3.72			3.72					4.44		3.72		0.0001	0.0001						4.8	5.04
980	Derwent_AOA_01-G7-M13F	ARB_C0E51F81	175	Drw_G7__			3.84	5.04	3.84	1.2	3.84	1.2				3.24	0.0001		2.76	4.92	4.92	5.64	3.72			3.72					4.44		3.72		0.0001	0.0001						4.8	5.04
981	AOA_DNA_21_006.scf	ARB_4BA1A318	175	AdnScf07			2.4	5.04	1.44	1.2	2.64	1.2				3.24	0.0001		1.92	4.92	4.92	4.2	4.02			3.72					4.44		3.72		0.0001	0.0001						4.8	5.04
982	AOA_DNA_49_015.scf	ARB_9DA93B5	175	AdnScf14			3.84	5.04	3.84	1.2	3.84	1.2				3.24	0.0001		2.76	4.92	4.92	5.64	3.72			3.72					4.44		3.72		0.0001	0.0001						4.8	5.04
983	AOA-H6-M13F	ARB_EB0AD4A5	175	AHMYyyy3			4.14	6.36		1.2	3.84	1.2				2.04	0.0001		3.62	4.92	4.92		3.72			3.72					4.44				0.0001	0.0001						4.8	5.04
984	A20_04-M13F	ARB_A7AF6D9E	175	AMfYyy19			3.84	5.04	3.84	1.2	3.84	1.2				2.04	0.0001		2.76	4.92	4.92	5.64	3.72			3.72					5.64		3.72		0.0001	0.0001						4.8	5.04
985	AOA-H7-M13F	ARB_9DB4EB4A	175	AHMYyyy4			3.84	5.04	3.84	1.2	3.84	1.2				2.04	0.0001		2.76	4.92	4.92	5.64	3.72			3.72					4.68		3.72		0.0001	0.0001						4.8	5.04
986	A20_16-M13F	ARB_A4E23086	175	AMfYyy25			3.84	5.04	3.84	1.2	3.84	1.2				2.04	0.0001		2.76	4.92	4.92	5.64	3.72			3.72					4.44		3.72		0.0001	0.0001						4.8	5.04
987	A05_03-M13F	ARB_EC11284F	175	AMfYyyy4			3.84	5.04	3.84	1.2	3.84	1.2				2.04	0.0001		2.76	4.92	4.92	5.64	3.72			3.72					4.44		3.72		1.2	0.0001						4.8				5.16
988	NoNam171	ARB_5EEF6F33	175	NoNam171			3.84	5.04	3.84	1.2	3.84	1.2				2.04	0.0001			4.92	4.92	5.64	3.72			3.72					4.44		3.24		1.2	0.0001						4.8				5.16
989	A05_07-M13F	ARB_AC408FFD	175	AMfYyyy8			3.84	5.04	5.16	1.2	3.84	1.2				2.04	0.0001		2.76	4.92	4.92	5.64	3.72			3.72					4.44		3.72		0.0001	0.0001						4.8	5.04
990	A20_06-M13F	ARB_8EEBF221	175	AMfYyy21			3.84	5.04	3.84	1.2	3.84	1.2				2.04	0.0001		2.76	4.92	4.92	5.64	3.72			3.72					4.44		3.72		0.0001	0.0001						4.8	5.04
991	Derwent_AOA_01-A8-M13F	ARB_800A5ECB	175	Drw_A8__			3.84	6.48	3.84	1.2	3.84	1.2				2.04	0.0001		2.76	4.92	4.92	5.64	3.72			3.72					4.44		3.72		0.0001	0.0001						4.8	5.04
992	uncultured_ammonia-oxidizing	AB449285	175	UncA6361			3.84	5.52	3.84	1.2	3.84	1.2				2.04	0.0001		2.76	4.92	4.92	5.64	3.72			3.72					4.44		4.92		0.0001	0.0001						4.8	5.04
993	uncultured_crenarchaeote	DQ148892	175	UncCr549			3.84	5.04	5.04	1.2	5.04	1.2				3.24	0.0001		2.4	4.92	4.92	5.64	3.72			3.72					4.44				0.0001	0.0001						4.8	5.04
994	uncultured_ammonia-oxidizing	AB373250	175	UncAmm63			3.84	5.04	3.84	2.64	3.84	2.4				4.44	0.0001		2.76	4.92	4.92	5.64	3.72			3.72					4.44		3.72		0.0001	0.0001						4.8	5.04
995	uncultured_ammonia-oxidizing	AB373276	175	UncAmm86			3.84	5.04	3.84	2.64	3.84	2.4				3.24	0.0001		2.76	4.92	4.92	5.64	3.72			3.72					4.44		3.72		0.0001	0.0001						4.8	5.04
996	uncultured_ammonia-oxidizing	AB373241	175	UncAmm54			3.84	5.04	3.84	2.64	3.84	2.4				3.24	0.0001		2.76	4.92		5.64	4.2			4.2					4.44		3.72		0.0001	0.0001						4.8	5.04
997	uncultured_ammonia-oxidizing	AB373277	175	UncAmm87			3.84	5.04	3.84	2.64	3.84	2.4				3.24	0.0001		2.76	4.92	4.92	5.64	3.72			3.72					4.44		3.72		0.0001	0.0001						4.8	5.04
998	uncultured_ammonia-oxidizing	AB373263	175	UncAmm76			3.84	5.04	3.84	2.64	3.84	2.4				3.24	0.0001		2.76	4.92	4.92	5.64	3.72			3.72					4.44		3.72		0.0001	0.0001						4.8	5.04
999	uncultured_ammonia-oxidizing	AB373266	175	UncAmm78			3.84	5.04	3.84	2.64	3.84	2.4				3.24	0.0001		2.76	4.92	4.92	5.64	3.72			3.72					4.44		3.72		0.0001	0.0001						4.8	5.04
1000	uncultured_ammonia-oxidizing	AB373245	175	UncAmm58			3.84	5.04	3.84	2.64	3.84	2.4				3.24	0.0001		2.76	4.92	4.92	5.64	3.72			3.72					4.44		3.72		0.0001	0.0001						4.8	5.04
1001	uncultured_ammonia-oxidizing	AB373246	175	UncAmm59			3.84	5.04	3.84	2.64	3.84	2.4				3.24	1.2		2.76	4.92	4.92	5.64	3.72			3.72					4.44		3.72		0.0001	0.0001						4.8	5.04
1002	uncultured_ammonia-oxidizing	AB373253	175	UncAmm66			3.84	5.04	3.84	2.64	3.84	2.4				3.24	0.0001		2.76	4.92	4.92	5.64	3.72			3.72					4.44		3.72		0.0001	0.0001						4.8	5.04
1003	uncultured_ammonia-oxidizing	AB373275	175	UncAmm85			3.84	5.04	3.84	2.64	3.84	2.4				3.24	0.0001		2.76	4.92	4.92	5.64	3.72			3.72					4.44		3.72		0.0001	0.0001						4.8	5.04
1004	uncultured_ammonia-oxidizing	AB373261	175	UncAmm74			3.84	5.04	3.84	2.64	3.84	2.4				3.24	0.0001		2.76	4.92	4.92	5.64	3.72			3.72					4.44		3.72		0.0001	0.0001						4.8	5.04
1005	uncultured_ammonia-oxidizing	AB373268	175	UncAmm80			3.84	5.04	3.84	2.64	3.84	2.4				3.24	0.0001		2.76	4.92	4.92	5.64	3.72			3.72					3.6		3.72		0.0001	0.0001						4.8	5.04
1006	uncultured_ammonia-oxidizing	AB373258	175	UncAmm71			3.84	5.04	3.84	2.64	3.84	2.4				3.24	0.0001		2.76	4.92	4.92	5.64	3.72			3.72					4.44		3.72		0.0001	0.0001						4.8	5.04
1007	uncultured_ammonia-oxidizing	AB373274	175	UncAmmo7			3.84	5.04	3.84	2.64	3.84	2.4				3.24	0.0001		2.76	4.92	4.92	5.64	3.72			3.72					4.44		3.72		0.0001	0.0001						4.8	5.04
1008	uncultured_ammonia-oxidizing	AB373249	175	UncAmm62			3.84	5.04	3.84	2.64	3.84	2.4				3.24	0.0001		2.76	4.92	4.92	5.64	3.72			3.72					4.44		3.72		0.0001	0.0001						4.8	5.04
1009	uncultured_ammonia-oxidizing	AB373248	175	UncAmm61			3.84	5.04	3.84	2.64	3.84	2.4				3.24	0.0001		2.76	4.92	4.92	5.64	3.72			3.72					4.44		3.72		0.0001	0.0001						4.8	5.04
1010	uncultured_ammonia-oxidizing	AB373260	175	UncAmm73			3.84	5.04	3.84	2.64	3.84	2.4				3.24	0.0001		2.76	4.92	4.92	5.64	3.72			3.72					4.44		3.72		0.0001	0.0001						4.8	5.04
1011	uncultured_ammonia-oxidizing	AB373278	175	UncAmm88			3.84	5.04	3.84	2.64	3.84	2.4				3.24	0.0001		2.76	4.92	4.92	5.64	3.72			3.72					4.44		3.72		0.0001	0.0001						4.8	5.04
1012	uncultured_ammonia-oxidizing	AB373240	175	UncAmm53			3.84	5.04	3.84	2.64	3.84	2.4				3.24	0.0001		2.76	4.92	4.92	5.64	3.72			3.72					4.44		3.72		0.0001	0.0001						4.8	5.04
1013	uncultured_ammonia-oxidizing	AB373273	175	UncAmmo4			3.84	5.04	3.84	2.64	3.84	2.4				3.24	0.0001		2.76	4.92	4.92	5.64	3.72			3.72					4.44		3.72		0.0001	0.0001						4.8	5.04
1014	uncultured_archaeon	GU811267	175	UncAr409			3.84	5.04	3.84	1.2	3.84	1.2				3.24	0.0001		2.76	4.92	4.92	5.64	3.72			3.72					4.44				1.44	0.0001						4.8
1015	SF04-BD31-A03	ARB_1B6759A1	175	SBAYyyy3			3.84	5.04	3.84	1.2	3.84	1.2				4.68	0.0001		2.76	4.92	4.92	5.64	3.72			3.72					4.44				0.0001	0.12							5.04
1016	AOA-F3-M13F	ARB_5617A1BE	175	AFMYyyy4			3.84	5.04	3.84	1.2	2.64	1.2				3.24	1.58		2.76	4.92	4.92	5.64	3.72			3.72							3.24		0.0001	0.0001						4.8	5.04				4.68
1017	SF04-BC11-D03	ARB_3C6AA93E	175	SBDYyyy3			2.4	5.04	3.84	1.2	2.64	1.2				4.2	0.0001		2.76	4.92	4.92	4.2	4.02			3.72					4.44				0.48	0.0001						4.8					4.68
1018	SF05-BC11-D03	ARB_D1CD93EF	175	SBDYyyy7			3.84	5.04	3.84	1.2	2.64	1.2				3.24	0.0001		2.76	4.92		5.64	4.92			4.32					5.76				0.0001	0.0001						4.8	5.04				4.68
1019	uncultured_ammonia-oxidizing	AB449284	175	UncA6362			3.84	6.36	3.84	1.2	2.64	1.2				4.64	0.4		2.76	4.92	4.92	5.64	3.72			3.72					4.44		3.24		0.0001	0.0001						4.8	5.04				4.68
1020	uncultured_ammonia-oxidizing	AB373290	176	UncAm100			5.04	4.94	5.16	3.6	0.0001	3.6				4.04	0.0001			4.92	4.92	5.04	3.72			3.72	4.86				4.44		2.04		0.0001	0.0001						4.8	5.04			5.16	5.04
1021	uncultured_ammonia-oxidizing	AB373291	176	UncAm101			5.04	4.94	5.16	3.6	0.0001	3.6				4.04	0.0001			4.92	4.92	5.04	3.72			3.72	4.86				4.44		2.04		0.0001	0.0001						4.8	5.04			5.16	5.04
1022	uncultured_ammonia-oxidizing	AB373320	176	UncAm129			5.04	4.94	5.16	3.6	0.0001	3.6				4.04	0.0001			4.92	4.92	5.04	3.72			3.72	4.86				4.44		2.04		0.0001	0.0001						4.8	5.04			5.16	5.04
1023	uncultured_ammonia-oxidizing	AB373323	176	UncAm132			5.04	4.94	5.16	3.6	0.0001	3.6				4.04	0.0001			4.92	4.92	5.04	3.72			3.72	4.86				4.44		2.04		0.0001	0.0001						4.8	5.04			5.16	5.04
1024	uncultured_archaeon	GU811396	176	UncAr280			5.04	4.94		3.6	1.2	3.6				4.04	0.0001			4.92	4.92	5.04	3.72			3.72	4.86				4.92				0.0001	0.0001						4.8	5.04			5.16	5.04
1025	uncultured_ammonia-oxidizing	AB373304	176	UncAm113			5.04	4.94	5.16	3.6	0.0001	3.6				4.04	0.0001			4.92	4.92	5.04	3.72			3.72	4.86				4.44		2.04		0.0001	0.0001						4.8	5.04			5.16	5.04
1026	uncultured_ammonia-oxidizing	AB373340	176	UncAm149			4.8	4.94	5.16	3.6	0.0001	3.6				4.04	0.0001			4.92	4.92	3.6	3.72			3.72	4.86				4.44		4.68		0.0001	0.0001						4.8	5.04			5.16
1027	uncultured_archaeon	GU811260	176	UncAr416			6.24	4.94	5.16	3.6	0.0001	3.6				4.04	0.0001			4.92	4.92	5.04	3.72			3.72	4.86				4.44				1.2	0.0001						4.8	5.04			5.16
1028	SF04-CB018S-C03	ARB_535DBB98	176	SCsYyyy3			5.04	4.94	5.16	3.6	0.0001	3.6				4.04	0.0001			4.92	4.92	5.04	5.16			3.72	4.86				4.44				1.2	1.44						3.96	5.04			5.16	5.04
1029	SF04-CB018S-G02	ARB_EB80DA9A	176	SCGYyyy2			6.48	4.94	5.16	3.6	0.0001	3.6				4.04	0.0001			4.92	4.92	6.48	3.72	5.88		3.72	4.86				4.44				1.2	0.0001						4.8	5.04			5.16
1030	uncultured_ammonia-oxidizing	AB373279	176	UncAmm89			6.48	4.94		3.6	0.0001	3.6				3.48	0.0001			4.92	4.92	6.48	3.72	5.88		3.72	4.86				4.44		2.04		1.2	0.0001						4.8	4.8			5.16	5.04
1031	uncultured_archaeon	GU811261	176	UncAr415				4.94		3.6	5.28	3.6				3.48	0.0001		2.34	4.92	4.92		3.72	6.24		3.72	4.86				4.44				1.2	0.0001						4.8	4.8
1032	AOA_DNA_47_013.scf	ARB_B15C78D7	176	AdnScf13			3.84		4.8		2.64					3.24			2.76	4.92	4.92	5.64	3.72			3.72							2.52		0.0001	0.0001						4.8	5.04				5.04
1033	uncultured_archaeon	GU811378	176	UncAr298			2.4	4.94		3.6	5.04	3.6				3.8	0.0001		3.78	4.92	4.92	4.2	5.16			3.72	4.86		3.06		4.44				0.48	1.44						4.32					2.64		4.04
1034	uncultured_ammonia-oxidizing	AB449280	176	UncA6366			5.04	4.94	5.16	2.16	0.0001	1.56				2.04	0.0001			4.92	4.92	5.04	3.72			3.72					4.44		3.96		0.0001	0.0001						4.8	5.04			5.16	5.04
1035	uncultured_archaeon	GU811277	176	UncAr399			5.04	4.94		1.2	5.04	1.2				2.88	0.0001		3.6	4.92		5.04	4.92			4.32	4.86				4.44				0.0001	0.0001						4.8	5.04				5.04
1036	uncultured_ammonia-oxidizing	AB373316	177	UncAm125			5.52	4.94	4.8	3.12	2.64	2.4				3.44	0.0001		2.76	5.16	5.16	3.84	2.88	5.52		5.16					4.44		2.52		0.48	0.0001						4.8							4.04
1037	uncultured_ammonia-oxidizing	AB373327	177	UncAm136			5.52	4.94	4.8	3.12	2.64	2.4				3.44	0.0001		2.76	5.16	5.16	3.84	2.88	5.52		5.16					4.44		2.52		0.48	0.0001						4.8							4.04
1038	uncultured_ammonia-oxidizing	AB373324	177	UncAm133			5.52	4.94	4.8	3.12	2.64	2.4				3.44	0.0001		2.76	5.16	5.16	3.84	2.88	5.52		5.16					4.44		2.52		0.48	0.0001						4.8							4.04
1039	uncultured_ammonia-oxidizing	AB373326	177	UncAm135			5.52	4.94	4.8	3.12	2.64	2.4				3.44	0.0001		2.76	5.16	5.16	3.84	2.88	5.52		5.16					4.44		2.52		0.48	0.0001						4.8							4.04
1040	uncultured_ammonia-oxidizing	AB373337	177	UncAm146			5.52	4.94	4.8	3.12	2.64	2.4				3.44	0.0001		2.76	5.16	5.16	3.84	2.88	5.52		5.16					4.44		2.52		0.48	0.0001						4.8							4.04
1041	uncultured_ammonia-oxidizing	AB373332	177	UncAm141			5.52	4.94	4.8	3.12	2.64	2.4				3.44	0.0001		2.76	5.16	5.16	3.84	2.88	5.52		5.16					4.44		2.52		0.48	0.0001						4.8							4.04
1042	uncultured_ammonia-oxidizing	AB373319	177	UncAm128			5.52	4.94	4.8	3.12	2.64	2.4				3.44	0.0001		2.76	5.16	5.16	3.84	2.88	5.52		5.16					4.44		2.52		0.48	0.0001						4.8							4.04
1043	uncultured_ammonia-oxidizing	AB373333	177	UncAm142			5.52	4.94	4.8	3.12	2.64	2.4				3.44	0.0001		2.76	5.16	5.16	3.84	2.88	5.52		5.16					4.44		2.52		0.48	0.0001						4.8							4.04
1044	uncultured_ammonia-oxidizing	AB373303	177	UncAm112			5.52	4.94	6	3.12	3.84	2.4				3.44	0.0001		2.76	5.16	5.16	3.84	2.88	5.52		5.16					4.44		2.52		0.48	0.0001						4.8							4.04
1045	uncultured_ammonia-oxidizing	AB373313	177	UncAm122			5.52	4.94	6	3.12	3.84	2.4				3.44	0.0001		2.76	5.16	5.16	3.84	2.88	5.52		5.16					4.44		2.52		0.48	0.0001						4.8							4.04
1046	uncultured_ammonia-oxidizing	AB373309	177	UncAm118			5.52	4.94	4.8	3.12	2.64	2.4				3.44	0.0001		2.76	5.16	5.16	3.84	2.88	5.52		5.16					4.44		2.52		0.48	0.0001						4.8							4.04
1047	uncultured_ammonia-oxidizing	AB373331	177	UncAm140			5.52	4.94	4.8	3.12	2.64	2.4				3.44	0.0001		2.76	5.16	5.16	3.84	2.88	5.52		5.16					4.44		2.52		0.48	0.0001						4.8							4.04
1048	uncultured_ammonia-oxidizing	AB373336	177	UncAm145			5.52	4.94	4.8	3.12	2.64	2.4				3.44	0.0001		2.76	5.16	5.16	3.84	2.88	5.52		5.16					4.44		2.52		0.48	0.0001						4.8							4.04
1049	uncultured_ammonia-oxidizing	AB373338	177	UncAm147			5.52	4.94	4.8	3.12	2.64	2.4				3.44	0.0001		2.76	5.16	5.16	3.84	2.88	5.52		5.16					4.44		2.52		0.48	0.0001						4.8							4.04
1050	uncultured_ammonia-oxidizing	AB373295	177	UncAm105			5.52	4.94	4.8	3.12	2.64	2.4				3.44	0.0001		2.76	5.16	5.16	3.84	2.88	5.52		5.16					4.44		2.52		0.48	0.0001						4.8							4.04
1051	uncultured_ammonia-oxidizing	AB373317	177	UncAm126			5.52	4.94	4.8	3.12	2.64	2.4				3.44	0.0001		2.76	5.16	5.16	3.84	2.88	5.52		5.16					4.44		2.52		0.48	0.0001						4.8							4.04
1052	uncultured_ammonia-oxidizing	AB373330	177	UncAm139			5.52	4.94	4.8	3.12	2.64	2.4				3.44	0.0001		2.76	5.16	5.16	3.84	2.88	5.52		5.16					4.44		2.52		0.48	0.0001						4.8							4.04
1053	uncultured_ammonia-oxidizing	AB373308	177	UncAm117			5.52	4.94	4.8	3.12	2.64	2.4				3.44	0.0001		2.76	5.16	5.16	3.84	2.88	5.52		5.16					4.44		2.52		0.48	0.0001						4.8							4.04
1054	uncultured_ammonia-oxidizing	AB373318	177	UncAm127			5.52	4.94	4.8	3.12	2.64	2.4				3.44	0.0001		2.76	5.16	5.16	3.84	2.88	5.52		5.16					4.44		2.52		0.48	0.0001						4.8							4.04
1055	uncultured_ammonia-oxidizing	AB373315	177	UncAm124			5.52	4.94	4.8	3.12	2.64	2.4				3.44	0.0001		2.76	5.16	5.16	3.84	2.88	5.52		5.16					4.44		2.52		0.48	0.0001						4.8							4.04
1056	uncultured_ammonia-oxidizing	AB373329	177	UncAm138			5.52	4.94	4.8	3.12	2.64	2.4				3.44	0.0001		2.76	5.16	5.16	3.84	2.88	5.52		5.16					4.44		2.52		0.48	0.0001						4.8							4.04
1057	uncultured_ammonia-oxidizing	AB373334	177	UncAm143			5.52	4.94	4.8	3.12	2.64	2.4				3.44	0.0001		2.76	5.16	5.16	3.84	2.88	5.52		5.16					4.44		2.52		0.48	0.0001						4.8							4.04
1058	uncultured_ammonia-oxidizing	AB373322	177	UncAm131			5.52	4.94	4.8	3.12	2.64	2.4				3.44	0.0001		2.76	5.16	5.16	3.84	2.88	5.52		5.16					4.44		2.52		0.48	0.0001						4.8							4.04
1059	uncultured_ammonia-oxidizing	AB373312	177	UncAm121			5.52	4.94	4.8	3.12	2.64	2.4				3.44	0.0001		2.76	5.16	5.16	3.84	2.88	5.52		5.16					4.44		2.52		0.48	0.0001						4.8							4.04
1060	uncultured_ammonia-oxidizing	AB373339	177	UncAm148			5.52	4.94	4.8	3.12	2.64	2.4				3.44	0.0001		2.76	5.16	5.16	3.84	2.88	5.52		5.16					4.44		2.04		0.48	0.0001						4.8							4.04
1061	uncultured_ammonia-oxidizing	AB373292	177	UncAm102			5.52	4.94	4.8	3.12	2.64	2.4				3.44	0.0001		2.76	5.16	5.16	3.84	2.88	5.52		5.16					4.44		2.52		0.48	0.0001						4.8							4.04
1062	uncultured_ammonia-oxidizing	AB373301	177	UncAm110			5.52	4.94	4.8	3.12	2.64	2.4				3.44	0.0001		2.76	5.16	5.16	3.84	2.88	5.52		5.16					4.44		2.52		0.48	0.0001						4.8							4.04
1063	uncultured_ammonia-oxidizing	AB373299	177	UncAm108			5.52	4.94	4.8	3.12	2.64	2.4				3.44	0.0001		2.76	5.16	5.16	3.84	2.88	5.52		5.16					4.44		2.52		0.48	0.0001						4.8							4.04
1064	uncultured_ammonia-oxidizing	AB373289	177	UncAmm99			5.52	4.94	4.8	3.12	2.64	2.4				3.44	0.0001		2.76	5.16	5.16	3.84	2.88	5.52		5.16					4.44		2.52		0.48	0.0001						4.8							4.04
1065	uncultured_ammonia-oxidizing	AB373296	177	UncAm106			5.52	4.94	4.8	3.12	2.64	2.4				3.44	0.0001		2.76	5.16	5.16	3.84	2.88	5.52		5.16					4.44		2.52		0.48	0.0001						4.8							4.04
1066	uncultured_ammonia-oxidizing	AB373293	177	UncAm103			5.52	4.94	4.8	3.12	2.64	2.4				3.44	0.0001		2.76	5.16	5.16	3.84	2.88	5.52		5.16					4.44		2.52		0.48	0.0001						4.8							4.04
1067	uncultured_ammonia-oxidizing	AB373297	177	UncAm107			5.52	4.94	4.8	3.12	2.64	2.4				3.44	0.0001		2.76	5.16	5.16	3.84	2.88	5.52		5.16					4.44		2.52		0.48	0.0001						4.8							4.04
1068	uncultured_ammonia-oxidizing	AB373305	177	UncAm114			5.52	4.94	4.8	3.12	2.64	2.4				3.44	0.0001		2.76	5.16	5.16	3.84	2.88	5.52		5.16					4.44		2.52		0.48	0.0001						4.8							4.04
1069	uncultured_ammonia-oxidizing	AB373335	177	UncAm144			5.52	4.94	6	3.12	3.84	2.4				3.44	0.0001		3.96	5.16	5.16	3.84	2.88	5.52		5.16					4.44		2.52		0.48	0.0001						4.8							4.04
1070	uncultured_ammonia-oxidizing	AB373300	177	UncAm109			5.52	4.94	4.8	3.12	2.64	2.4				3.44	0.0001		2.76	5.16	5.16	3.84	2.88	5.52		5.16					4.44		2.52		0.48	0.0001						4.8							4.04
1071	uncultured_ammonia-oxidizing	AB373298	177	UncAmmo8			5.52	4.94	4.8	2.4	2.64	2.4				3.44	0.0001		2.76	5.16	5.16	3.84	2.88	5.52		5.16					4.44		2.52		0.48	0.0001						4.8							4.04
1072	uncultured_ammonia-oxidizing	AB373294	177	UncAm104			5.04	4.94	4.8	2.4	2.64	2.4				3.44	0.0001		2.76	5.16	5.16	5.04	2.88			5.16					4.44		2.04		0.48	0.0001						4.8					5.04		4.04
1073	uncultured_ammonia-oxidizing	AB373358	177	UncAm167			5.04	4.94	4.8	3.12	2.64	2.4				3.44	0.0001		2.76	4.92	4.92	5.04	3.72			3.72					4.44		2.52		0.48	0.0001						4.8					5.04		4.04
1074	uncultured_ammonia-oxidizing	AB373270	177	UncAmm82			5.04	4.94	4.8	3.12	2.64	2.4				4.28	0.0001		2.76	5.16		5.04	4.08								4.44		2.52		0.48	0.0001						4.8					5.04
1075	uncultured_ammonia-oxidizing	AB373325	177	UncAm134			5.52	4.94	5.28	4.08	1.44	2.76				3.44	0.0001			5.16	5.16	3.84	2.88	5.52		5.16					4.44		2.04		0.0001	0.0001						4.8	5.04
1076	uncultured_ammonia-oxidizing	AB373328	177	UncAm137			5.52	4.94	5.28	4.08	1.44	2.76				3.44	0.0001			5.16	5.16	3.84	2.88	5.52		5.16					4.44		2.04		0.0001	0.0001						4.8	5.04
1077	A05_10-M13F	ARB_6901420C	177	AMfYyy10			3.84		5.64		3.84								3.6			5.64											3.72
1078	uncultured_ammonia-oxidizing	AB373237	177	UncAmm50			3.84	4.22	3.84	3.12	3.84	2.4				3.24	0.0001		2.76	4.92	4.92	5.64	3.72			3.72					4.44		3.72		0.0001	0.0001						4.8	5.04
1079	SF04-SB018S-C01	ARB_D9A65692	177	SSCYyyy3			5.04	4.94	4.8	3.12	2.64	2.4				4.32	0.0001		2.76	4.92	4.92	3.6	3.72			3.72			4.02		4.44				0.48	0.0001						4.8							4.04
1080	Derwent_AOA_01-E11-M13F	ARB_FB1AFD48	177	Drw_E11_			5.04	4.94	6	3.12	3.84	2.4				2.88	0.0001		2.4	4.92	4.92	5.04	3.72			3.72	4.86		4.02		4.44		2.52		0.48	0.0001						4.8					5.04		4.04
1081	Derwent_AOA_01-F3-M13F	ARB_7D2B8B8D	177	Drw_F3__			5.04	4.94	6	3.12	3.84	2.4				2.88	0.0001		2.4	4.92	4.92	5.04	3.72			3.72	4.86		4.02		4.44		2.52		0.48	0.0001						4.8					5.04		4.04
1082	uncultured_archaeon	GU811266	177	UncAr410			5.04	4.94		3.12	4.08	2.4				2.88	0.0001		3.84	4.92	4.92	5.04	3.72			3.72	4.86		4.02		4.44				0.48	0.0001						4.8					5.04		4.04
1083	uncultured_archaeon	GU811519	177	UncAr157				4.22	5.52	3.12	2.88	2.4				3.24	0.3		4.2	4.92		5.84	4.92			4.32					5.88				0.48	0.0001						4.8							4.04
1084	uncultured_archaeon	GU811273	177	UncAr403			3.6	6.38	5.52	3.12	2.88	2.4				2.88	0.0001		4.2	4.92	4.92	3.6	3.72			3.72					4.44				1.44	0.0001						4.8					3.84
1085	uncultured_ammonia-oxidizing	AB373265	177	UncAmm77			3.6	4.94	5.4	3.12	1.92	2.4				4.32	0.0001		3.96	4.92	4.92	3.6	3.72			3.72	4.86				4.44		3.48		0.48	0.0001						4.8					3.84		4.04
1086	uncultured_ammonia-oxidizing	AB373272	177	UncAmm84			5.04	4.94	4.8	3.12	2.64	2.4				4.32	0.0001		2.76	5.16	5.16	5.04	2.88			5.16	4.86				4.44		4.68		0.48	0.0001						4.8					3.84		4.04
1087	SF04-BD31-H03	ARB_2D2532B6	177	SdHYyyy3			3.6	4.94	4.8	3.12	2.64	2.4				4.32	0.0001		2.76	4.92	4.92	4.08	3.72			3.72					4.44				0.48	0.0001						4.8					5.04		4.04
1088	uncultured_ammonia-oxidizing	AB373307	177	UncAm116			3.6	3.74	6	2.4	3.84	2.4				2.88	0.0001		2.76	4.92	4.92	3.6	3.72			3.72			4.56		4.44		4.68		0.0001	0.0001						4.8	5.04				5.04
1089	A05_04-M13F	ARB_67A7C9AB	177	AMfYyyy5			6.48	4.94	4.8	3.12	2.64	2.4				4.8	0.0001		2.76	4.92	4.92	5.04	3.72			3.72	4.86				4.44		2.52		0.48	0.0001						4.8							4.04
1090	uncultured_ammonia-oxidizing	AB373280	177	UncAmm90			5.04	4.94	4.8	3.12	2.64	2.4				4.32	0.0001		2.76	4.92	4.92	5.04	3.72			3.72	4.86				4.44		2.04		0.48	0.0001						4.8					5.04		4.04
1091	uncultured_crenarchaeote	DQ831643	177	UncC1106				4.94		3.12		2.4				2.88	0.0001			4.08	4.56										4.44				0.48	1.44						5.04							4.04
1092	uncultured_ammonia-oxidizing	AB373311	177	UncAm120			5.52	3.84	4.8	2.4	2.64	2.4				4.88	0.0001		2.76	4.92	4.92	3.84	3.72	5.52		3.72					4.44		3.72		0.48	0.0001						4.8
1093	uncultured_ammonia-oxidizing	AB449281	180	UncA6365				4.94	4.8	0.0001	2.64	0.0001				3.44	0.0001		2.76	5.16		5.28	4.08				4.86				4.44		3.72		0.48	0.0001						4.8							4.04
1094	SF04-BC11-G01	ARB_1084844A	178	SBGYyyyy				4.94		0.0001		0.0001				4.52	1.44		4.08	4.92	4.92		3.72			3.72	4.86				4.92				1.32	0.0001					5.48	4.8
1095	uncultured_archaeon	GU811390	178	UncAr286				3.84		5.88	5.28	5.88				3.44	1.44		0.0001	4.92	4.92		4.02			3.72			2.76		4.44	4.74		2.64	0.0001	0.0001						4.8	5.04			4.32
1096	uncultured_ammonia-oxidizing	AB289353	178	UncAmm14				3.84		1.2	5.04	1.2				3.92	0.0001		1.56				4.08						4.26	4.44	4.44			0.0001	1.2	2.32							5.04				4.1
1097	uncultured_crenarchaeote	EF534426	179	UncC1453				6.36		0.0001		0.0001				2.88	0.0001			4.92	4.92		3.72			3.72					4.44				0.48	0.0001	4.72					4.8							4.04
1098	uncultured_crenarchaeote	EF534483	179	UncC1508				6.36		0.0001		0.0001				2.88	0.0001			4.92	4.92		3.72			3.72					4.92				0.48	0.0001	4.72					4.8				5.28			4.04
1099	uncultured_crenarchaeote	EF534440	179	UncC1466				6.36		0.0001		0.0001				2.88	0.0001			4.92	4.92		3.72			3.72					4.44				0.48	0.0001	4.72					4.8				4.68			4.04
1100	uncultured_crenarchaeote	DQ831647	179	UncC1110				6.36		0.0001		0.0001				2.88	0.0001			4.92	4.92		3.72			3.72					4.44				0.48	0.0001	4.72					4.8							4.04
1101	uncultured_crenarchaeote	EF534425	179	UncC1452				6.36		0.0001		0.0001				3.44	0.0001			4.92			4.92			4.32					4.44				0.48	0.0001	4.72					4.8				4.92			4.04
1102	uncultured_crenarchaeote	DQ831645	179	UncC1108				6.36		0.0001		0.0001				2.88	0.0001			4.92	4.92		3.72			3.72					4.44				0.48	0.0001	4.72					4.8							4.04
1103	SF04-BA10-D01	ARB_89BC41C5	179	SfDYyyyy				3.84	5.06	0.0001	3.6	0.0001			2.04	3.72	0.0001			4.92	4.92		4.92	4.44		3.72			4.26		3.6	2.7			0.48	1.2						5.16
1104	uncultured_crenarchaeote	DQ831628	179	UncC1091				6.36		0.0001		0.0001				2.88	0.0001			4.92	4.92		3.72			3.72					3.6				0.48	0.0001	4.72					4.8							4.04
1105	uncultured_crenarchaeote	EF534475	179	UncC1500				4.94		0.0001		0.0001				4.28	1.44			4.92	4.92		3.72			3.72	4.86				4.44	4.74			0.48	0.0001						4.8				4.92
1106	Derwent_AOA_01-G3-M13F	ARB_B5D084FE	179	Drw_G3__				4.94		2	6.24	1.5			0.0001	1.68	0.0001							4.44		4.56			4.02		3.24	3.54	5.16		1.68	1.44						3.96							3.56
1107	uncultured_ammonia-oxidizing	AB449287	179	UncA6359				3.84							0.0001	3.24	0.0001			4.92	4.92		3.72	3.6		3.72					4.44		5.16		0.48	0.0001						4.8				4.56			4.04
1108	uncultured_crenarchaeote	DQ831650	179	UncC1113				1.2		1.2		1.2				3.72	0.0001			4.08	5.08										4.44				0.48	1.44						5.04
1109	uncultured_crenarchaeote	EF534489	179	UncC1514				1.2		1.2		1.2				3.72	0.0001			4.08	5.08										4.44				0.48	1.44						5.04				4.92
1110	uncultured_crenarchaeote	EF534494	179	UncC1519				1.2		1.2		1.2				3.72	0.0001			4.08	5.08										4.44	4.74			0.48	1.44						5.04				4.08
1111	uncultured_crenarchaeote	DQ831646	179	UncC1109				1.2		1.2		1.2				3.72	0.0001			4.08	5.08										4.44	4.74			0.48	1.44						5.04
1112	uncultured_crenarchaeote	DQ831652	179	UncC1115				1.2		1.2		1.2				3.72	0.0001			4.92	4.92		3.72			3.72					4.44	4.74			1.2	0.0001						4.8
1113	SF04-CB020S-B03	ARB_4300B83C	179	SCbYyyy4				2.4		0.0001	4.8	0.0001			0.0001	2.88	0.0001						4.92	5.64		4.92			3.24		4.44	4.74			0.0001	0.3						4.8	5.04			5.16
1114	uncultured_ammonia-oxidizing	AB449289	179	UncA6357			5.76	3.72		1.2	5.52	1.2	4.38			3.44	2.88		4.14	4.92	4.92	4.44	3.72			3.72			1.62		4.44	4.74	6		1.2	0.0001						5.16	3.84
1115	uncultured_ammonia-oxidizing	AB449288	179	UncA6358			5.76	5.64		3.56		2.82				5.88	0.84		4.5	4.92	4.92	4.44	3.72			3.72			4.26		3.24	3.54	6.24		2.7	0.0001						4.8
1116	P-G12	ARB_1B6B82A5	155	PgYyyyy2				4.8	5.88	4.28	4.8	3.78	4.38			3.8	1.5		2.4	4.92	4.92		3.72		3.36	3.72					2.88	3.18	3.84		1.2	0.0001						4.8	3.84
1117	S2-E5	ARB_AA27C83E	155	SeYyyyy3				4.8	5.88	4.28	4.8	3.78	4.38			3.8	1.5		2.4	4.92	4.92		3.72		3.36	3.72					2.88	3.18	3.84		1.2	0.0001						4.8	3.84
1118	J-A10	ARB_7F047B86	155	JaYyyyy3				4.8	5.88	4.28	4.8	3.78	4.38			3.8	2.6		2.4	4.92	4.92		3.72		2.88	3.72					2.88	3.18	2.64		1.2	0.0001						4.8	3.84
1119	S-A2	ARB_AB6F7A83	155	SaYyyyy2				4.8	5.88	4.28	4.8	3.78	4.38			3.8	1.5		2.4	4.08	4.08		5.16		3.36	5.16					2.88	3.18	3.84		1.2	1.44						5.04	3.84
1120	S2-D5	ARB_28D95E9F	155	SdYyyyy3				4.8	5.88	4.28	4.8	3.78	4.38			3.8	1.5		2.4	4.92	4.92		3.72	4.78	3.36	3.72					2.88	3.18	3.84		1.2	0.0001						4.8	3.84
1121	S-B2	ARB_F24B71FF	155	PhYyyy_0				4.8	5.88	4.28	4.8	3.78	4.38			3.8	1.5		2.4	4.92	4.92		3.72		3.36	3.72					2.88	3.18	2.64		1.2	0.0001						4.8	3.84
1122	P-H11	ARB_F24B71FF	155	PhYyyyy0				4.8	5.88	4.28	4.8	3.78	4.38			3.8	1.5		2.4	4.92	4.92		3.72		3.36	3.72					2.88	3.18	2.64		1.2	0.0001						4.8	3.84
1123	S2-F1	ARB_9F264F06	155	SfYyyyy2				4.8	5.88	4.28	4.8	3.78	4.38			3.8	1.5		2.4	4.92	4.92		3.72		3.36	3.72					2.88	3.18	2.28		1.2	0.0001						4.8	3.84
1124	TL-E7	ARB_F6B429B1	155	TlEYyyyy				4.8	5.88	4.28	4.8	3.78	4.38			3.8	1.5		2.4	4.92	4.92		3.72		3.36	3.72					2.88	3.18	3.72		1.2	0.0001						4.8	3.84
1125	J-F10	ARB_2FA59BC5	155	JfYyyyy6				4.8	5.88	4.28	4.8	3.78	4.38			3.8	1.5		2.4	4.92	4.92		3.72		3.36	3.72					2.88	3.18	6.24		1.2	0.0001						4.8	3.84
1126	J-H8	ARB_18BE2AD3	155	JhYyyyy3				4.8	5.88	4.28	4.8	3.78	4.38			3.8	1.5		2.4	4.92	4.92		3.72		3.36	3.72					2.88	3.18	5.04		1.2	0.0001						4.8	3.84
1127	P-B12	ARB_603E2EA0	155	PbYyyyy2				4.8	5.88	4.28	4.8	3.78	4.38			3.8	1.5		2.4	4.92	4.92		3.72		3.36	3.72					2.88	3.18	3.84		1.2	0.0001						4.8	3.84
1128	TL-B8	ARB_E5BDE17B	155	TlBYyyy2				4.8	5.88	4.28	4.8	3.78	4.38			3.8	1.5		2.4	4.92	4.92		3.72		3.36	3.72					2.88	3.18	3.84		1.2	0.0001						4.8	3.84
1129	TL-G10	ARB_3DEC92C	155	SfYyyy_0				4.8	5.88	4.28	4.8	3.78	4.38			3.8	1.5		2.4	4.92	4.92		3.72		3.36	3.72					2.88	3.18	3.84		1.2	0.0001						4.8	3.84
1130	J2-F12	ARB_45D3288F	155	JfYyyyy7				4.8	5.88	4.28	4.8	3.78	4.38			3.8	1.5		2.4	4.92	4.92		3.72		3.36	3.72					2.88	3.18	3.84		1.68	0.0001						4.8	4.32
1131	P-D1	ARB_35FA7845	155	PdYyyyy3				4.8	5.88	4.28	4.8	3.78	4.38			3.8	1.5		2.4	4.92	4.92		3.72		3.36	3.72					2.88	3.18	3.84		1.2	0.0001						4.8	3.84
1132	S-F1	ARB_3DEC92C	155	SfYyyyy0				4.8	5.88	4.28	4.8	3.78	4.38			3.8	1.5		2.4	4.92	4.92		3.72		3.36	3.72					2.88	3.18	3.84		1.2	0.0001						4.8	3.84
1133	TL-C11	ARB_45527BDF	155	TlCYy__4				4.8	5.88	4.28	4.8	3.78	4.38			3.8	1.5		2.4	4.92	4.92		3.72		3.36	3.72					2.88	3.18	5.28		1.2	0.0001						4.8	3.84
1134	TL-C10	ARB_45527BDF	155	TlCYyy_4				4.8	5.88	4.28	4.8	3.78	4.38			3.8	1.5		2.4	4.92	4.92		3.72		3.36	3.72					2.88	3.18	5.28		1.2	0.0001						4.8	3.84
1135	J-D8	ARB_18C9A103	155	JdYyyyy3				4.8	5.88	4.28	4.8	3.78	4.38			3.8	1.5		2.4	4.92	4.92		3.72		3.36	3.72					2.88	3.18	5.04		1.2	0.0001						4.8	3.84
1136	S2-A2	ARB_2332749E	155	SaYyyyy4				4.8	5.88	4.28	4.8	3.78	4.38			3.8	1.5		2.4	4.92	4.92		3.72		3.36	3.72					2.88	3.18	6.24		1.2	0.0001						4.8	3.84
1137	S-C1	ARB_780EFE8	155	ScYyyyy0				4.8	5.88	4.28	4.8	3.78				4.28	1.5		2.4	4.92	4.92		3.72		3.36	3.72					2.88	3.18	6.24		1.32	0.0001						4.8	3.84
1138	P-D2	ARB_5BB270ED	155	PdYyyyy4				4.8	5.88	4.28	4.8	3.78	4.38			3.8	1.5		2.4	4.92	4.92		3.72		3.36	3.72					2.88	3.18	5.04		1.2	0.0001						4.8	3.84
1139	J-D9	ARB_929887AB	155	JdYyyyy4				4.8	5.88	4.28	4.8	3.78	4.38			3.8	1.5		2.4	4.92	4.92		3.72		3.36	3.72					2.88	4.62	5.28		1.2	0.0001						4.8	3.84
1140	J-G6	ARB_53A8CF74	155	JgYyyyy2				4.8	5.88	4.28	4.8	3.78	4.38			3.8	1.5		2.4	4.92	4.92		3.72		3.36	3.72					2.88	3.18	4.8		1.2	0.0001							3.84
1141	S2-B2	ARB_FB30569D	155	SbYyyyy3				4.8	5.88	4.28	4.8	3.78	4.38			3.8	1.5		2.4	4.92	4.92		3.72		3.36	3.72					2.88	3.18	4.08		1.2	0.0001						4.8	3.84
1142	P-E1	ARB_FC96A1E3	155	PeYyyyy2				4.8	5.88	4.28	4.8	3.78	4.38			3.8	1.5		2.4	4.92	4.92		3.72		3.36	3.72					2.88	3.18	4.08		1.2	0.0001						4.8	3.84
1143	P-C12	ARB_754EB214	155	PcYyyyy2				4.8	5.88	4.28	4.8	3.78	4.38			3.8	1.5		2.4	4.92	4.92		3.72		3.36	3.72					1.68	1.98	5.52		1.2	0.0001						4.8	3.84
1144	J-A9	ARB_3DD27FAC	155	JaYyyyy2				4.8	5.88	4.28	4.8	3.78	4.38			3.8	1.5		2.4	4.92	4.92		3.72		3.36	3.72					2.88	3.18	4.08		1.2	0.0001						4.8	3.84
1145	P-C11	ARB_3FD989BF	155	PcYyyyy0				4.8	5.88	4.28	4.8	3.78	4.38			3.8	1.5		2.4	4.92	4.92		3.72		3.36	3.72					2.88	3.18			1.2	0.0001						4.8	3.84
1146	S-H1	ARB_71029497	155	ShYyyyy0				4.8	5.88	4.28	4.8	3.78	4.38			3.8	1.5		2.4	4.92	4.92		3.72		3.36	3.72					2.88	3.18	2.64		1.2	0.0001						4.8	3.84
1147	J2-C12	ARB_A8FD44C1	155	JcYyyyy4				4.8	5.88	4.28	4.8	3.78	4.38			3.8	1.5		2.4	4.92	4.92		3.72		3.36	3.72					2.88	3.18	3.84		1.2	0.0001						4.8	3.84
1148	P-C1	ARB_38529761	155	PcYyyyy3				4.8	5.88	4.28	4.8	3.78	4.38			3.8	1.5		2.4	4.92	4.92		3.72		3.36	3.72					2.88	3.18	5.04		1.2	0.0001						4.8	3.84
1149	TL-D10	ARB_57A383B5	155	TlDYyyy4				4.8	5.88	4.28	4.8	3.78	4.38			3.8	1.5		2.4	4.92	4.92		3.72		3.36	3.72					2.88	3.18	5.04		1.2	0.0001						4.8	3.84
1150	TL-D11	ARB_7D28DF37	155	TlDYyyy5				4.8	5.88	4.28	4.8	3.78	4.38			3.8	1.5		2.4	4.92	4.92		3.72		3.36	3.72					2.88	3.18	5.04		1.2	0.0001						4.8	3.84
1151	TL-G7	ARB_3AA993FA	155	TlGYyyyy				4.8	5.88	4.28	4.8	3.78	4.38			3.8	1.9		2.4	4.92	4.92		3.72		3.36	3.72					2.88	3.18	6.24		1.2	0.0001						4.8	3.84
1152	S2-D1	ARB_5E5F9AC8	155	SdYyyyy2				4.8	5.88	4.28	4.8	3.78	4.38			3.8	1.5		2.4	4.92	4.92		3.72		3.36	3.72					2.88	3.18	4.68		1.2	0.0001						4.8	3.84
1153	TL-D12	ARB_CD3877FC	155	TlDYyyy6				4.8	5.88	4.28	4.8	3.78	4.38			3.8	1.5		2.4	4.92	4.92		3.72		3.36	3.72					2.88	3.18	4.92		1.2	0.0001						4.8	3.84
1154	NoNam397	ARB_175509BE	155	NoNam397				4.8	5.88	4.28	4.8	3.78	4.38			3.8	1.5		2.4	4.92	4.92		3.72		3.36	3.72					2.88	3.18	3.48		1.2	0.0001						4.8	3.84
1155	NoNam734	ARB_E6384C79	155	NoNam734				4.8	5.88	4.28	4.8	3.78	4.38			3.8	1.5		2.4	4.92	4.92		3.72		3.36	3.72					2.88	3.18	3.48		1.2	0.0001						4.8	3.84
1156	NoNam902	9N_37 ARB_175509BE	155	NoNam902				4.8	5.88	4.28	4.8	3.78	4.38			3.8	1.5		2.4	4.92	4.92		3.72		3.36	3.72					2.88	3.18	3.48		1.2	0.0001						4.8	3.84
1157	NoNam309	ARB_A010B1CA	155	NoNam309				4.8	5.88	4.28	4.8	3.78				4.28	1.5		2.4	4.92	4.92		3.72		3.36	3.72					2.88	3.18	3.48		1.32	0.0001						4.8	3.84
1158	uncultured_ammonia-oxidizing	AB516247	155	UncA4865				4.8	5.88	4.28	4.8	3.78	4.38			3.8	1.5		2.4	4.92	4.92		3.72		3.36	3.72					2.88	3.18			1.2	0.0001						4.8	3.84
1159	S-E1	ARB_F9FE02F0	155	SeYyyyy0				4.8	5.88	4.28	4.8	3.78	4.38			3.8	1.5		2.4	4.92	4.92		3.72		3.36	3.72					2.88	3.18	5.04		1.2	0.0001						4.8	3.84
1160	uncultured_crenarchaeote	GU561937	155	UncC3024				4.8	5.88	4.28	4.8	3.78				3.8	1.5		2.4	4.92	4.92		3.72		3.36	3.72					2.88	3.18			1.2	0.8							5.28
1161	TL-E8	ARB_6E6E83A0	155	TlEYyyy2				4.8	5.88	4.28	4.8	3.78	4.38			3.8	1.5		2.4	4.92	4.92		3.72		3.36	3.72					2.88	3.18	3.84		1.2	0.0001						4.8	3.84
1162	TL-E10	ARB_D98CBCC8	155	TlEYyyy3				4.8	5.88	4.28	4.8	3.78	4.38			3.8	1.5		2.4	4.92	4.92		3.72		3.36	3.72					2.88	3.18	3.84		1.2	0.12							3.84
1163	J-E6	ARB_2675D97B	155	JeYyyyy0				4.8	5.88	4.28	4.8	3.78	4.38			3.8	1.5		2.4	4.92	4.92		3.72		3.36	3.72					2.88	3.18	5.04		1.2	0.0001						4.8	3.84
1164	TL-D7	ARB_76BF66B4	155	TlDYyyyy				4.8	5.88	4.28	4.8	3.78	4.38			3.8	1.5		2.4	4.92	4.92		3.72		3.36	3.72					4.08	4.38	5.04		1.2	0.0001						4.8	3.84
1165	S2-B1	ARB_9CF1CBAE	155	SbYyyyy2				4.8	5.88	4.28	4.8	3.78	4.38			3.8	1.5		2.4	4.92	4.92		3.72		3.36	3.72					2.88	3.18	5.28		1.2	0.0001						4.8	3.84
1166	J2-A12	ARB_B57F87FB	155	JaYyyyy4				4.8	5.88	4.28	4.8	3.78	4.38			3.8	1.5		2.4	4.92	4.92		3.72		3.36	3.72					2.88	3.18	6.48		1.2	0.0001						4.8	3.84
1167	P-H12	ARB_B3B91C16	155	PhYyyyy2				4.8	5.88	4.28	4.8	3.78	4.38			3.8	1.5		2.4	4.92	4.92		3.72		3.36	3.72					2.88	3.18	4.92		1.2	0.0001						4.8	3.84
1168	TL-E11	ARB_FD360944	155	TlEYyyy4				4.8	5.88	4.28	5.12	3.78	4.38			3.8	1.5		2.88	4.92	4.92		3.72		3.36	3.72					2.88	3.18	5.16		1.2	0.0001						4.8	3.84
1169	TL-B9	ARB_EC28B0B7	155	TlBYyyy3				4.8	5.88	4.28	4.8	3.78	4.38			3.8	1.5		2.4	4.92	4.92		3.72		3.36	3.72					2.88	3.18	4.08		1.2	0.0001						4.8	3.84
1170	TL-E12	ARB_AEECDA7	155	TlEYyyy5				4.8	5.88	4.28	4.8	3.78	4.38			3.8	1.5		2.4	4.92	4.92		3.72		3.36	3.72					2.88	3.18	5.04		1.2	0.0001						4.8	3.84
1171	S2-F5	ARB_B77FF01F	155	SfYyyyy3				4.8	5.88	4.28	4.8	3.78	4.38			3.8	1.5		2.4	4.92	4.92		3.72		3.36	3.72					2.88	3.18	3.84		1.2	0.0001						4.8	3.84
1172	J-F8	ARB_DC955699	155	JfYyyyy4				4.8	5.88	4.28	4.8	3.78	4.38			3.8	1.5		2.4	4.92	4.92		3.72		3.36	3.72					2.88	3.18	4.08		1.2	0.0001						4.8	3.84
1173	P-G11	ARB_B424BF77	155	PgYyyyy0				4.8	5.88	4.28	4.8	3.78	4.38			3.8	1.5		2.4	4.92	4.92		3.72		3.36	3.72					2.88	3.18	5.04		1.2	0.0001						4.8	3.84
1174	P-B1	ARB_61A2E258	155	PbYyyyy3				4.8	5.88	4.28	4.8	3.78	4.38			3.8	1.5		2.4	4.92	4.92		3.72		3.36	3.72					2.88	3.18	4.92		1.2	0.0001						4.8	3.84
1175	P-C2	ARB_58905312	155	PcYyyyy4				4.8	5.88	4.28	4.8	3.78	4.38			3.8	1.5		2.4	4.92	4.92		3.72		3.36	3.72					2.88	3.18	4.68		1.2	0.0001						4.8	3.84
1176	S2-E6	ARB_5A48C664	155	SeYyyyy4				4.8	5.88	4.76	4.8	4.26	4.38			3.8	1.5		2.4	4.92	4.92		3.72		3.36	3.72					2.88	3.18	3.48		1.2	0.0001						4.8	3.84
1177	S2-H5	ARB_3C4EB354	155	ShYyyyy3				4.8	5.88	4.28	4.8	3.78	4.38			3.8	1.5		2.4	4.92	4.92		3.72		3.36	3.72					2.88	3.18	4.68		1.2	0.0001						4.8	3.84
1178	TL-H9	ARB_332B96E3	155	SbYyyy_4				4.8	5.88	4.28	4.8	3.78	4.38			3.8	1.5		2.4	4.92	4.92		3.72		3.36	3.72					2.88	3.18	3.84		1.2	0.0001						4.8	3.84
1179	S2-B6	ARB_332B96E3	155	SbYyyyy4				4.8	5.88	4.28	4.8	3.78	4.38			3.8	1.5		2.4	4.92	4.92		3.72		3.36	3.72					2.88	3.18	3.84		1.2	0.0001						4.8	3.84
1180	P2-H9	ARB_45B107A4	155	PhYyyyy4				4.8	5.88	4.28	4.8	3.78	4.38			3.8	1.5		2.4	4.92	4.92		3.72		3.36	3.72					2.88	3.18	3.84		1.2	0.0001						4.8	3.84
1181	S-A1	ARB_66CC75B0	155	SaYyyyy0				4.8	5.88	4.28	4.8	3.78	4.38			3.8	1.5		2.4	4.92	4.92		3.72		4.56	3.72					2.88	3.18	5.04		1.2	0.0001						4.8	3.84
1182	TL-G11	ARB_DF73EBC4	155	TlGYyyy4				4.8	5.88	4.28	4.8	3.78	4.38			3.8	1.5		2.4	4.92	4.92		3.72		3.36	3.72					2.88	3.18	5.04		1.2	0.0001						4.8	3.84
1183	P2-G8	ARB_B48E81DC	155	PgYyyyy3				5.28	5.88	4.28	4.8	3.78	4.38			3.8	1.5		2.4	4.92	4.92		3.72		3.36	3.72					2.88	3.18	5.04		1.2	0.0001						4.8	3.84
1184	J2-H12	ARB_B02B9A17	155	JhYyyyy5				4.8	5.88	4.28	4.8	3.78	4.38			3.8	1.5		2.4	4.92	4.92		3.72		3.36	3.72					2.88	3.18	5.28		1.2	0.0001						4.8	3.84
1185	J-G8	ARB_65ADC738	155	JgYyyyy4				4.8	5.88	4.28	4.8	3.78	4.38			3.8	1.5		2.4	4.92	4.92		3.72		3.36	3.72					2.88	3.18	4.68		1.2	0.0001						4.8	3.84
1186	TL-G8	ARB_79BFFECD	155	TlGYyyy2				4.8	5.88	4.28	5.12	3.78	4.38			3.8	1.5		2.88	4.92	4.92		3.72		3.36	3.72					4.08	3.18	4.68		1.2	0.0001						4.8	3.84
1187	TL-F7	ARB_1AFAE8F	155	TlFYyyyy				4.8	5.88	4.28	4.8	3.78	4.38			3.8	1.5		2.4	4.92	4.92		3.72		3.36	3.72					2.88	3.18	5.88		1.2	0.0001						4.8	3.84
1188	S-B1	ARB_7C2ED19	155	SbYyyyy0				4.8	5.88	4.28	4.8	3.78	4.38			3.8	1.5		2.4	4.92	4.92		3.72		3.36	3.72					2.88	3.18	5.88		1.2	0.0001						4.8	3.84
1189	SF05-BG30-B02	ARB_F805F7CC	155	SgBYyyy9				4.08	4.56	4.28	4.8	3.78	4.38			3.8	1.5		2.4	4.92	4.92		3.72		3.36	3.72				5.28	2.88	3.18			1.5	0.0001						4.8	4.08
1190	uncultured_ammonia-oxidizing	AB516259	155	UncA4853				4.8	5.76	4.28	3.6	3.78	4.38			3.8	1.5		2.76	4.92	4.92		3.72		3.36	3.72					2.88	3.18			1.2	0.0001						4.8	3.84
1191	uncultured_crenarchaeote	DQ148634	155	UncCr305				4.8	5.66	4.28	4.8	3.78	4.38		5.88	3.8	1.5		2.4	4.92	4.92		3.72		3.36	3.72				4.08	2.88	3.18			1.2	0.0001					5	4.8	3.84
1192	uncultured_crenarchaeote	DQ148638	155	UncCr309				4.8	4.56	4.28	4.8	3.78	4.38			3.8	1.5		2.4	4.92	4.92		3.72		3.36	3.72					2.88	3.18			1.2	0.0001						4.8	3.84				5.04
1193	SF05-BG30-F02	ARB_92AD2C15	155	SgFYyy10				4.8	4.56	4.28	4.8	3.78	4.38			3.8	1.5		2.4	4.92	4.92		3.72		3.36	3.72					2.88	3.18			1.2	0.0001						4.8	3.84				5.04
1194	SF05-BG30-H03	ARB_6F6485A5	155	SgHYyyy7				4.8	4.56	4.28	4.8	3.78	4.38			3.8	1.5		2.4	4.92	4.92		3.72		3.36	3.72					2.88	3.18			1.2	0.0001						4.8	3.84				5.04
1195	SF05-BG30-G02	ARB_5EA48675	155	SgGYyyy5				4.8	5.88	4.28	4.8	3.78	4.38			3.8	1.5		2.4	4.92	4.92		3.72		3.36	3.72					2.88	3.18			1.2	0.0001						4.8	3.84				5.04
1196	SF04-BG30-B02	ARB_DCF70560	155	SgBYyyy6				4.8	4.56	4.28	4.8	3.78	4.38			3.8	1.5		2.4	4.92	4.92		3.72		3.36	3.72					2.88	3.18			1.2	0.0001						4.8	3.84				5.04
1197	SF05-BG30-A02	ARB_F0585F79	155	SgAYyy10				4.8	4.56	4.28	4.92	3.78	4.38			3.8	1.5		2.4	4.92	4.92		3.72		3.36	3.72					2.88	3.18			1.2	0.0001						4.8	3.84				5.04
1198	uncultured_archaeon	GQ906662	155	UncA5412				4.8	5.76	3.44	3.6	2.94	4.38			3.8	1.5		2.76	4.92	4.92		3.72		3.36	3.72					2.88	3.18	3.48		1.2	0.0001						4.8	3.84				5.04
1199	uncultured_crenarchaeote	GQ414581	155	UncC3081				4.8	5.76	4.28	3.6	3.78	4.38			3.8	1.5		2.76	4.92	4.92		3.72		3.36	3.72					2.88	3.18	3.48		1.2	0.0001						4.8	3.84				5.04
1200	uncultured_crenarchaeote	GQ414584	155	UncC3078				4.8	4.56	4.28	3.84	3.78				4.52	1.5		3.96	4.92	4.92		3.72		3.36	3.72					2.88	3.18	3.48		2.52	0.0001							4.8				5.04
1201	uncultured_crenarchaeote	GQ414583	155	UncC3079				4.8	4.56	4.28	3.84	3.78	4.38			3.8	1.5		3.96	4.92	4.92		3.72		3.36	3.72					2.88	3.18	3.48		1.2	0.0001						4.8	3.6				5.04
1202	uncultured_crenarchaeote	GQ414585	155	UncC3077				4.8		4.28		3.78	4.38			3.8	1.5						5.16		3.36						2.88	3.18			1.2	0.84							3.84
1203	uncultured_crenarchaeote	GQ414592	155	UncC3070				4.8	4.56	4.28	3.84	3.78	4.38			3.8	1.5		3.96	4.92	4.92		3.72		3.36	3.72					2.88	3.18	3.48		1.2	0.0001						4.8	3.84				5.04
1204	uncultured_crenarchaeote	GQ414579	155	UncC3083				4.8	4.56	4.28	2.4	3.78	4.38			3.8	1.5		3.96	4.92	4.92		3.72		3.36	3.72					2.88	3.18	3.48		1.2	0.0001						4.8	3.84				5.04
1205	uncultured_crenarchaeote	GQ414588	155	UncC3074				4.8	4.56	5.48	2.4	4.98	4.38			3.8	1.5		3.96	4.92	4.92		3.72		3.36	3.72					4.08	4.38	3.48		1.2	0.0001						4.8	3.84				5.04
1206	uncultured_crenarchaeote	GQ414587	155	UncC3075				4.8	4.56	4.28	2.4	3.78	4.38			3.8	1.5		3.96	4.92	4.92		3.72		3.36	3.72				5.28	3.72	4.02	3.24		1.2	0.0001						4.8	3.84				4.68
1207	uncultured_ammonia-oxidizing	EU925360	156	UncA5693				3.6	6	4.04	6.24	3.54				4.64	1.5		1.56	3.96	4.96		5.28	4.08	3.36	4.56				4.44	2.88	3.3			1.2	1.2						5.16	5.04
1208	uncultured_ammonia-oxidizing	EU925317	156	UncA5736				4.8	6	4.04	6.24	3.54				4.64	1.5		1.56	3.96	4.96		5.28	4.08	3.36	4.56				4.44	2.88	3.3			1.2	1.2						5.16	5.04
1209	uncultured_ammonia-oxidizing	EU925322	156	UncA5731				4.8	6	4.04	6.24	3.54				4.64	1.5		0.72	3.96	4.96		5.28	4.08	3.36	4.56				4.44	2.88	3.3			1.2	1.2						5.16	5.04
1210	uncultured_ammonia-oxidizing	EU925350	156	UncA5703				4.8	6	4.04	6.24	3.54				4.64	1.5		1.56	3.96				4.08	3.36					4.44	2.88	3.3			1.2	1.2						5.16	5.04
1211	uncultured_ammonia-oxidizing	EU925324	156	UncA5729				6.24	6	4.04	6.24	3.54				4.64	1.5		1.56	3.96	4.96		5.28	4.08	4.32	4.56				4.44	2.88	3.3			1.2	1.2						5.16	5.04
1212	uncultured_ammonia-oxidizing	EU925310	156	UncA5743				4.8	6	4.04	6.24	3.54				4.64	1.5		1.56	3.96	4.96		5.28	4.08	3.36	4.56				4.44	2.88	3.3			1.2	1.2						5.16	5.04
1213	uncultured_ammonia-oxidizing	EU925293	156	UncA5760				4.8	6	3.2	6.24	2.7				4.64	1.5		1.56	3.96	4.96		5.28	4.08	3.36	4.56				4.44	2.88	3.3			1.2	1.2						5.16	5.04
1214	uncultured_ammonia-oxidizing	EU925365	156	UncA5688				5.2	6	4.04	6.24	3.54				4.64	1.5		1.56	3.96	4.96		5.28	4.08	3.36	4.56				4.44	2.88	3.3			1.2	1.2						5.16	5.04
1215	uncultured_ammonia-oxidizing	EU925306	156	UncA5747				4.8	6	4.04	6.24	3.54				4.64	1.5		1.56	3.72	4.72			5.52	3.36	3.12				4.44	2.88	3.3			1.2	1.2						5.16	5.04
1216	uncultured_ammonia-oxidizing	EU925252	156	UncA5801				4.8	6	5.24	6.24	4.74				4.64	1.5		1.56	3.72	4.72			4.08	3.36	3.12				4.44	2.88	3.3			1.2	1.2						5.16	5.04
1217	uncultured_ammonia-oxidizing	EU925320	156	UncA5733				4.8	6	4.04	6.24	3.54				4.64	1.5		1.56	3.72	4.72			4.08	3.36	3.12				4.44	2.88	3.3			1.2	1.2						5.16	5.04
1218	uncultured_ammonia-oxidizing	EU925256	156	UncA5797				4.8	6	4.04	6.24	3.54				4.64	1.5		1.56	3.72	4.72			4.08	3.36	3.12				4.44	2.88	3.3			1.2	1.2						5.16	5.04
1219	uncultured_ammonia-oxidizing	EU925254	156	UncA5799				4.8	6	4.04	6.24	3.54				4.64	1.5		1.56	3.72	4.72			4.08	3.36	3.12				4.44	2.88	3.3			1.2	1.2						5.16	5.04
1220	uncultured_ammonia-oxidizing	EU925251	156	UncA5802				4.8	6	4.04	6.24	3.54				4.64	1.5		1.56	3.72	4.72			4.08	3.36	3.12				4.44	2.88	3.3			1.2	1.2						5.16	5.04
1221	uncultured_ammonia-oxidizing	GQ499640	156	UncA4356				4.8	6	4.04	6.24	3.54				3.8	1.5		1.56	4.92				4.08	3.36	4.32				4.44	2.88	3.3			1.2	1.2						5.16	5.04
1222	uncultured_ammonia-oxidizing	GQ499667	156	UncA4329				4.8	6	4.04	6.24	3.54				4.64	1.5		1.56	3.72	4.72			4.08	3.36	3.12				4.44	2.88				1.2	1.2						5.16	5.04
1223	SF04-SU002S-H01	ARB_DCF8BCF6	156	SuHYyyyy				4.8	6	4.04	6.24	3.54				4.64	1.5		1.56	3.72	4.72				3.36	3.12				4.08	2.88	3.3			1.2	1.2					5	5.16	5.04				5.28
1224	uncultured_ammonia-oxidizing	EU925315	156	UncA5738				4.8	6	4.04	6.24	3.54				4.64	1.5		1.74	3.72	4.72			4.08	3.36	3.12				4.44	2.88	3.3			1.2	1.2						5.16	5.04
1225	uncultured_ammonia-oxidizing	EU925305	156	UncA5748				6	6	4.04	6.24	3.54				4.64	1.5		1.74	3.72	4.72			4.08	3.36	3.12				4.44	2.88	3.3			1.2	1.2						5.16	5.04
1226	uncultured_ammonia-oxidizing	EU925348	156	UncA5705				4.8	6	4.04	5.04	3.54				4.64	1.5		1.56	3.72	4.72			4.08	3.36	3.12				4.44	2.88	3.3			1.2	1.2						5.16	5.04
1227	uncultured_ammonia-oxidizing	EU925309	156	UncA5744				4.8	6	4.04	5.04	3.54				4.64	1.5		1.56	2.52	3.52			4.08	3.36	4.32				4.44	2.88	3.3			1.2	1.2						5.16	5.04
1228	uncultured_ammonia-oxidizing	EU925295	156	UncA5758				4.8	6	4.04	5.04	3.54				4.64	1.5		1.56	2.52	3.52			4.08	3.36	4.32				4.44	2.88	3.3			1.2	1.2						5.16	5.04
1229	uncultured_crenarchaeote	DQ148647	156	UncCr318				4.8	6	5.48	5.04	4.98				5	1.5		1.56	3.72	4.72			4.08	3.36	3.12				4.44	2.88	3.3			1.2	1.2						5.16	5.04
1230	uncultured_crenarchaeote	DQ148653	156	UncCr324				4.8	6	5.48	5.04	4.98				4.64	1.5		1.56	3.72	4.72			4.08	3.36	3.12				4.44	2.88	3.3			1.2	1.2						5.16	5.04
1231	SF04-BG30-F04	ARB_DB04F7AB	156	SgFYyyy8				4.8	6	5.48	5.04	4.98				4.64	1.5		1.56	3.72	4.72			4.08	3.36	3.12				4.44	2.88	3.3			1.2	1.2						5.16	5.04
1232	SF04-SU002S-G03	ARB_16DBA147	156	SuGYyyy3				4.8	6	5.48	5.04	4.98				4.64	1.5		1.56	3.72	4.72			4.08	3.36	3.12				4.44	2.88	3.3			1.2	1.2						5.16	5.04
1233	uncultured_crenarchaeote	GU187977	156	UncC6003				4.8	6	5.48	5.04	4.98				4.64	1.5		1.56	3.72	4.72			4.08	3.36	3.12				4.44	2.88	3.3			1.2	1.2						5.16	5.04
1234	SF04-BG30-C02	ARB_E6F231E	156	SgCYyyy6				4.8	6	4.04	5.04	3.54				3.8	1.5		1.56	3.72	4.72				3.36	3.12				5.28	2.88	3.3			1.2	1.2						5.16	5.04				4.68		4.76
1235	SF04-BG30-H02	ARB_22FF0B5F	156	SgHYyyy3				4.8	6	4.04	5.04	3.54				3.8	1.5		1.56	3.72	4.72				3.36	3.12					3.72				1.2	1.2						5.16	5.04						4.76
1236	SF04-BG20-D11	ARB_4CB6F169	156	SgDYyyy3				4.8	5.66	5.48	4.8	4.98			5.88	4.64	1.5		2.4	3.72	4.72				3.36	3.12				4.08	2.88	3.3			1.2	1.2					5	5.16	5.04
1237	SF04-BG30-E01	ARB_DD4FA11E	156	SgEYyyy5				4.8	4.56	4.04	4.8	3.54				4.64	1.5		2.4	4.92	4.92		3.72		3.36	3.72				4.08	2.88	3.3			1.2	0.0001						4.8	5.04
1238	uncultured_ammonia-oxidizing	GQ499414	156	UncA4582				4.8		4.04	5.04	3.54				3.8	1.5		1.56	3.72	4.72			3.6	4.16	3.12				5.76	2.88	3.3	4.44		1.2	1.2					5.88	5.16	5.04						4.76
1239	uncultured_ammonia-oxidizing	GQ499403	156	UncA4593				4.8		4.04	5.04	3.54				3.8	1.5		1.56	3.72	4.72			3.6	4.16	3.12				5.76	2.88	3.3	4.44		1.2	1.2					5.88	5.16	5.04						4.76
1240	uncultured_ammonia-oxidizing	GQ499406	156	UncA4590				4.8		4.04	5.04	3.54				3.8	1.5		1.56	3.72	4.72			3.6	4.16	3.12				5.76	2.88	3.3	4.44		1.2	1.2					5.88	5.16	5.04						4.76
1241	uncultured_ammonia-oxidizing	GQ499419	156	UncA4577				4.8	4.56	4.04	4.8	3.54				3.8	1.5		2.4	3.72	4.72				4.16	3.12				5.28	2.88	3.3	5.64		1.2	1.2						5.16	5.04						4.76
1242	AOA_upper_18-M13F	ARB_92F2985D	156	AOpprYy9				4.8	4.56	4.28	4.92	3.78				3.8	1.5		2.4	3.72	4.72				3.36	3.12				4.44	2.88	3.3	4.92		1.2	1.2						5.16	5.04						4.76
1243	AOA_PBC_23-M13F	ARB_9E9FC1F	156	APbcMY12				4.8	4.56	4.28	4.8	3.78				3.8	1.5		2.4	3.72	4.72				3.36	3.12				4.44	2.88	3.3	4.44		1.2	1.2						5.16	5.04						4.76
1244	AOA_PBC_15-M13F	ARB_FF0D09F6	156	APbcMYy5				4.8	4.56	4.28	4.8	3.78				3.8	1.5		2.4	3.72	4.72				3.36	3.12				4.44	2.88	3.3	4.44		1.2	1.2						5.16	5.04						4.76
1245	AOA_125_11-M13F	ARB_45FD50D6	156	AoMfYyy0				4.8	4.56	4.28	4.8	3.78				3.8	1.5		2.4	3.72	4.72				3.36	3.12				4.44	2.88	3.18	4.44		1.2	1.2						5.16	5.04						4.76
1246	AOA_upper_03-M13F	ARB_167EAD14	156	AOppYyy2				4.8	4.56	4.28	4.8	3.78				3.8	1.5		2.4	3.72	4.72				3.36	3.12				4.44	3.96	3.54	4.44		1.2	1.2						5.16	5.04						4.76
1247	SF05-BG30-H02	ARB_F689BD42	156	SgHYyyy6				4.8	4.56	4.76	4.8	4.26				3.8	1.5		2.4	3.72	4.72				3.36	3.12				4.44	2.88	3.3			1.2	1.2						5.16	5.04						4.76
1248	SF05-BG30-B01	ARB_7562F0AC	156	SgBYyyy8				4.8	4.56	4.28	4.8	3.78				3.8	1.5		2.4	3.72	4.72				3.36	3.12				4.44	2.88	3.3			1.2	1.2						5.16	5.04						4.76
1249	AOA_PBC_31-M13F	ARB_FAD7A6BC	156	APbcMY20				4.8	4.56	5.48	4.8	4.98				3.8	1.5		2.4	3.72	3.72		4.92		3.36	2.52				4.44	2.88	3.18	4.44		1.2	1.2						5.16	5.04						4.76
1250	AOA_PBC_13-M13F	ARB_B8A6DA5E	156	APbcMYy3				4.8	4.56	5.48	4.8	4.98				3.8	1.5		2.4	3.72	3.72		4.92		3.36	2.52				4.44	2.88	3.18	4.44		1.2	1.2						5.16	5.04						4.76
1251	AOA_PBC_08-M13F	ARB_DE643E69	156	APbcYyy7				4.8	4.56	5.48	4.8	4.98				3.8	1.5		2.4	3.72	3.72		4.92		3.36	2.52				4.44	2.88	3.18	4.44		1.2	1.2						5.16	5.04						4.76
1252	uncultured_ammonia-oxidizing	GQ499423	156	UncA4573				4.8	4.56	5.84	4.8	5.34				3.8	1.5		2.4	4.92			4.92	4.44	3.36	4.32				4.56	3.72	3.18	3.24		1.2	0.0001						4.8	5.04			5.16	4.68		4.76
1253	uncultured_ammonia-oxidizing	GQ499409	156	UncA4587				4.8	4.56	5.84	4.8	5.34				3.8	1.5		2.4	4.92			4.92	4.44	3.36	4.32				4.56	3.72	3.18	3.24		1.2	0.0001						4.8	5.04			5.16	4.68		4.76
1254	uncultured_ammonia-oxidizing	GQ499415	156	UncA4581				4.8	4.56	5.84	4.8	5.34				3.8	1.5		2.4	4.92			4.92	4.44	3.36	4.32				4.56	3.72	3.18	3.24		1.2	0.0001						4.8	5.04			5.16	4.68		4.76
1255	uncultured_ammonia-oxidizing	GQ499398	156	UncA4598				4.8	4.56	5.84	4.8	5.34				3.8	1.5		2.4	4.92			4.92	4.44	3.36	4.32				4.56	3.72	3.18	3.24		1.2	0.0001						4.8	5.04			5.16	4.68		4.76
1256	uncultured_ammonia-oxidizing	GQ499448	156	UncA4548				4.8	4.56	5.84	4.8	5.34				3.8	1.5		2.4	4.92			4.92	3.24	3.36	4.32				4.56	3.72	3.18			1.2	0.0001						4.8	5.04			5.16			4.76
1257	uncultured_ammonia-oxidizing	GQ499454	156	UncA4542				4.8	4.56	5.84	4.8	5.34				3.8	1.5		2.4	4.92			4.92	4.44	3.36	4.32				4.56	3.72	3.18			1.2	0.0001						4.8	5.04			5.16	4.68		4.76
1258	uncultured_ammonia-oxidizing	GQ499452	156	UncA4544				4.8	4.56	5.84	4.8	5.34				3.8	1.5		2.4	4.92			4.92		3.36	4.32				4.44	2.88	3.3			0.0001	0.0001						4.8	5.04
1259	uncultured_ammonia-oxidizing	GQ499451	156	UncA4545				4.8	4.56	5.84	4.8	5.34				3.8	1.5		2.4	4.92			4.92		3.36	4.32				4.44	2.88	3.3			0.0001	0.0001						4.8	5.04
1260	uncultured_ammonia-oxidizing	GQ499450	156	UncA4546				4.8	4.56	5.84	4.8	5.34				3.8	1.5		2.4	4.92					3.36	4.32				4.44	2.88	3.3			1.44	1.44						3.96
1261	uncultured_ammonia-oxidizing	GQ499468	156	UncA4528				4.8	4.56	5.84	4.8	5.34				3.8	1.5		2.4	4.92			4.92		3.36	4.32				4.44	2.88	3.3			0.0001	0.0001						4.8	5.04
1262	NoNam980	ARB_DE7B566E	156	NoNam980				4.8	4.56		4.8					2.96	1.5		2.4	3.72	3.72		4.92	4.44	3.36	2.52				5.4	2.88	3.3	3.24		1.2	1.2						5.16	5.04				4.68		4.76
1263	NoNam987	ARB_63354BF2	156	NoNam987				6.24	4.56	5.88	4.8	5.88				2.96	1.2		2.4	3.72	3.72		3.72		3.36	2.52				3.36	2.88		3.24		1.2	0.0001			5.2			3.96	5.04				4.68		4.76
1264	NoNa1154	18N_105 ARB_3C87F6A4	156	NoNa1154				6	4.56		4.8					3.8	2.94		2.4	3.72	3.72		4.92	4.44	3.6	2.52				4.56	2.88	3.18	4.68		1.2	1.2						5.16	5.04				4.94		4.76
1265	NoNa1157	18N_110 ARB_76B591E7	156	NoNa1157				4.8	4.56		4.8					3.8	2.94		2.4	3.72	3.72		4.92	4.44	3.6	2.52				4.56	2.88	3.18	4.68		1.2	1.2						5.16	5.04				4.94		4.76
1266	crenarchaeote_enrichment	EU650882	156	CreEnri9				2.4	4.56	5.48	4.8	4.98				4.64	1.5		2.76	4.08	4.08		5.16		3.36	5.16				4.08	2.88	3.18			1.2	1.44						5.04	5.04
1267	uncultured_ammonia-oxidizing	GQ499400	156	UncA4596				2.4	4.56	5.48	4.8	4.98				4.64	1.5		2.76	4.92	4.92		3.72		3.36	3.72				4.08	2.88	3.18	3.24		1.2	0.0001						4.8	5.04
1268	crenarchaeote_enrichment	EU650880	156	CreEnr11				2.4	4.56	5.48	4.8	4.98				3.8	1.5		2.76	4.92	4.92		3.72		3.36	3.72				4.08	2.88	3.18			1.2	0.0001						4.8	5.04						4.76
1269	crenarchaeote_enrichment	EU650888	156	CreEnri3				2.4	4.56	5.48	4.8	4.98				4.64	1.5		2.76	4.92	4.92		3.72		3.36	3.72				4.08	2.88	3.18			1.2	0.0001						4.8	5.04
1270	crenarchaeote_enrichment	EU650874	156	CreEnr17				2.4	4.56	5.48	4.8	4.98				4.64	1.5		2.76	4.92	4.92		3.72		3.36	3.72				4.08	2.88	3.18			1.2	0.0001						4.8	5.04
1271	crenarchaeote_enrichment	EU650887	156	CreEnri4				2.4	4.56	5.48	4.8	4.98				4.64	1.5		2.76	4.92	4.92		3.72		3.36	3.72				4.08	2.88	3.18			1.2	0.0001						4.8	5.04
1272	crenarchaeote_enrichment	EU650875	156	CreEnr16				2.4	4.56	5.48	4.8	4.98				4.64	1.5		2.76	4.92	4.92		3.72		3.36	3.72				4.08	2.88	3.18			1.2	0.0001						4.8	5.04
1273	crenarchaeote_enrichment	EU650872	156	CreEnr19				2.4	4.56	5.48	4.8	4.98				4.64	1.5		2.76	4.92	4.92		3.72		3.36	3.72				4.08	2.88	3.18			1.2	0.0001						4.8	5.04
1274	crenarchaeote_enrichment	EU650886	156	CreEnri5				2.4	4.56	5.48	4.8	4.98				4.64	1.5		2.76	4.92	4.92		3.72		3.36	3.72				4.08	2.88	3.18			1.2	0.0001						4.8	5.04
1275	crenarchaeote_enrichment	EU650871	156	CreEnr20				2.4	4.56	5.48	4.8	4.98				4.64	1.5		2.76	4.92	4.92		3.72		3.36	3.72				4.08	2.88	3.18			1.2	0.0001						4.8	5.04
1276	crenarchaeote_enrichment	EU650870	156	CreEnr21				2.4	4.56	5.48	4.8	4.98				4.64	1.5		2.76	4.92	4.92		3.72		3.36	3.72				4.08	2.88	3.18			1.2	0.0001						4.8	5.04
1277	crenarchaeote_enrichment	EU650883	156	CreEnri8				2.4	4.56	5.48	4.8	4.98				4.64	1.5		2.76	4.92	4.92		3.72		3.36	3.72				4.08	2.88	3.18			1.2	0.0001						4.8	5.04
1278	crenarchaeote_enrichment	EU650876	156	CreEnr15				3.72	4.56	5.48	4.8	4.98				4.64	1.5		2.76	4.92	4.92		3.72		3.36	3.72				4.08	2.88	3.18			1.2	0.0001			4.57			4.8	5.04
1279	crenarchaeote_enrichment	EU650884	156	CreEnri7				2.4	4.56	5.48	4.8	4.98				4.64	1.5		2.76	4.92	4.92		3.72		3.36	3.72				4.08	3.36	3.58			1.2	0.0001						4.8	5.04
1280	crenarchaeote_enrichment	EU650881	156	CreEnr10				2.4	4.56	5.48	4.8	4.98				4.64	1.5		2.76	4.92	4.92		3.72		3.36	3.72				4.08	2.88	3.18			1.2	0.0001						4.8	5.04
1281	crenarchaeote_enrichment	EU650889	156	CreEnri2				2.4	4.56	5.48	4.8	4.98				4.64	1.5		2.76	4.92	4.92		3.72		3.36	3.72				4.08	2.88	3.18			3.24	0.0001						4.8
1282	crenarchaeote_enrichment	EU650879	156	CreEnr12				2.4	4.56	5.48	4.8	4.98				4.64	1.5		2.76	4.92	4.92		3.72		3.36	3.72				4.08	2.88	3.18			1.2	0.0001						4.8	5.04				4.68
1283	crenarchaeote_enrichment	EU650885	156	CreEnri6				2.4	4.56	5.48	4.8	4.98				4.64	1.5		2.76	4.92	4.92		3.72		3.36	3.72				4.08	4.08	4.38			1.2	0.0001						4.8	5.04
1284	crenarchaeote_enrichment	EU650877	156	CreEnr14				2.4	4.56	5.48	4.8	4.98				4.64	2.94		2.76	4.92	4.92		3.72		4.8	3.72				3.24	2.88	3.3			1.2	0.0001					5.24	4.8	5.04
1285	crenarchaeote_enrichment	EU650878	156	CreEnr13				2.4	4.56	5.48	4.8	4.98				4.64	1.5		2.76	4.92	4.92		3.72		3.36	3.72				4.08	2.88	3.18			1.2	0.0001						4.8	5.04
1286	crenarchaeote_enrichment	EU650890	156	CreEnric				2.4	4.56		4.8					4.64	1.5		2.76	4.92	4.92		3.72		3.36	3.72				4.08	2.88	3.18			1.2	0.0001						4.8	5.04
1287	crenarchaeote_enrichment	EU650873	156	CreEnr18				2.4	4.56	5.48	4.8	4.98					1.5		2.76	4.92	4.92		3.72		3.36	3.72				4.08	2.88	3.18			2.52	0.0001						4.8
1288	AOA_PBC_24-M13F	ARB_4ECC1EF3	156	APbcMY13				2.4	4.56		4.8					4.64	1.5		2.4	4.92	4.92		3.72		3.36	3.72				4.08	2.88	3.18	3.24		1.2	0.0001						4.8	5.04				4.68
1289	AOA_upper_28-M13F	ARB_CBF311EE	156	AOpprY18				4.8	4.56	5.48	4.8	4.98				5	1.5		2.4	3.72	3.72		4.92		3.36	2.52				5.52	2.88	3.18	4.44		1.5	1.2						5.16	5.04
1290	uncultured_archaeon	EU852692	Low salinity	UncA5525				4.8	4.56	4.28	4.8	3.78	4.38			3.24	1.5		2.4	4.92	4.92		3.72	4.78	3.36	3.72					2.88	3.18	3.24		1.5	0.0001						4.8	4.08
1291	uncultured_archaeon	EU852687	Low salinity	UncA5530				4.8	4.56	4.28	4.8	3.78	4.38			3.24	2.6		2.4	4.92	4.92		3.72	4.78	2.88	3.72				5.28	2.88	3.18	3.24		1.5	0.0001						4.8	4.08
1292	uncultured_crenarchaeote	GQ414586	Low salinity	UncC3076				5.04	4.56	4.28	4.8	3.78	4.38			2.96	1.5		2.4	4.92			4.92		3.36	4.32				5.28	2.88	3.18	3.24		1.5	0.0001						4.8	4.08				4.68
1293	uncultured_crenarchaeote	GU561918	325	UncC3043				4.8	4.56		4.8		4.38			3.8	1.5		2.4	4.92	4.92		3.72	4.78	3.36	3.72					2.88	3.18			1.2	0.0001						4.8	3.84
1294	uncultured_crenarchaeote	GU561907	325	UncC3054				4.8	4.56		4.8		4.38			3.8	1.5		2.4	4.92	4.92		3.72	4.78	3.36	3.72					2.88	3.18			1.2	0.0001						4.8	3.84
1295	uncultured_crenarchaeote	GU561916	325	UncC3045				4.8	4.56		4.8		4.38			3.8	1.5		2.4	4.92	4.92		3.72	4.78	3.36	3.72					3.36	3.42			1.2	0.0001						4.8	3.84
1296	uncultured_crenarchaeote	GU561924	325	UncC3037				4.8	4.56	5.48	4.8	4.98	3.9			4.8	1.5		2.4	4.92	4.92		3.72	4.78	3.36	3.72					2.88	3.18			2	0.0001						4.8	4.14
1297	uncultured_crenarchaeote	GQ342670	325	UncC5259				5.04		5.48	4.8	4.98	4.38			3.8	1.5		2.4	4.92			4.92		3.36	4.32					2.88	3.18			1.5	0.0001						4.8	4.08				4.68
1298	uncultured_crenarchaeote	EU667940	157	UncC6315				4.08	4.56	4.28	4.8	3.78	4.38			3.8	1.2		2.4						3.36					5.28	6.24				1.5	2.88							4.08				4.68
1299	uncultured_crenarchaeote	EU667921	157	UncC6334				4.08	4.56	4.28	4.8	3.78	4.38			3.8	1.2		2.4						3.36					5.28	6.24				1.5	1.44							4.08				4.68
1300	uncultured_crenarchaeote	EU667920	157	UncC6335				3.6	4.56	4.28	4.8	3.78	4.38			3.8	1.2		2.4						3.36					5.28	6.24				1.5	1.44							4.08				4.68
1301	uncultured_crenarchaeote	EU667886	157	UncC6369				3.6	4.56	4.28	4.8	3.78	4.38			3.8	1.2		2.4						3.36					5.28	6.24				1.5	1.44							4.08				4.68
1302	uncultured_crenarchaeote	EU667825	157	UncC6430				3.6	4.56	4.28	4.8	3.78				3.8	1.2		2.4						3.36					5.28	6.24				2.82	1.44											4.68
1303	uncultured_crenarchaeote	EU667821	157	UncC6434				3.6	4.56	4.28	4.8	3.78	4.38			3.8	1.68		2.4						3.36					5.28	6.24				1.5	1.44							4.08				4.68
1304	uncultured_crenarchaeote	EU667931	157	UncC6324				3.6	4.56	4.28	4.8	3.78	4.38			3.8	1.2		2.4						3.36					5.28	6.24				1.5	1.44							4.08				4.68
1305	uncultured_crenarchaeote	EU309881	157	UncC2017				3.6	4.56	4.28	4.8	3.78	4.38			3.8	1.2		2.4						3.36					5.28	6.24				1.5	1.44							4.08				4.68
1306	uncultured_crenarchaeote	EU667916	157	UncC6339				3.6	4.56	4.28	4.8	3.78	4.38			3.8	1.2		2.4						3.36					5.28	6.24				1.5	1.44							4.08				4.68
1307	uncultured_crenarchaeote	EU667942	157	UncC6313				3.6	4.56	4.28	4.8	3.78	4.38			4.28	1.2		2.4						3.36					5.28	6.24				1.5	1.44							4.08				4.68
1308	uncultured_crenarchaeote	EU667938	157	UncC6317				3.6	4.56	4.28	4.8	3.78	4.38			3.8	1.2		2.4						3.36					5.28					1.5	1.44							4.08				4.68
1309	uncultured_crenarchaeote	EU667918	157	UncC6337				3.6	4.56	4.28	4.8	3.78	4.38			3.8	1.2		2.4						3.36					5.28	6.24				1.5	1.44							4.08				4.68
1310	uncultured_crenarchaeote	EU667927	157	UncC6328				3.6	4.56	4.28	4.8	3.78	4.38			3.8	1.2		2.4						3.36					5.28	6.24				1.5	1.44							4.08				4.68
1311	uncultured_crenarchaeote	EU667929	157	UncC6326				3.6	4.56	4.28	4.8	3.78	4.38			3.8	1.2		2.4						3.36					5.28					1.5	1.44							4.08				4.68
1312	uncultured_crenarchaeote	EU667936	157	UncC6319				3.6	4.56	4.28	4.8	3.78	4.38			5.24	1.2		2.4						3.36					5.28	6.24				1.5	1.44							4.08				4.68
1313	uncultured_crenarchaeote	EU667904	157	UncC6351				3.6	4.56	4.28	4.8	3.78	4.38			3.8	1.2		2.4						3.36					5.28	6.24				1.5	1.44							4.08				4.68
1314	uncultured_crenarchaeote	EU667924	157	UncC6331				3.6	4.56	4.28	4.8	3.78	4.38			5.24	1.2		2.4						3.36					5.28	6.24				1.5	1.44							4.08				4.68
1315	uncultured_crenarchaeote	EU667822	157	UncC6433				3.6	4.77	4.28	4.8	3.78	4.38			3.8	1.2		2.4						3.36					5.28	6.24				1.5	1.44							4.08				4.68
1316	uncultured_crenarchaeote	EU667906	157	UncC6349				3.6	4.56	4.28	4.8	3.78	4.38			5.24	1.2		2.4						3.36					5.28	6.24				1.5	1.44							4.08				4.68
1317	uncultured_crenarchaeote	EU667827	157	UncC6428				3.6	5.4	4.28	5.57	3.78	4.38			3.8	1.2		3.24						3.36					5.28	6.24				1.5	1.44							4.08				4.68
1318	uncultured_crenarchaeote	EU309872	157	UncC2008				3.6	4.56	4.28	4.8	3.78	4.38			3.8	1.2		2.4						3.36					5.28	6.24				1.5	1.44							4.08
1319	uncultured_crenarchaeote	EU309878	157	UncC2014				3.6	4.56	4.28	4.8	3.78				3.8	1.2		2.4						3.36				3.66	5.28	6.24				2.7	1.44							5.28				4.68
1320	uncultured_crenarchaeote	EU667913	157	UncC6342				3.6	4.56	4.28	4.8	3.78	4.38			3.8	1.2		2.4						3.36				3.66	5.28	6.24				1.5	1.44							4.08				4.68
1321	uncultured_crenarchaeote	GQ342656	157	UncC5273				3.6	4.56	5.84	5.2	5.34	4.38			2.96	1.2		2.4						3.36						6.24				1.5	1.44							4.08				4.68
1322	uncultured_crenarchaeote	GQ342652	157	UncC5277				3.6	4.56	4.28	4.8	3.78	4.38			2.96	3.74		2.4						4.32						6.24				1.5	1.44							4.08				5.28
1323	uncultured_crenarchaeote	EU667903	157	UncC6352				4.8	4.56	4.28	4.8	3.78	4.38			3.8	1.2		2.4						3.36					5.28	6.24				1.5	1.44							4.08				4.68
1324	uncultured_crenarchaeote	EU667919	157	UncC6336				4.8	4.56	4.28	4.8	3.78	4.38			3.8	1.2		2.4						3.36					5.28	6.24				1.5	1.44							4.08				4.68
1325	uncultured_crenarchaeote	EU667832	157	UncC6423				4.8	4.56	4.28	4.92	3.78	4.38			3.8	1.2		2.4						3.36					5.28	6.24				1.5	1.44							4.08				4.68
1326	uncultured_crenarchaeote	EU667923	157	UncC6332				4.8	4.56	4.28	4.8	3.78	4.38			3.92	1.2		2.4						3.36					5.28	6.24				1.5	1.44							4.08				4.68
1327	uncultured_crenarchaeote	EU667799	157	UncC6456				4.8	4.56	4.28	4.8	3.78	4.38			3.8	1.2		2.4					4.78	3.36					5.28	6.24				1.5	1.44							4.08
1328	uncultured_crenarchaeote	EU667937	157	UncC6318				4.8	4.56	4.28	4.8	3.78	4.38			3.8	1.2		2.4						3.36					5.28	6.24				1.5	1.44							4.08				4.68
1329	uncultured_crenarchaeote	EU667911	157	UncC6344				4.8	4.56	4.28	4.8	3.78	4.38			3.8	1.2		2.4						3.36						6.24				1.5	1.44							4.08				4.68
1330	uncultured_crenarchaeote	EU667926	157	UncC6329				4.8	4.56	4.28	4.8	3.78				3.8	2.64		2.4						3.6					5.28	6.24				1.5	1.44							5.52				4.68
1331	uncultured_crenarchaeote	EU667831	157	UncC6424				4.8	4.56	4.28	4.8	3.78	4.38			3.8	1.2		2.4						3.36					5.28	6.24				1.5	1.44							4.08				4.68
1332	uncultured_crenarchaeote	EU667795	157	UncC6460				4.8	4.68	4.28	5.28	3.78	4.38			3.8	1.2		2.88						3.36					5.28	6.24				1.5	1.44							4.08				4.68
1333	uncultured_crenarchaeote	EU667909	157	UncC6346				4.8	4.56	4.28	4.8	3.78	4.38			3.8	1.2		2.4						3.36					5.28	6.24				1.5	1.44							4.08				4.68
1334	uncultured_crenarchaeote	EU667915	157	UncC6340				6.12	4.56	4.28	4.8	3.78	4.38			3.8	1.2		2.4				4.44		3.36					5.28	6.24				1.5	1.44							4.08				4.68
1335	uncultured_archaeon	EU852700	157	UncA5517				6	6	4.28	5.04	3.78	4.38			3.8	1.2		1.56	4.92			4.92		3.36	4.32				5.28	6.24		4.44		1.5	0.0001						4.8	4.08
1336	uncultured_archaeon	EU852683	157	UncA5534				6	6	4.28	5.04	3.78	4.38			3.8	1.2		1.56	4.92			4.92		3.36	4.32				5.28	6.24		4.44		1.5	0.0001						4.8	4.08
1337	uncultured_archaeon	EU852688	157	UncA5529				6	6	4.28	5.04	3.78	4.38			3.8	1.2		1.56	4.92			4.92		3.36	4.32				5.28	6.24		4.44		1.5	0.0001						4.8	4.08
1338	uncultured_crenarchaeote	FJ543371	157	UncC2674				6	6	4.28	5.04	3.78	4.38			3.8	1.2		1.56	4.92			4.92		3.36	4.32				5.28	6.24				1.5	0.0001						4.8	5.28
1339	uncultured_crenarchaeote	FJ543241	157	UncC2803				6	6	4.28	5.04	3.78	4.38			3.8	1.2		1.56	4.92			4.92		3.36	4.32				5.28	6.24				1.5	0.0001						4.8	4.08
1340	uncultured_crenarchaeote	EU309886	157	UncC2021				6	4.56	4.28	4.8	3.78	4.38			3.8	1.2		2.4	5.28					3.36					5.28	6.24				1.5	1.2						3.6	4.08
1341	uncultured_crenarchaeote	EU667829	157	UncC6426				6	5.4	4.28	4.8	3.78	4.38			3.8	1.2		2.4	5.28					3.36					5.28	6.24				1.5	1.2						3.6	4.08
1342	uncultured_crenarchaeote	GU561922	157	UncC3039				6	4.56	5.48	4.8	4.98				4.64	1.2		2.4	4.92			4.92		3.36	4.32				5.28	6.24				1.5	0.0001						4.8	4.08
1343	uncultured_crenarchaeote	GQ342657	157	UncC5272				3.6	5.66	4.28	4.8	3.78	4.38			2.96	1.2		2.4	4.92			4.92		3.36	4.32				4.44	6.24				1.5	0.0001					4.28	4.8	4.08
1344	uncultured_crenarchaeote	GQ342655	157	UncC5274				6.24	5.66	4.28	4.8	3.78	4.38			3.8	1.2		2.4	4.92			4.92		3.36	4.32				3.6	6.24				1.5	0.0001					3.44	4.8	4.08
1345	uncultured_crenarchaeote	GQ342678	157	UncC5251				6	5.88	4.28	4.8	3.78	4.38			4.28	1.2		2.4	4.92			4.92		3.36	4.32					6.24				1.5	0.0001						4.8	4.08				4.68
1346	uncultured_crenarchaeote	FJ543301	157	UncC2743				6	5.88	4.28	4.8	3.78	4.38			3.8	1.2		2.4	4.92			4.92		3.36	4.32				5.28	6.24				1.5	0.0001						4.8	4.08
1347	uncultured_crenarchaeote	GQ342669	157	UncC5260				6	5.76	4.28	6	3.78	4.38			3.8	1.2		3.6						3.36					4.08	6.24				1.5	2.88							4.08
1348	uncultured_crenarchaeote	GQ342645	157	UncC5284				6	4.56	4.28	4.8	3.78				2.52	1.2		2.4				4.92	4.44	3.36	4.32				5.76					1.2	1.2					5.88		3.84				4.68
1349	uncultured_crenarchaeote	GQ342649	157	UncC5280				6.24	4.56	4.28	4.8	3.78	4.38			3.8	1.2		2.4	4.92			4.92		3.36	4.32				5.28	6.24				1.5	0.0001						4.8	4.08				4.68
1350	uncultured_crenarchaeote	GQ342644	157	UncC5285				4.8	4.56	4.28	4.8	3.78	4.38			3.8	1.2		2.4	4.92			4.92		3.36	4.32				5.28					1.5	0.0001							4.08				4.68
1351	uncultured_crenarchaeote	GQ342660	157	UncC5269				3.6	4.56	4.28	4.8	3.78	4.38			2.96	2.64		2.4	4.92			4.92		4.8	4.32			4.02	5.28	6.24				1.5	0.0001						4.8	4.08				4.68
1352	uncultured_crenarchaeote	GQ342647	157	UncC5282				3.6	4.56	5.48	4.8	4.98	4.38			2.96	1.2		2.4	4.92			4.92		3.36	4.32				5.28	6.24				1.2	0.0001						4.8	3.84				4.68
1353	uncultured_crenarchaeote	GQ342648	157	UncC5281				4.8	4.56	4.28	6	3.78	3.9			4.8	1.5		2.4	4.92	4.92		3.72		3.36	3.72				5.28	6.24				2	0.0001						4.8	4.14
1354	uncultured_crenarchaeote	EU667800	157	UncC6455				4.8	4.56		4.8		4.38			3.8	1.5		2.4	4.92	4.92		3.72		3.36	3.72				5.28	6.24				1.2	0.0001						4.8	3.84
1355	uncultured_crenarchaeote	GQ342646	157	UncC5283				6.24	5.76	4.28	6	3.78	4.38			3.8	1.5		3.6	4.92			4.92		3.36	4.32				4.08	6.24				1.5	0.0001						4.8	4.08
1356	uncultured_crenarchaeote	GQ342680	157	UncC5249					4.56		4.8					2.4	1.5		2.4						3.66					5.28					6.24	3.84
1357	uncultured_crenarchaeote	GQ342668	157	UncC5261				4.8	4.56	4.28	4.8	3.78				2.04	1.5		2.4	4.92			4.92		3.36	4.32				5.28	2.88	3.18			1.2	0.0001						4.8	5.28
1358	SF04-BG20-E10	ARB_22F0B67D	157	SgEYyyy2				4.8	4.56	4.28	4.8	3.78	3.9			4.8	1.5		2.4	4.92	4.92		3.72		3.36	3.72				5.28	2.88	3.18			2	0.0001						4.8	4.14
1359	uncultured_crenarchaeote	GQ342665	157	UncC5264				4.8	4.56	4.28	4.8	3.78	3.9				1.5		2.4	4.92	4.92		3.72		3.36	3.72				5.28	2.88	3.18			2	0.0001						4.8	4.14
1360	NoNam367	4C_57 ARB_CC264DDA	157	NoNam367				5.28	5.88	5.48	4.8	4.98				4.64	1.5		2.4	4.92	4.92		3.72	4.78	3.36	3.72					2.88	3.18	3.24		1.2	0.0001						4.8	3.84
1361	NoNam977	ARB_81641166	157	NoNam977				5.28	5.88	5.48	4.8	4.98				4.64	1.5		2.4	4.92	4.92		3.72	4.78	3.36	3.72					2.88	3.18	3.24		1.2	0.0001						4.8	3.84
1362	NoNam848	ARB_35F84DAB	157	NoNam848				5.28	5.88	5.48	4.8	4.98				4.64	1.5		2.4	4.92	4.92		3.72		3.36	3.72					2.88	3.18	3.24		1.2	0.0001						4.8	3.84
1363	NoNa1047	ARB_73057E27	157	NoNa1047				5.28	5.88	5.48	4.8	4.98					1.5		2.4	4.92	4.92		3.72	4.78	3.36	3.72					2.88	3.18	3.72		1.2	0.0001						4.8	3.84
1364	NoNam444	ARB_DECB1A4C	157	NoNam444					5.88	5.48	4.8	4.98					1.5		2.4	4.92	4.92		3.72	4.78	3.36	3.72					2.88	3.18	3.24		1.2	0.0001						4.8	3.84
1365	NoNam364	ARB_BDF09D5F	157	NoNam364				5.28	5.88	5.48	4.8	4.98				4.64	1.5		2.4	4.92	4.92		3.72	4.78	3.36	3.72					2.88	3.18	3.24		1.8	0.0001			4.05			4.8	5.04
1366	NoNam415	ARB_A2C7D3E2	157	NoNam415				5.28	5.88	5.48	4.8	4.98				4.64	1.5		2.4	4.92	4.92		3.72	4.78	3.36	3.72					2.88	3.18	3.24		1.2	0.0001						4.8	3.84
1367	NoNa1139	18C_74 ARB_7B2C82CE	157	NoNa1139				5.28	5.88	5.48	6.24	4.98				4.64	1.5		2.4	4.92	4.92		3.72	4.78	3.36	3.72					2.88	3.18	3.24		1.2	0.0001						4.8	3.84
1368	NoNam916	9N_9 ARB_CC264DDA	157	NoNam916				5.28	5.88	5.48	4.8	4.98				4.64	1.5		2.4	4.92	4.92		3.72	4.78	3.36	3.72					2.88	3.18	3.24		1.2	0.0001						4.8	3.84
1369	NoNa1167	18N_94 ARB_CC2BD4B9	157	NoNa1167				5.28	5.88	5.48	4.8	4.98				4.64	1.5		2.4	4.92	4.92		3.72	4.78	3.36	3.72					3.36	3.58	3.24		1.2	0.0001						4.8	3.84
1370	NoNam978	ARB_BF331059	157	NoNam978				5.28	5.88	5.48	4.8	4.98				4.64	1.5		2.4	4.92	4.92		3.72	4.78	3.36	3.72					2.88	3.18	3.24		1.2	0.0001						4.8	3.84
1371	NoNam981	ARB_31E63CCB	157	NoNam981				5.28	5.88	5.48	4.8	4.98				4.64	1.5		2.4	4.92	4.92		3.72	4.78	3.36	3.72					2.88	3.18	3.24		1.2	0.0001						4.8	3.84
1372	NoNam296	ARB_CC264DDA	157	NoNam296				5.28	5.88	5.48	4.8	4.98				4.64	1.5		2.4	4.92	4.92		3.72	4.78	3.36	3.72					2.88	3.18	3.24		1.2	0.0001						4.8	3.84
1373	NoNa1037	ARB_22D02A60	157	NoNa1037				5.28	5.88	5.48	4.8	4.98					1.5		2.4	4.92	4.92		3.72	4.78	3.36	3.72					2.88	3.18	3.24		1.2	0.0001						4.8	3.84
1374	NoNam918	ARB_7C13FC7F	157	NoNam918				5.28	5.88		4.8					4.64	1.5		2.4	4.92	4.92		3.72	4.78	3.36	3.72					2.88	3.18	3.24		1.2	0.0001						4.8	3.84
1375	NoNam921	ARB_9EC4D75C	157	NoNam921					5.88	5.48	4.8	4.98				4.64	1.5		2.4	4.92	4.92		3.72	4.78	3.36	3.72					2.88	3.18	3.24		1.2	0.0001						4.8	3.84
1376	NoNam730	ARB_AD9BCD7A	157	NoNam730				5.28	5.88	5.48	4.8	4.98				4.64	1.5		2.4	4.92	4.92		3.72	4.78	3.36	3.72					3.36	3.42	3.24		1.2	0.0001						4.8	3.84
1377	NoNam983	ARB_8E1B8A0	157	NoNam983				5.28	5.88	5.48	5.2	4.98				4.64	2.94		2.4	4.92	4.92		3.72	4.78	3.6	3.72					2.88	3.18	3.24		1.2	0.0001						4.8	3.84
1378	NoNa1060	ARB_1B2D9AE7	157	NoNa1060				4.8	5.88	4.68	4.8	4.68	4.67			4.64	1.5		2.4	4.92	4.92		3.72	4.78	3.36	3.72					2.88	3.18	3.24		1.2	0.0001						4.8	3.84
1379	NoNa1062	ARB_2B2AFF1F	157	NoNa1062				4.8		3.84	4.8	3.84				4.64	1.5		2.4	4.92	4.92		3.72	4.78	3.36	3.72					2.88	3.18	3.24		1.2	0.0001						4.8	3.84			4.8
1380	NoNam377	ARB_E9E628FA	157	NoNam377				5.28	5.88	4.28	4.8	3.78				4.64	1.5		2.4	4.92	4.92		3.72	4.78	3.36	3.72					2.88	3.18	3.24		1.2	0.0001						4.8	3.84
1381	NoNam932	ARB_EDA11416	157	NoNam932				5.28		5.48		4.98					1.5			4.2	4.2		4.92		3.36	4.08					2.88	3.18			2.4	1.2						4.08	5.04
1382	NoNam935	ARB_744D0C70	157	NoNam935				5.28		4.28		3.78					1.5								3.36						2.88	3.18			5.28	0.72						4.8
1383	NoNam609	ARB_1A085C0D	157	NoNam609				5.28	5.88	4.28	4.8	3.78					1.5		2.4	4.92	4.92		3.72	4.78	3.36	3.72					2.88	3.18	3.24		1.2	0.0001						4.8	3.84
1384	NoNam976	ARB_3BC44480	157	NoNam976				5.28	5.88	4.28	4.8	3.78				4.64	1.5		2.4	4.92	4.92		3.72	4.78	3.36	3.72					2.88	3.18	3.24		1.2	0.0001			4.05			4.8	3.84
1385	NoNam982	ARB_D68BB29D	157	NoNam982				5.28	5.88	4.28	4.8	3.78				4.64	1.5		2.4	4.92	4.92		3.72	4.78	3.36	3.72					2.88	3.18	3.24		1.2	0.0001			4.05			4.8	3.84
1386	NoNam931	ARB_194D1FCB	157	NoNam931				5.28	5.88	4.28	4.8	3.78				4.64	1.5		2.4	4.92	4.92		3.72	5.08	3.36	3.72					2.88	3.18	3.24		1.2	0.0001						4.8	3.84
1387	NoNam635	ARB_D198B427	157	NoNam635				5.28	5.88	4.28	4.8	3.78				4.64	1.5		2.4	4.92	4.92		3.72	4.78	3.36	3.72					2.88	3.18	3.24		1.2	0.0001						4.8	3.84
1388	NoNam430	ARB_2BD462DA	157	NoNam430				5.28	5.88	4.28	4.8	3.78				4.64	1.5		2.4	4.92	4.92		3.72	4.78	3.36	3.72					2.88	3.18	3.24		1.2	0.0001						4.8	3.84
1389	NoNam833	9C_11 ARB_E9E628FA	157	NoNam833				5.28	5.88	4.28	4.8	3.78				4.64	1.5		2.4	4.92	4.92		3.72	4.78	3.36	3.72					2.88	3.18	3.24		1.2	0.0001						4.8	3.84
1390	NoNam887	ARB_37621887	157	NoNam887				5.28	5.88	4.28	4.8	3.78				4.64	1.5		2.4	4.92	4.92		3.72	4.78	3.36	3.72					2.88	3.18	3.24		1.2	0.0001						4.8	3.84
1391	NoNa1130	18C_65 ARB_E5AF6644	157	NoNa1130				5.28	5.88	4.76	4.8	4.26				4.64	1.5		2.4	4.92	4.92		3.72	4.78	3.36	3.72					2.88	3.18	3.24		1.2	0.0001						4.8	3.84
1392	NoNa1067	ARB_2CB9A6C3	157	NoNa1067				5.28	5.88	4.28	4.8	3.78				4.64	1.5		2.4	4.92	4.92		3.72	4.78	3.36	3.72					2.88	3.18	3.24		1.2	0.0001						4.8	3.84
1393	uncultured_archaeon	EU852705	157	UncA5512				4.8	5.88	4.28	4.8	3.78	4.38			3.8	1.5		2.4	4.92	4.92		3.72		3.36	3.72					2.88	3.18	3.24		1.2	0.0001						4.8	3.84
1394	uncultured_crenarchaeote	FJ543261	157	UncC2783				4.8	5.88	4.28	4.8	3.78	4.38			3.8	1.5		1.56	4.92	4.92		3.72		3.36	3.72					2.88	3.18			1.2	0.0001						4.8	3.84
1395	uncultured_crenarchaeote	FJ543278	157	UncC2766				4.8	5.88	4.28	4.8	3.78	4.38			3.8	1.5		2.76	4.92	4.92		3.72		3.36	3.72					2.88	3.18			1.2	0.0001						4.8	3.84
1396	uncultured_crenarchaeote	FJ543258	157	UncC2786				4.8	5.88		4.8		4.38			3.8	1.5		2.4	4.92	4.92		3.72		3.36	3.72					2.88	3.18			1.2	0.0001						4.8	3.84
1397	NoNam919	ARB_402A91A5	157	NoNam919				4.8	5.88	4.28	4.8	3.78	4.38			3.8	1.5		2.4	4.92	4.92		3.72	4.78	3.36	3.72					2.88	3.18	3.24		1.2	0.0001						4.8	3.84
1398	uncultured_crenarchaeote	FJ543280	157	UncC2764				4.8	5.66	4.28	4.8	3.78	4.38		5.88	3.8	1.5		2.4	4.92	4.92		3.72		3.36	3.72				4.08	2.88	3.18		5.24	1.2	0.0001						4.8	3.84
1399	uncultured_crenarchaeote	EU309879	157	UncC2015				6		4.28	6	3.78				3.8	1.5		3.6	4.92			4.92	4.78	3.36	4.32					4.08	3.18			0.0001	0.0001						4.8	5.04
1400	uncultured_crenarchaeote	EU667826	157	UncC6429				6	5.88	4.28	4.8	3.78				3.8	1.5		2.4	4.92			4.92	4.78	3.36	4.32					4.48	3.18			0.0001	0.0001						4.8	5.04
1401	SF05-BG30-E03	ARB_BE50D3B6	157	SgEYyyy9				4.8	5.88	4.28	4.8	3.78	3.9				1.5		2.4	4.92	4.92		3.72		3.36	3.72					2.88	3.18			2.48	0.0001						4.8							4.76
1402	uncultured_crenarchaeote	DQ148646	157	UncCr317				4.8	5.88	4.28	4.8	3.78	3.9			4.8	1.5		2.4	4.92	4.92		3.72		3.36	3.72					2.88	3.18			2.48	0.0001						4.8							4.76
1403	SF05-BG30-C03	ARB_2228B216	157	SgCYyy11				4.8	5.88	4.28	4.8	3.78	3.9			4.8	1.5		2.4	4.92	4.92		3.72		3.36	3.72					2.88	3.18			2.48	0.0001						4.8							4.76
1404	SF05-BD31-C04	ARB_333C4241	157	SdCYyyy6				4.8	5.88	4.28	4.8	3.78	3.9			4.8	1.5		2.4	4.92	4.92		3.72		3.36	3.72					2.88	3.18			2.48	0.0001						4.8							4.76
1405	SF05-BD31-F02	ARB_A0063758	157	SdFYyyy5				4.8	5.88	4.28	4.8	3.78	3.9			4.8	1.5		2.4	4.92	4.92		5.16		3.36	3.72					2.88	3.18			2.48	1.44						3.96							4.76
1406	SF04-SU016S-H02	ARB_9625807	157	SuHYyyy4				6.12	5.88		4.8		5				4.04		2.4	5.16	5.16		5.16		3.12	2.88					6.24				2.48	1.44						5.04
1407	uncultured_crenarchaeote	GQ342666	157	UncC5263				6	4.56	5.84	4.8	5.34	3.9			4.8	3.74		2.4	4.92	4.92		3.72		4.32	3.72				5.28	6.24				2	0.0001						4.8	4.14
1408	SF04-BG20-C10	ARB_6DC3725A	157	SgCYyyy2				4.8	5.88	4.28	4.8	3.78	3.9			4.8	3.74		2.4	4.92	4.92		3.72		4.32	3.72					6.24				2.48	0.0001						4.8							4.76
1409	SF04-BG20-B09	ARB_FEE9793B	157	SgBYyyyy				4.8	5.88	4.28	4.8	3.78	3.9			4.8	2.6		2.4	4.92	4.92		3.72		4.08	3.72					3.96	3.54			2.48	0.0001						4.8							4.76
1410	SF04-BG20-B12	ARB_E51D0744	157	SgBYyyy4				4.8	5.88	4.28	4.8	3.78	3.9			4.8	1.5		2.4	4.92	4.92		3.72		3.36	3.72					2.88	3.18			2.48	0.0001						4.8							4.76
1411	SF05-BD31-A03	ARB_8A7A8F85	157	SBAYyyy6				4.8	5.88	4.28	4.8	3.78	3.9				1.5		2.4	4.92	4.92		3.72		3.36	3.72					4.32	3.18			2.48	0.0001						4.8							4.76
1412	SF05-BD31-G01	ARB_92D00421	157	SdGYyyy4				4.8		4.28	4.8	3.78	3.9			4.8	1.5		3.6	5.28	5.28		4.92		3.36	4.92					2.88	3.18			2.48	1.2						3.6							4.76
1413	SF04-SU016S-H01	ARB_C437D468	157	SuHYyyy3				4.8	5.88	4.28	4.8	3.78	3.9			4.8	1.5		2.4	4.92	4.92		3.72		3.36	3.72					2.88	3.18			2.48	0.0001						4.8							4.76
1414	SF04-BG20-C11	ARB_759BF838	157	SgCYyyy3				4.8	5.88	4.28	4.8	3.78	3.9			4.8	1.5		2.4	4.92	4.92		3.72		3.36	3.72					2.88	3.62			2	0.0001						4.8	4.14
1415	AOA_upper_14-M13F	ARB_EA6F9CC	158	AOpprYy5				4.8	5.88	4.76	4.8	4.26				3.8	1.5		2.4	4.92	4.92		3.72		3.36	3.72					2.88	3.18	4.44		1.2	0.0001						4.8	5.28
1416	uncultured_crenarchaeote	GQ342676	158	UncC5253				4.8	5.76	4.28	6	3.78	4.38			3.8	2.34		3.6	4.92			4.92		4.2	4.32				4.08	4.2	4.62			1.2	0.0001						4.8	3.84
1417	uncultured_archaeon	EU852704	158	UncA5513				4.8	4.56	4.28	4.8	3.78	4.38			3.8	1.5		2.76	3.72	4.72			5.14	3.36	4.68					2.88	3.18	3.24	5.64	1.2	1.2						3.6	3.84				3.84
1418	uncultured_crenarchaeote	GQ342679	158	UncC5250				4.8	5.88	4.28	4.8	3.78	4.38			3.8	1.5		2.76	4.92			4.92		3.36	4.32					6.24				1.2	0.0001						4.8	3.84				4.68
1419	uncultured_crenarchaeote	GQ342673	158	UncC5256				6	4.56	5.84	4.8	5.34	4.38			3.8	1.5		2.4	4.92	4.92		3.72		3.36	3.72				5.28	2.88	3.18			1.2	0.0001						4.8	3.84				4.68
1420	SF04-BG20-F10	ARB_68A5CF99	195	SgFYyyy2				4.8	5.88	5.48	4.8	4.98				4.64	1.5		2.4	4.92	4.92		3.72		3.36	3.72				5.28	2.88	3.18			1.2	0.0001						4.8	3.84
1421	SF04-BG20-F11	ARB_499AF86D	195	SgFYyyy3				4.8	5.88	5.48	4.8	4.98				4.64	1.5		2.4	4.92	4.92		3.72		3.36	3.72				5.28	2.88	3.18			1.2	0.0001						4.8	3.84
1422	SF04-BG30-B03	ARB_5359E494	195	SgBYyyy7				4.8	5.88	5.48	4.8	4.98					1.5		2.4	4.92	4.92		3.72		3.36	3.72					3.72	4.02			1.2	0.0001						4.8	3.84
1423	SF05-BG30-A01	ARB_F0CEF20D	195	SgAYyyy9				4.8	5.88	5.48	4.8	4.98				4.64	1.5		2.4	4.92	4.92		3.72		3.36	3.72				5.28	2.88	3.18			1.2	0.0001						4.8	3.84
1424	SF05-BG30-B03	ARB_A65CD2D5	195	SgBYyy10				4.8	5.88	5.48	4.8	4.98				4.64	1.5		2.4	4.92	4.92		3.72		3.36	3.72					2.88	3.18			1.2	0.0001						4.8	3.84
1425	SF04-BG20-G11	ARB_535B706D	195	SgGYyyy3				4.8	4.56	5.48	6.24	4.98				4.64	1.5		2.4	4.92	4.92		3.72		3.36	3.72				4.08	2.88	3.18			1.2	0.0001						4.8	5.04
1426	uncultured_archaeon	GQ906637	195	UncA5437				4.8	4.56		4.8					4.64	1.5		2.4	4.92	4.92		3.72	4.78	3.36	3.72					2.88	3.18	3.24		1.2	0.0001						4.8	3.84
1427	NoNa1063	ARB_1E683F2D	159	NoNa1063				4.8	4.56	5.88	4.8	5.88	3.9			4.8	1.5		2.4	4.92	4.92		3.72		3.36	3.72					4.08	3.3	3.24		2	0.0001						4.8	4.14
1428	NoNam685	ARB_785E2372	159	NoNam685				4.8	4.56		4.8		3.9			4.8	1.5		2.4	4.92	4.92		3.72		3.36	3.72					4.08	3.3	3.24		2	0.0001						4.8	4.14
1429	NoNam370	ARB_1FF8B114	159	NoNam370				4.8	4.56	5.88	4.8	5.88	3.9			4.8	1.5		2.4	4.92	4.92		3.72		3.36	3.72					4.08	3.3	3.24		2	0.0001						4.8	4.14
1430	NoNa1064	ARB_D0CA6C57	159	NoNa1064				4.8	4.56	5.88	4.8	5.88	3.9			4.8	1.5		2.4	4.92	4.92		3.72		3.36	3.72					4.08	3.3	3.24		2	0.0001						4.8	4.14
1431	NoNam371	ARB_881090F3	159	NoNam371				4.8	4.56	5.88	6.24	5.88	3.9			4.8	1.5		2.4	4.92	4.92		3.72		3.36	3.72					4.56		3.24		2	0.0001						4.8	4.14
1432	NoNa1065	ARB_FF717F59	159	NoNa1065				4.8	4.56	5.88	4.8	5.88	3.9			4.8	1.5		2.4	4.92	4.92		3.72		3.36	3.72					4.08	3.3	3.24		2	0.0001						4.8	4.14
1433	NoNa1061	ARB_93A7B9BF	159	NoNa1061				4.8	4.56	5.88	4.8	5.88	3.9			4.8	2.94		2.4	4.92	4.92		3.72			3.72					4.08	3.3	3.24		2	0.0001						4.8	4.14
1434	SF05-BD31-A04	ARB_51E3C6EE	159	SBAYyyy7				4.8	4.56	5.88	4.8	5.88	3.9			4.8	1.5		2.4	4.92	4.92		3.72		3.36	3.72					4.08	3.3			2	0.0001						4.8	4.14
1435	NoNa1058	ARB_E7EB1DC3	159	NoNa1058				4.8	4.56	5.88	4.8	5.88	3.9			4.8	1.5		2.4	4.92	4.92		3.72		3.36	3.72					4.08	3.3	3.24		2	0.0001						4.8	4.14				4.68
1436	SF04-BG20-F12	ARB_B4DD6DAF	159	SgFYyyy4				4.8	4.56	4.68	4.8	4.68	3.9			4.8	1.5		2.4	4.92	4.92		3.72		3.36	3.72					2.88	3.3			2	0.0001						4.8	4.14
1437	SF04-SU002S-D02	ARB_F6C5C0B2	159	SusYyyy2				4.8	4.56	5.48	6	4.98	3.9			4.8	1.5		2.7				5.16		3.36	5.16				4.08	2.88	3.3			2.48	0.72						4.8							4.76
1438	uncultured_ammonia-oxidizing	AB516263	159	UncA4849				4.8	5.88	4.25	4.8	4.04	4.38			3.8	1.5		2.4		4.92		3.72		3.36	3.72					2.88	3.18			1.2	1.2							3.84				4.68
1439	uncultured_archaeon	EU852672	159	UncA5545				4.8	5.88	4.28	4.8	3.78				3.8	1.2		2.4	4.92	4.92		3.72		3.36	3.72					2.88	3.18	3.24		1.2	0.0001						4.8	5.04				4.68		4.76
1440	uncultured_crenarchaeote	GQ414582	Low salinity	UncC3080				4.8	4.56	5.48	4.8	4.98	4.38			3.8	1.5		2.4	3.72	3.72		4.92		3.36	2.52					2.88	3.18	3.24		1.5	1.2						5.16	3.84				4.68
1441	uncultured_crenarchaeote	DQ148635	161	UncCr306				6.36	5.66		4.8				5.88	5	3.74		2.4	4.92	4.92		3.72		4.32	3.72				4.08	6.24				1.5	0.0001	4.72		4.36		5	4.8	3.6
1442	uncultured_crenarchaeote	DQ148652	161	UncCr323				6.36	5.66		4.8				5.88	5	3.74		2.4	4.92	4.92		3.72		4.32	3.72				4.08	6.24				1.5	0.0001	4.72		4.36		5	4.8	3.6
1443	uncultured_crenarchaeote	DQ148633	161	UncCr304				6.36	5.66		4.8				5.88	5	3.74		2.4	4.92	4.92		3.72		4.32	3.72				4.08	6.24				2.94	0.0001	4.72		4.36		5	4.8	5.04
1444	SF05-BG30-C01	ARB_B7AD14A1	161	SgCYyyy9				6.36	5.66		4.8				5.88	5	3.74		2.4	4.92	4.92		3.72		4.32	3.72				4.08	6.24				1.5	0.0001	4.72		4.36		5	4.8	3.6
1445	SF04-BD31-F02	ARB_720662C9	161	SdFYyyy2				6.36	4.56		3.6						3.74		2.4	4.92	4.92		3.72		4.32	3.72				4.08	6.24			5.24	1.5	0.0001	4.72		4.36			4.8	3.6						4.76
1446	uncultured_crenarchaeote	DQ148651	161	UncCr322					5.66		4.8				5.88	5	3.74		2.4	4.92	4.92		3.72		4.32	3.72				4.08	6.24				1.5	0.0001	4.36		4.36		5	4.8	3.6
1447	SF04-SU002S-H03	ARB_2BA120FD	161	SuHYyyy2					5.66		4.8				5.88	5	3.74		2.4	4.92	4.92		3.72		4.32	3.72				4.08	6.24				1.5	0.0001	4.36		4.36		5	4.8	3.6
1448	uncultured_crenarchaeote	DQ148636	161	UncCr307					5.66		4.8				5.88	5	3.74		2.4	4.92	4.92		3.72		4.32	3.72				4.08	6.24				1.5	0.0001	4.36		4.36		5	4.8	3.6
1449	uncultured_crenarchaeote	DQ148650	161	UncCr321					5.66		4.8				5.88	5	3.74		2.4	4.92	4.92		3.72		4.32	3.72				4.08	6.24				1.5	0.0001	4.36		4.36		5	4.8	3.6
1450	uncultured_crenarchaeote	DQ148643	161	UncCr314					5.66		4.8				5.88	5	3.74		2.4	4.92	4.92		3.72		4.32	3.72				4.08	6.24				1.5	0.0001	4.36		4.36		5	4.8	3.6
1451	SF05-BG30-E02	ARB_1160E7A3	161	SgEYyyy8					5.66		4.8				5.88		4.94		2.4	4.92	4.92		3.72		4.62	3.72				4.08	6.24				1.5	0.0001	4.36		4.36		5	4.8	3.6
1452	SF04-BG30-A02	ARB_E681BCF0	161	SgAYyyy6					5.66		4.8				5.88	5	3.74		2.4	4.92	4.92		3.72		4.32	3.72				4.08	6.24				1.5	0.0001	4.36		4.36		5	4.8	3.6
1453	SF04-BG30-A04	ARB_1E4EEE47	161	SgAYyyy8					5.66		4.8				5.88	5	3.74		2.4	4.92	4.92		3.72		4.32	3.72				4.08	6.24				1.5	0.0001	4.36		4.36		5	4.8	4.8
1454	SF04-SU002S-G01	ARB_970E71B8	161	SuGYyyyy					5.66		4.8				5.88	5	3.74		2.4	4.92	4.92		3.72		4.32	3.72				4.08	6.24				1.5	0.0001	4.36		4.36		5	4.8	3.6
1455	SF04-SU016S-C02	ARB_5F0ECADB	161	SSuYyyy5					5.66		4.8				5.88	5	3.74		2.4	4.92	4.92		3.72		4.32	3.72				4.08	6.24				1.5	0.0001	4.36		4.36		5	4.8	3.6				5.28
1456	SF04-BG30-E04	ARB_FC2825D8	161	SgEYyyy7				6.12	5.66		4.8				5.88	5	3.74		2.4	4.92	4.92		3.72		4.32	3.72				4.08	6.24				1.5	0.0001			4.57		5	4.8	5.04				5.28
1457	SF04-BG30-B01	ARB_7F61B719	161	SgBYyyy5					5.66		4.8				5.88	5	3.74		2.4	4.92	4.92		3.72		4.32	3.72				4.08	6.24				1.5	0.0001	4.36		4.36		5	4.8	3.6
1458	SF05-BD31-D04	ARB_63DE796	161	SdDYyyy4					5.66		4.8				5.88	5	3.74		2.4				3.72		4.32	3.96				4.08	6.24				1.5	1.44	4.36		4.36		5		3.6
1459	SF04-SU016S-A01	ARB_94510590	161	SSAYyyy3					5.66		4.8				5.88	5	3.74		2.4	4.92	4.92		3.72		4.32	3.72				4.08	6.24				1.5	0.0001	4.36		4.66		5	4.8	3.6
1460	SF04-SU016S-B03	ARB_5AC01E9E	161	SfuYyyy6					5.66		4.8				5.88	5	3.74		2.4	4.92	4.92		3.72		4.32	3.72				4.08	6.24				1.5	0.0001	4.36		4.36		5	4.8	3.6
1461	SF05-BD31-F03	ARB_4062E20D	161	SdFYyyy6					4.56	5.84	4.8	5.34				4.64	3.74		2.4	4.92	4.92		3.72	5.14	4.32	3.72				5.52	6.24				0.3	0.0001	4.36		4.36			4.8	3.6				5.04
1462	SF04-BG20-A12	ARB_9EAEC6A9	161	SgAYyyy4					4.56	5.84	4.8	5.34				5	3.74		2.4	3.72	4.72			4.3	5.76	4.68					2.88	3.18			1.5	2.64	4.36		4.36			2.76	3.6				4.1
1463	SF04-SU002S-C01	ARB_E75DFF13	161	SSuYyyyy					4.56	5.84	4.8	5.34				5	3.74		2.4	4.92			4.92		4.32	4.32				4.08	6.24				1.5	0.0001			4.57			4.8	5.04
1464	SF04-SU002S-D03	ARB_AA9527B5	161	SusYyyy3					4.56	5.84	4.8	5.34				5	3.74		2.4	4.92			4.92		4.32	4.32				4.08	6.24				1.5	0.0001	4.36		4.36			4.8	3.6
1465	uncultured_crenarchaeote	GQ342659	161	UncC5270					4.56		4.8					5	3.74		2.4	4.92			4.92		4.32	4.32				5.28	6.24				1.98	0.0001	4.36		4.36			4.8	5.52				5.28		4.76
1466	uncultured_crenarchaeote	GQ342650	161	UncC5279					3.6	4.28	4.8	3.78	4.38			3.8	3.74		2.4						4.32					5.28	6.24				1.5	1.44	4.36		4.36				4.08				4.68
1467	uncultured_ammonia-oxidizing	GQ499492	161	UncA4504					4.56	5.84	4.8	5.34					3.74		2.4	4.92	4.92		3.72		4.32	3.72				5.28	6.24				0.3	0.0001	4.36		4.36			4.8	3.6				5.28
1468	uncultured_ammonia-oxidizing	GQ499489	161	UncA4507					4.56	5.84	4.8	5.34				5	3.74		2.4	4.92	4.92		3.72		4.32	3.72				5.28	6.24				0.3	0.0001	4.36		4.36			4.8	3.6				5.28
1469	uncultured_ammonia-oxidizing	GQ499488	161	UncA4508					4.56	5.84	4.8	5.34				5	3.74		2.4	4.92	4.92		3.72		4.32	3.72				5.28	6.24				0.3	0.0001	4.36		4.36			4.8	3.6				5.28
1470	uncultured_ammonia-oxidizing	GQ499698	161	UncA4298					4.56	5.84	4.8	5.34				5	3.74		2.4	4.92	4.92		3.72		4.32	3.72				5.28	6.24				0.3	0.0001	4.36		4.36			4.8	5.04				5.28
1471	SF05-BD31-G02	ARB_A21689B5	161	SdGYyyy5					5.66		4.8				5.88	5	4.04		2.4	4.92	4.92		3.72		4.32	3.72				4.08	6.24				1.5	0.0001	4.36		4.36		5	4.8	3.6				5.28
1472	J-H5	ARB_B32AA6E4	161	JhYyyyy2					5.66	5.84	4.8	5.34				5	3.74		2.4	4.92	4.92		3.72		4.32	3.72					6.24		6.24		1.5	0.0001	4.36		4.36			4.8	3.6
1473	SF04-LSB002S-H02	ARB_9CDCA9EA	161	SLHYyyyy					5.66	5.84	4.8	5.34			5.88	5	5.18		2.4				3.72		5.04	3.96				4.08	6.24				1.5	1.44	4.36		4.36		5		3.6
1474	J-B10	ARB_639E6EE5	161	JbYyyyy2					5.66	5.84	4.8	5.34			5.88		3.74		2.4	4.92	4.92		3.72		4.76	3.72				4.08	6.24				1.5	0.0001	4.36		4.36		5	4.8	3.6						4.76
1475	TL-C7	ARB_B1C0600	161	TlCYyy_y					5.66	5.84	4.8	5.34			5.88	5	3.74		2.4	4.92	4.92		3.72		4.32	3.72				4.08	6.24		6.24		1.5	0.0001	4.36		4.36		5	4.8	3.6
1476	uncultured_ammonia-oxidizing	GQ142724	161	UncA3236					5.66	5.84	4.8	5.34				5	3.74		2.4	4.92	4.92		3.72		4.32	3.72				4.08	6.24		5.64		1.5	0.0001	4.36		4.36		5	4.8	3.6
1477	uncultured_archaeon	EU852698	161	UncA5519					5.66	5.84	4.8	5.34				5	3.74		2.4	4.92	4.92		4.02		4.32	3.72				4.08	6.24		5.64		1.5	0.0001	4.36		4.36			4.8	3.6
1478	SF04-SU016S-G01	ARB_28CF4C64	161	SuGYyyy4					5.66	5.84	4.8	5.34			5.88	5	3.74		2.4	4.92	4.92		3.72		4.32	3.72				4.08	6.24				2.34	0.0001	4.36		5.16		5	4.8	4.44
1479	SF04-BG30-H01	ARB_904B457	161	SgHYyyy2					5.66	5.84	4.8	5.34			5.88	5	3.74		2.4	4.92	4.92		3.72		4.32	3.72				4.08	6.24				1.5	0.0001	4.36		4.36		5	4.8	3.6
1480	TL-F9	ARB_85C7EC9D	161	TlFYyyy3					5.66		4.8				5.88	5	3.74		2.4	4.92	4.92		3.72		4.32	3.72				4.08	6.24		6.48		1.5	0.0001	4.36		4.36		5	4.8	3.6
1481	uncultured_crenarchaeote	GU561909	161	UncC3052					5.66	5.84	4.8	5.34			5.88		3.74		2.4	4.92	4.92		3.72		4.32	3.72				4.08	6.24				3.3	0.0001			4.36		5	4.8	5
1482	uncultured_crenarchaeote	FJ543268	161	UncC2776					5.66	5.84	4.8	5.34			5.88	5	3.74		1.56	4.92	4.92		3.72		4.32	3.72				4.08	6.24				1.5	0.0001	4.36		4.36		5	4.8	3.6
1483	uncultured_archaeon	EU852662	161	UncA5555					5.66	5.84	4.8	5.34			5.88	5	3.74		2.4	4.92	4.92		3.72		4.32	3.72				4.08	6.24		5.64		1.5	0.0001	4.36		4.36		5	4.8	5.04
1484	uncultured_archaeon	EU852703	161	UncA5514					5.66	5.84	4.8	5.34			5.88	5	3.74		2.4	4.92	4.92		3.72		4.32	3.72				4.08	6.24		5.64		1.5	0.0001	4.36		4.36		5	4.8	5.04
1485	uncultured_archaeon	EU852659	161	UncA5558					5.66	5.84	4.8	5.34			5.88	5	3.74		2.4	4.92	4.92		3.72		4.32	3.72				4.08	6.24		5.64		1.5	0.0001	4.36		4.36		5	4.8	5.04
1486	uncultured_archaeon	EU852676	161	UncA5541					5.66	5.84	4.8	5.34			5.88	5	3.74		2.4	4.92	4.92		3.72		4.32	3.72				4.08	6.24		5.64		1.5	0.0001	4.36		4.36		5	4.8	5.04
1487	SF05-BD31-E04	ARB_42AEBC64	161	SdEYyyy6				6.12	5.66		4.8				5.88	5	4.04		2.4				4.2		3.12	4.2				4.08	6.24				1.5	0.48			4.57		5		5.04				5.28
1488	SF04-SU016S-F01	ARB_2EAC9175	161	SuFYyyy4				6.12	5.66		4.8				5.88	5	4.04		2.4	4.92	4.92		3.72		3.12	3.72				4.08	6.24				1.5	0.0001			4.57		5	4.8	5.04				5.28
1489	SF04-SU002S-E03	ARB_8554FC66	161	SuEYyyy3				6.12			3.6				5.88	4.16	4.04		2.76	4.92			4.92		3.12	4.32				4.08	6.24				1.5	0.0001			4.57		5	4.8	5.04				5.28
1490	SF04-SU016S-E01	ARB_E588A3C4	161	SuEYyyy4					5.66		4.8				5.88	5	4.04		2.4	4.92	4.92		3.72		3.12	3.72				4.08	6.24				1.5	0.0001	4.36		4.36		5	4.8	5.04				5.28
1491	uncultured_crenarchaeote	DQ148644	161	UncCr315					5.66		4.8				5.88	5	4.04		2.4	4.92	4.92		3.72		3.12	3.72				4.08	6.24				1.5	0.0001	4.36		4.48		5	4.8	5.04				5.28
1492	SF05-BG30-G03	ARB_9542A987	161	SgGYyyy6					5.66		4.8				5.88	5	4.04		2.4	4.92	4.92		3.72		3.12	3.72				4.08	6.24				1.5	0.0001	4.36		4.36		5	4.8	5.04				5.28
1493	SF04-SU002S-F01	ARB_6BFC2460	161	SuFYyyyy					5.66		4.8					5	4.04		2.4	4.92	4.92		3.72		3.12	3.72				4.08	6.24				1.5	0.0001	4.36		4.36			4.8	5.04				5.28
1494	uncultured_crenarchaeote	GQ342654	161	UncC5275					5.66	5.84	4.8	5.34	4.38			3.8	1.2		2.4	4.92			4.92		3.36	4.32				4.44	6.24				1.5	0.0001	4.36		4.36		4.28	4.8	4.08
1495	uncultured_crenarchaeote	GQ342651	161	UncC5278					4.56	5.48	4.8	4.98				5	1.2		2.4	4.92			4.92		3.36	4.32				5.28	6.24				1.5	0.0001	4.36		4.36			4.8	5.04				4.68
1496	uncultured_crenarchaeote	GQ342658	161	UncC5271					5.66	4.64	4.8	4.14				5	1.2		2.4	4.92			4.92		3.36	4.32				5.76	6.24				1.5	0.0001	4.36		4.36		3.72	4.8	5.04
1497	SF04-BG20-E12	ARB_3BFDEF02	161	SgEYyyy4					5.66		4.8				5.88	5	1.5		2.4	4.92	4.92		3.72		3.36	3.72				4.08	2.88	3.18			1.5	0.0001	4.36		4.36		5	4.8	5.04				5.28
1498	uncultured_crenarchaeote	GU561920	161	UncC3041				4.8		5.48	5.04	4.98			5.88	5	1.5		1.56	4.92	4.92		3.72	4.8	3.36	3.72				5.4	2.88	3.18			1.98	0.0001					4.44	4.8	5.52						4.76
1499	SF04-BG20-A09	ARB_32DF7A11	161	SgAYyyyy					5.66		4.8				5.88	5	4.04		2.4	4.92	4.92		3.72		3.12	3.72				4.08	6.24				0.3	0.0001	4.36		4.36		5	4.8	5.04				5.28
1500	SF05-BG30-F01	ARB_5A2DFDC5	161	SgFYyyy9					5.66		4.8				5.88	5	4.04		2.4	4.92	4.92		3.72		3.12	3.72				4.08	6.24				1.5	0.0001	4.36		4.36		5	4.8	5.04				5.28
1501	SF04-BG30-E03	ARB_47F10184	161	SgEYyyy6					5.66		4.8				5.88	5	4.04		2.4	4.92	4.92		3.72		3.12	3.72				4.08	6.24				1.5	0.0001	4.36		4.36		5	4.8	5.04
1502	SF04-SU016S-B02	ARB_EF77DF75	161	SfuYyyy5					5.66		4.8				5.88	5	4.04		2.4	4.92	4.92		3.72		3.12	3.72				4.08					1.5	0.0001	4.36		4.36		5	4.8	5.04
1503	SF04-SU016S-C01	ARB_F574B5CB	161	SSuYyyy4					5.66	5.84	4.8	5.34				5	4.04		2.4	4.92			4.92	5.28	4.32	4.32				3.24	6.24				1.5	0.0001	4.36		3.36		5.24	4.8	5.04				3.84
1504	uncultured_crenarchaeote	DQ148645	161	UncCr316					5.66		4.8					5	4.04		2.4	4.92			4.92		4.32	4.32				3.24	6.24				1.5	0.0001	4.36		3.36		5.24	4.8	5.04				5.28
1505	SF04-BG20-C12	ARB_E18B9F22	161	SgCYyyy4					5.66	5.84	4.8	5.34			5.88	5	4.04		2.4	4.92	4.92		3.72		4.32	3.72				4.08	6.24				1.5	0.0001	4.36		3.36		5	4.8	5.04
1506	uncultured_crenarchaeote	EU099964	161	UncC1985					5.66	5.48	4.8	4.98			5.88	5	4.04		2.4	4.92			4.92		4.32	4.32				4.08	6.24				2.7	0.0001			4.36		5	4.8	6.24
1507	uncultured_archaeon	EU852685	161	UncA5532					5.66	5.84	4.8	5.34			5.88	5	4.04		2.4	4.92			4.92		4.32	4.32				4.08	6.24		5.88		2.7	0.0001	4.36		4.36		5	4.8	6.48
1508	uncultured_crenarchaeote	FJ543290	161	UncC2754				6.36	5.66	5.84	4.8	5.34			5.88		3.74		2.4	4.92	4.92		3.72		4.32	3.72				4.08	6.24				1.5	0.0001			4.84		5	4.8	5.04
1509	uncultured_crenarchaeote	FJ543270	161	UncC2774					5.66	5.84	4.8	5.34			5.88	5	3.74		2.4		4.92		3.72		4.32	3.72				4.08	6.24				1.5	1.2	4.36		4.36		5		5.04
1510	uncultured_crenarchaeote	FJ543372	161	UncC2673				6.24	5.66	5.84	4.8	5.34			5.88	5	3.74		2.4	4.92	4.92		3.72		4.32	3.72				4.08	6.24				1.9	0.0001			5.2		5	4.8	5.52
1511	uncultured_crenarchaeote	FJ543271	161	UncC2773					5.66	5.84	4.8	5.34			5.88	5	3.74		2.4	4.92	4.92		3.72		4.32	3.72				4.08	6.24				1.5	0.0001	4.36		4.36		5	4.8	5.04
1512	uncultured_crenarchaeote	FJ543295	161	UncC2749					5.66	5.84	4.8	5.34			5.88	5	3.74		2.4	4.92	4.92		3.72		4.32	3.72				4.08	6.24				1.5	0.0001	4.36		4.36		5	4.8	5.04
1513	uncultured_crenarchaeote	FJ543297	161	UncC2747					5.66	5.84	4.8	5.34			5.88	5	3.74		2.4	4.92	4.92		3.72		4.32	3.72				4.08	6.24				1.5	0.0001	4.36		4.36		5	4.8	5.04
1514	uncultured_crenarchaeote	FJ543306	161	UncC2738					5.66	5.84	4.8	5.34			5.88	5	3.74		2.4	4.92	4.92		3.72		4.32	3.72				4.08	6.24				1.5	0.0001	4.36		4.36		5	4.8	5.04
1515	uncultured_crenarchaeote	FJ543305	161	UncC2739					5.66	5.84	4.8	5.34			5.88	5	3.74		2.4	4.92	4.92		3.72		4.32	3.72				4.08	6.24				1.5	0.0001	4.36		4.36		5	4.8	5.04
1516	uncultured_crenarchaeote	FJ543282	161	UncC2762						5.84	5.28	5.34			5.88		3.74		2.88	4.92	4.92		3.72		4.32	3.72				4.08	6.24				1.98	0.0001	4.36		4.36		5	4.8	5.48
1517	uncultured_crenarchaeote	FJ543225	161	UncC2818					5.66	5.84	4.8	5.34			5.88	5	3.74		2.4	4.92	4.92		3.72		4.32	3.72				4.08	6.24				1.5	0.0001	4.36		4.36		5	4.8	5.04
1518	uncultured_crenarchaeote	FJ543373	162	UncC2672				6.36	5.66	5.84	4.8	5.34			5.88	5	3.74		2.4	4.92	4.92		3.72		5.76	3.72				4.08	6.24				1.5	0.0001			4.36		5	4.8	4.8
1519	uncultured_crenarchaeote	FJ543265	162	UncC2779				6.36	5.66	5.84	4.8	5.34			5.88	5	3.74		2.4	4.92	4.92		3.72		4.32	3.72				4.08	6.24				1.5	0.0001			4.36		5	4.8	4.8
1520	uncultured_crenarchaeote	FJ543267	162	UncC2777				6.36	5.66	5.84	4.8	5.34			5.88	5	3.74		2.4	4.92	4.92		3.72		4.32	3.72				4.08	6.24				1.5	0.0001			4.36		5	4.8	4.8
1521	uncultured_crenarchaeote	FJ543309	162	UncC2735				6.36	5.66	5.84	4.8	5.34			5.88	5	3.74		2.4	4.92	4.92		3.72		4.32	3.72				4.08	6.24				1.5	0.0001			4.36		5	4.8	4.8
1522	uncultured_crenarchaeote	DQ278561	162	UncCr624						5.84	5.04	5.34			5.88	5	3.74		3.84	4.92	4.92		3.72		4.32	3.72				4.56	6.24				1.5	0.0001	4.36		4.36			4.8	3.6
1523	uncultured_crenarchaeote	DQ278564	162	UncCr627						5.84	5.04	5.34			5.88	5	3.74		3.84	4.92	4.92		3.72		4.32	3.72				4.56	6.24				1.5	0.0001	4.36		4.36			4.8	3.6
1524	uncultured_crenarchaeote	DQ278560	162	UncCr623					5.66	5.84	4.8	5.34			5.88	5	3.74		2.4	4.92	4.92		3.72		4.32	3.72				4.08	6.24				1.5	0.0001	4.36		4.36		5	4.8	3.6
1525	uncultured_crenarchaeote	DQ278558	162	UncCr621					5.66	5.84	4.8	5.34			5.88	5	3.74		2.4	4.92	4.92		3.72		4.32	3.72				4.08	6.24				1.5	0.0001	4.36		4.36		5	4.8	3.6
1526	uncultured_crenarchaeote	DQ278585	162	UncCr646					5.66	5.84	4.8	5.34			5.88	5	3.74		2.4	4.92	4.92		3.72		4.32	3.72				4.08	5.04	5.34			1.5	0.0001	4.36		4.36		5	4.8	3.6
1527	uncultured_crenarchaeote	DQ278555	162	UncCr618					5.66	5.84	4.8	5.34			5.88	5	3.98		2.4	4.92	4.92		3.72			3.72				4.08	6.24				1.5	0.0001	4.36		4.36		5	4.8	3.6
1528	SF04-SU002S-F02	ARB_3FC50EBC	162	SuFYyyy2					5.66		4.8				5.88		3.74		2.4	4.92	4.92		3.72		4.32	3.72				4.08	6.24				1.5	0.0001	4.36		4.36		5	4.8	3.6
1529	SF04-SU016S-G03	ARB_3869A3BF	162	SuGYyyy6					5.66		4.8				5.88	5	3.74		2.4	4.92	4.92		3.72		4.32	3.72				4.08	6.24				1.5	0.0001	4.36		4.36		5	4.8	3.6
1530	uncultured_crenarchaeote	GU561910	162	UncC3051					5.66	5.84	4.8	5.34			5.88	5	3.74		2.4	4.92	4.92		3.72		4.32	3.72				4.08	6.24				1.5	0.0001	4.36		4.36		5	4.8	3.6
1531	J-D5	ARB_3D356027	162	JdYyyyy2					5.66	5.84	4.8	5.34			5.88	5	3.74		2.4	4.92	4.92		3.72		4.32	3.72				4.08	6.24		6		1.5	0.0001	4.36		4.36		5	4.8	3.6
1532	J-E4	ARB_3D356027	162	JdYyyy_2					5.66	5.84	4.8	5.34			5.88	5	3.74		2.4	4.92	4.92		3.72		4.32	3.72				4.08	6.24		6		1.5	0.0001	4.36		4.36		5	4.8	3.6
1533	J-D4	ARB_E721B394	162	JdYyyyy0					5.66	5.84	4.8	5.34			5.88	5	3.74		2.4	4.92	4.92		3.72		4.32	3.72				4.08	6.24		6.24		1.5	0.0001	4.36		4.36		5	4.8	3.6
1534	J-G5	ARB_4AD041E3	162	JgYyyyy0					5.66	5.84	4.8	5.34			5.88	5	3.74		2.4	4.92	4.92		3.72		4.32	3.72				4.08	6.24		5.64		1.5	0.0001	4.36		4.36		5	4.8	3.6
1535	J2-E12	ARB_1DF913F5	162	JeYyyyy3					5.66	5.84	4.8	5.34			5.88	5	3.74		2.4	4.92	4.92		3.72		4.32	3.72				4.08	6.24		6		1.9	0.0001	4.36		4.36		5	4.8	4.08
1536	TL-F10	ARB_1E75769C	162	TlFYyyy4					5.66	5.84	4.8	5.34			5.88	5	3.74		2.4	4.92	4.92		3.72		4.32	3.72				4.08	6.24		6		1.5	0.0001	4.36		4.36		5	4.8	3.6
1537	C2-D2	ARB_FFDCEBE	162	CdYyyyy3					5.66	5.84	6.24	5.34			5.88	5	3.74		1.98	4.92	4.92		4.02		4.32	3.72				4.08	6.24		4.44		1.5	0.0001	4.36		4.36		5	4.8	3.6
1538	S2-D6	ARB_59D0BD72	162	SdYyyyy4					5.66	5.84	4.8	5.34			5.88	5	3.74		2.4	4.92	4.92		4.02		4.32	3.72				4.08	6.24		3.6		1.5	0.0001	4.36		4.36		5	4.8	3.6
1539	P2-C9	ARB_77B1980F	162	PcYyyyy5					5.66	5.84	4.8	5.34			5.88	5	3.74		2.4	4.92	4.92		3.72		4.32	3.72				4.08	6.24		4.44		1.5	0.0001	4.36		4.36		5	4.8	3.6
1540	S2-H1	ARB_A4DA4281	162	ShYyyyy2					5.66	5.84	4.8	5.34			5.88	5	3.74		2.4	4.92	4.92		3.72		4.32	3.72				4.08	6.24		5.04		1.5	0.0001	4.36		4.36		5	4.8	3.6
1541	TL-A11	ARB_D7C03B0B	162	TlAYyy_5					5.66	5.84	4.8	5.34			5.88	5	3.74		2.4	4.92	4.92		3.72		4.32	3.72				4.08	6.24		3.6		1.5	0.0001	4.36		4.36		5	4.8	3.6
1542	J-C6	ARB_AF403F78	162	JcYyyyy0					5.66	5.84	4.8	5.34			5.88	5	3.74		2.4	4.92	4.92		3.72		4.32	3.72				4.08	6.24		4.8		1.5	0.0001	4.36		4.36		5	4.8	3.6
1543	C2-C8	ARB_F72C86B9	162	CcYyyyy5					5.66	5.84	4.8	5.34			5.88	5	3.74		2.4	4.92	4.92		3.72		4.32	3.72				4.08	6.24		6		1.5	0.0001	4.36		4.36		5	4.8	3.6
1544	C-F3	ARB_4A43E468	162	CfYyyyy0					5.66	5.84	4.8	5.34			5.88	5	3.74		2.4	4.92	4.92		3.72		4.32	3.72				4.08	6.24				1.5	0.0001	4.36		4.36		5	4.8	3.6
1545	J-H9	ARB_20307122	162	JhYyyyy4					5.66	5.84	4.8	5.34				5	3.74		2.4	4.92	4.92		4.02		4.32	3.72				4.56	6.24				1.5	0.0001	4.36		4.36			4.8	3.6
1546	P2-A9	ARB_B73343E5	162	PaYyyyy3					4.56	5.84	4.8	5.34				5	4.04		2.4	4.92	4.92		3.72		4.32	3.72				4.08	6.24				1.5	0.0001	4.36		4.36		5	4.8	3.6
1547	J-G7	ARB_E771325A	162	JgYyyyy3					5.66	5.84	4.8	5.34			5.88	5	3.74		2.4	4.92	4.92		3.72		4.32	3.72				4.08	6.24				1.5	0.0001	4.36		4.36		5	4.8	3.6
1548	S2-G5	ARB_12BCF822	162	SgYyyyy3					5.66	5.84	4.8	5.34			5.88	5	3.74		2.4	4.92	4.92		3.72		4.32	3.72				4.08	6.24				1.5	0.0001	4.36		4.36		5	4.8	3.6
1549	P2-D9	ARB_2930A66F	162	PdYyyyy5					5.66	5.84	4.8	5.34			5.88	5	3.74		2.4	4.92	4.92		3.72		4.32	3.72				4.08	6.24		5.64		1.5	0.0001	4.36		4.36		5	4.8	3.6
1550	TL-F8	ARB_B29EAFA6	162	TlFYyyy2					4.56	5.84	4.8	5.34				5	3.74		2.4	4.92	4.92		3.72		4.32	3.72				4.08	6.24		5.64		1.5	0.0001	4.36		4.36		5	4.8	3.6
1551	C2-A8	ARB_4477A42	162	CaYyyyy3					5.66	5.84	4.8	5.34			5.88	5	3.74		2.4				4.08		4.32	4.68				4.08	6.24		4.44		1.5	1.44	4.36		4.36		5		3.6
1552	C2-B4	ARB_821DBF16	162	CbYyyyy2					5.66	5.84	4.8	5.34			5.88	5	3.74		2.4	4.92	4.92		4.02		4.32	3.72				4.08	6.24		4.8		1.5	0.0001	4.36		3.36		5	4.8	3.6
1553	TL-B11	ARB_7FD531CE	162	TlBYyyy5					5.66	5.84	4.8	5.34			5.88	5	3.74		2.4	4.92	4.92		4.02		4.32	3.72				4.08	6.24		6.24		1.5	0.0001	4.36		4.36		5	4.8	3.6
1554	C-E3	ARB_DEC99673	162	CeYyyyy2					5.66		4.8				5.88	5	3.74		2.4	4.92	4.92		4.02		4.32	3.72				4.08	6.24		4.44		1.5	0.0001	4.36		4.36		5	4.8	3.6
1555	S2-C6	ARB_C60E990C	162	ScYyyyy4					5.66	5.84	4.8	5.34			5.88	5	3.74		2.4	4.92	4.92		4.02		4.32	3.72				4.08	6.24		6.24		1.5	0.0001	4.36		4.36		5	4.8	3.6
1556	TL-A12	ARB_5BDBFCF1	162	TlAYyy_6					5.66	5.84	4.8	5.34			5.88	5	3.74		2.4	4.92	4.92		4.02		4.32	3.72				4.08	6.24		6		1.5	0.0001	4.36		4.36		5	4.8	3.6
1557	J-C10	ARB_B0C4FF85	162	JcYyyyy3					5.66	5.84	4.8	5.34			5.88	5	3.74		2.4	4.92	4.92		3.72		4.32	3.72				4.08	6.24				1.5	0.0001	4.36		4.36		5	4.8	3.6
1558	P-B11	ARB_67DEF184	162	PbYyyyy0					5.66	5.84	4.8	5.34			5.88	5	3.74		2.4	4.92	4.92		3.72		4.32	3.72				4.08	6.24		4.8		1.5	0.0001	4.36		4.36		5	4.8	3.6
1559	TL-C12	ARB_4A6B3644	162	TlCYyy_5					5.66	5.84	4.8	5.34			5.88	5	3.74		2.4	4.92			4.92		4.32	4.32				4.08	6.24		4.8		1.5	0.0001	4.36		4.36		5	4.8	3.6
1560	P-D11	ARB_16EE527E	162	PdYyyyy0				6.24	5.66	5.84	4.8	5.34			5.88	5	3.74		2.4	4.92	4.92		3.72		4.32	3.72				4.08	6.24		6.24		1.5	0.0001			5.2		5	4.8	3.6
1561	P-F12	ARB_2CAB35EE	162	PfYyyyy0					5.66	5.84	4.8	5.34			5.88	5	3.74		2.4	4.92	4.92		3.72		4.32	3.72				4.08	6.24		4.8		1.5	0.0001	4.36		4.36		5	4.8	3.6
1562	P-E12	ARB_74C78C2F	162	PeYyyyy0					5.66	5.84	4.8	5.34			5.88	5	3.74		2.4	4.92	4.92		3.72		4.32	3.72				4.08	6.24		6		1.5	0.0001	4.36		4.36		5	4.8	3.6
1563	TL-A9	ARB_3AF4A385	162	TlAYyy_3					4.56	5.84	4.8	5.34				5	3.74		2.4	4.92	4.92		3.72		4.32	3.72				4.08	6.24		6		1.5	0.0001	4.36		4.36		5	4.8	3.6
1564	J-E8	ARB_272A335B	162	JeYyyyy2					5.66	5.84	4.8	5.34			5.88	5	3.74		2.4	4.92	4.92		3.72		4.32	3.72				4.08	6.24		4.44		1.5	0.0001	4.36		4.36		5	4.8	3.6
1565	TL-C9	ARB_EFD1B636	162	TlCYyy_3					5.66	5.84	4.8	5.34			5.88	5	3.74		2.4	4.92	4.92		3.72		4.32	3.72				4.08	6.24		5.64		1.5	0.0001	4.36		4.36		5	4.8	3.6
1566	TL-A10	ARB_38CEC045	162	TlAYyy_4					5.66	5.84	4.8	5.34			5.04	5	3.74		2.4	4.92	4.92		4.02		4.32	3.72				5.28	6.24		4.8		1.5	0.0001	4.36		4.36		5.24	4.8	3.6
1567	TL-H11	ARB_2B26CF2F	162	TlHYyyy4					5.66	5.84	4.8	5.34			5.88	5	3.74		2.4	4.92	4.92		3.72		4.32	3.72				4.08	6.24		4.8		1.5	0.0001	4.36		4.36		5	4.8	3.6
1568	TL-B10	ARB_A15AAA4C	162	TlBYyyy4					5.66	5.84	4.8	5.34			5.88	5	3.74		2.4	4.92	4.92		3.72		4.32	3.72				4.08	6.24		6		1.5	0.0001	4.36		4.36		5	4.8	3.6
1569	J-B8	ARB_695035D0	162	JbYyyyy0					5.66	5.84	4.8	5.34			5.88	5	3.74		2.4	4.92	4.92		3.72		4.32	3.72				4.08	6.24		6		1.5	0.0001	4.36		4.36		5	4.8	3.6
1570	TL-A7	ARB_930899D5	162	TlAYyy_y					5.66	5.84	4.8	5.34			5.88	5	3.74		2.4	4.92	4.92		4.02		4.32	3.72				4.08	6.24		4.8		1.5	0.0001	4.36		4.36		5	4.8	3.6
1571	C-H3	ARB_8FAC82CA	162	ChYyyyy2					5.66	5.84	4.8	5.34			5.88	5	3.74		2.4	4.92	4.92		3.72		4.32	3.72				4.08	6.24		4.8		1.5	0.0001	4.36		4.36		5	4.8	3.6
1572	J-A8	ARB_102F68B7	162	JaYyyyy0					5.66	5.84	4.8	5.34			5.88	5	3.74		2.4	4.92	4.92		3.72		4.32	3.72				4.08	6.24		3.24		1.5	0.0001	4.36		4.36		5	4.8	3.6
1573	J-F6	ARB_6B434CD2	162	JfYyyyy3					5.66	5.84	4.8	5.34			5.88	5	3.74		2.4	4.92	4.92		3.72		4.32	3.72				4.08	6.24		3.6		1.5	0.0001	4.36		4.36		5	4.8	3.6
1574	Candidatus_Nitrosoarchaeum	HQ331117	162	CanNit_o					5.66	5.84	4.8	5.34			5.88	5	3.74		2.4	4.92	4.92		3.72		4.32	3.72				4.08	6.24				1.5	0.0001	4.36		4.36		5	4.8	3.6
1575	uncultured_ammonia-oxidizing	GQ499713	323	UncA4283					5.66	5.84	4.8	5.34			5.88	5	3.74		2.4	4.92			4.92		4.32	4.32				4.56	6.24				1.5	0.0001	4.36		4.36			4.8	6.24
1576	uncultured_ammonia-oxidizing	GQ499712	323	UncA4284					5.66	5.84	4.8	5.34			5.88	5	3.74		2.4	4.92			4.92		4.32	4.32				4.56	6.24				1.5	0.0001	4.36		4.36			4.8	6.24
1577	uncultured_ammonia-oxidizing	GQ499707	323	UncA4289					5.66	5.84	4.8	5.34			5.88	5	3.74		2.4	4.92			4.92		4.32	4.32				4.08	6.24				1.5	0.0001	4.36		4.36		5	4.8	6.24
1578	uncultured_ammonia-oxidizing	GQ499715	323	UncA4281					5.66	5.84	4.8	5.34			5.88	5	3.74		2.4	4.92			4.92		4.32	4.32				4.08	6.24				1.5	0.0001	4.36		4.36		5	4.8	6.24
1579	uncultured_ammonia-oxidizing	GQ499706	323	UncA4290					5.66	5.84	4.8	5.34			5.88	5	3.74		2.4	4.92			4.92		4.32	4.32				4.08	6.24				1.5	0.0001	4.36		4.36		5	4.8	6.24
1580	uncultured_ammonia-oxidizing	GQ499705	323	UncA4291					5.66	5.84	4.8	5.34			5.88	5	3.74		2.4	4.92			4.92		4.32	4.32				4.08	6.24				1.5	0.0001	4.36		4.36		5	4.8	6.24
1581	uncultured_ammonia-oxidizing	GQ499710	323	UncA4286					5.66	5.84	4.8	5.34				5	3.74		2.4	4.92			4.92		4.32	4.32				4.56	6.24				1.5	0.0001	4.36		4.36			4.8	6.24
1582	uncultured_ammonia-oxidizing	GQ499711	323	UncA4285					5.66	5.84	4.8	5.34			5.88	5	3.74		2.4	4.92			4.92		4.32	4.32				4.08	2.88	3.3			1.5	0.0001	4.36		4.36		5	4.8	6.24
1583	uncultured_ammonia-oxidizing	GQ499708	323	UncA4288					5.66	5.84	4.8	5.34			5.88	5	3.74		2.4	4.92			4.92		4.32	4.32				4.08	6.24				1.5	0.0001	4.36		4.36		5	4.8	6.24
1584	SF04-SU002S-A03	ARB_912CF652	323	SSAYyyy2						5.84	3.6	5.34			5.88	5	3.74		2.76	4.92			4.92		4.32	4.32				4.08	6.24				1.5	0.0001			4.57		5	4.8	5.04				5.28
1585	SF04-SU002S-D01	ARB_4DC65A30	323	SusYyyyy						5.84	3.6	5.34			5.88	5	3.74		2.76	4.92			4.92		4.32	4.32				4.08	6.24				1.5	0.0001			4.57		5	4.8	5.04				5.28
1586	SF04-BD31-A02	ARB_841BF98	323	SBAYyyy2					5.66	5.84	4.8	5.34			5.88	5	3.74		2.4	4.92			4.92		4.32	4.32				4.08	6.24				1.5	0.0001	4.36		4.36		5	4.8	3.6
1587	SF04-SU002S-A01	ARB_7B07B045	323	SSAYyyyy					5.66	5.84	4.8	5.34			5.88	5	3.74		2.4	4.92			4.92		4.32	4.32				4.08	6.24				1.5	0.0001	4.36		4.36		5	4.8	3.6
1588	SF05-BG30-C02	ARB_3F2C9D9F	323	SgCYyy10					5.66	5.84	5.12	5.34			5.88	5	3.74		2.88	4.92			4.92		4.32	4.32				4.08	6.24				0.3	0.0001	4.36		4.36		5	4.8	3.6
1589	SF04-BG30-C04	ARB_2908294A	323	SgCYyyy8					5.66	5.84	5.12	5.34			5.88	5	3.74		2.88	4.92			4.92		4.32	4.32				4.08	6.24				0.3	0.0001	4.36		4.36		5	4.8	3.6
1590	SF04-BD31-B01	ARB_D9B68437	323	SdBYyyyy					5.66		4.8					5	3.74		2.4	4.92			4.92		4.32	4.32				4.56	6.24				1.5	0.0001			3.52			4.8	3.6			4.8
1591	uncultured_crenarchaeote	EU099938	323	UncC1963					5.66	5.84	4.8	5.34			5.88	5	3.74		2.4	4.92			4.92		4.32	4.32				4.08	6.24				1.5	0.0001	4.36		4.36		5	4.8	3.6
1592	uncultured_crenarchaeote	FJ543299	323	UncC2745					5.88	5.84	4.8	5.34				5.24	3.74		2.4	4.92			4.92		4.32	4.32			4.02		6.24				1.5	0.0001	4.36		4.36			4.8	5.28
1593	uncultured_crenarchaeote	FJ543287	323	UncC2757					5.88	5.84	4.8	5.34				3.8	3.74		2.4	4.92	4.92		3.72		4.32	3.72				5.28	6.24				1.5	0.0001	4.36		4.36			4.8	5.28
1594	SF04-BG20-D10	ARB_C9704902	323	SgDYyyy2						5.84		5.34				5	4.04			4.92			4.92		4.32	4.32				4.44	6.24				1.5	0.0001	4.36		4.36		4.28	4.8	5.04
1595	SF04-SPB019S-G03	ARB_2B7F9210	323	SpGYyyy3						5.84		5.34					4.04			4.92			4.92		4.32	4.32				4.44	6.24				1.5	0.0001	4.36		4.36		4.28	4.8	5.04
1596	uncultured_crenarchaeote	EU099966	323	UncC1987						5.48		4.98				5	4.04			4.92			4.92		4.32	4.32				4.44	6.24				1.5	0.0001	4.36		4.36		4.28	4.8	5.04
1597	SF04-SU016S-H03	ARB_43F3AED4	323	SuHYyyy5						5.84		5.34				5	3.74			4.92			4.92		4.32	4.32				5.64	6.24				1.5	0.0001	4.36		4.36				5.04
1598	uncultured_archaeon	GU811438	323	UncAr238				6.24		5.84	3.92	5.34				5	3.74			4.92			4.92	5.28	4.32	4.32				4.44	6.24				1.5	0.0001			5.2		4.28	4.8	5.04			5.16	5.04
1599	uncultured_crenarchaeote	EU099943	323	UncC1967				6.24		5.48	3.6	4.98			5.88	2.96	2.6		2.76	4.92			4.92		4.08	4.32				4.08	6.24				1.5	0.0001			5.2		5	4.8	5.04						4.76
1600	uncultured_crenarchaeote	EU099952	323	UncC1975				6.24		5.48	3.6	4.98			5.88	2.96	2.6		2.76	4.92			4.92		4.08	4.32				4.08	6.24				1.5	0.0001			5.2		5	4.8	5.04						4.76
1601	uncultured_crenarchaeote	EU099955	323	UncC1978				6.24		5.48	3.6	4.98			5.88	2.96	2.6		2.76	4.92			4.92		4.08	4.32				4.08	5.04	5.34			1.5	0.0001			5.2		5	4.8	5.04						4.76
1602	uncultured_crenarchaeote	EU099949	323	UncC1973				6.24		5.48	3.6	4.98			5.88	2.96	2.6		3.96	4.92			4.92		4.08	4.32				4.08	6.24				1.5	0.0001			5.2		5	4.8	5.04						4.76
1603	uncultured_crenarchaeote	EU099939	323	UncC1964				6.24		5.48	3.6	4.98			5.88	2.96	2.6		2.76	4.92			4.92		4.08	4.32				4.08	6.24				1.5	0.0001			5.2		5	4.8	5.04						4.76
1604	uncultured_crenarchaeote	EU099953	323	UncC1976				6.24		5.48	3.6	4.98			5.88	2.96	2.6		2.76	4.92			4.92		4.08	4.32				4.08	6.24				1.5	0.0001			5.2		5	4.8	5.04						4.76
1605	uncultured_crenarchaeote	GQ342663	323	UncC5266				6.24	5.66	4.28	4.8	3.78	4.38			3.8	3.74		2.4	4.92			4.92		4.32	4.32				4.92	6.24				1.5	0.0001						4.8	4.08
1606	uncultured_crenarchaeote	GQ342662	323	UncC5267				6.24	4.56	4.28	4.8	3.78				5	1.2		2.4	4.92			4.92		3.36	4.32				4.44	6.24				1.5	0.0001						4.8	5.04
1607	uncultured_crenarchaeote	GQ342653	323	UncC5276					5.66	5.84	4.8	5.34	4.38			2.96	3.74		2.4						4.32					4.44	6.24				1.5	1.44	4.36		4.36		4.28		4.08
1608	uncultured_crenarchaeote	GQ342661	323	UncC5268				3.6	5.66	5.84	4.8	5.34				5	3.74		2.4	4.92			4.92		4.32	4.32				4.44	6.24				1.5	0.0001					4.28	4.8	5.28
1609	uncultured_crenarchaeote	GQ342664	323	UncC5265					5.66	5.84	4.8	5.34				5	3.74		2.4	4.92			4.92		4.32	4.32				4.44	6.24				1.98	0.0001	4.36		4.36		4.28	4.8	5.52				5.52
1610	uncultured_crenarchaeote	FJ543289	323	UncC2755				4.8	5.66	5.84	4.8	5.34			5.88	5	3.74		2.4	4.92			4.92		3.12	4.32				4.08	2.88	3.18		5.24	1.5	0.0001						4.8	5.04
1611	uncultured_crenarchaeote	FJ543273	323	UncC2771				4.8	5.66	5.84	4.8	5.34				5	3.74		2.4	4.92			4.92		3.12	4.32				4.56	2.88	3.18		5.24	1.5	0.0001						4.8	5.04
1612	uncultured_crenarchaeote	FJ543317	323	UncC2727				4.8	5.66	5.84	4.8	5.34			5.88	5	3.74		2.4	4.92			4.92		3.12	4.32				4.08	2.88	3.18			1.5	0.0001					5	4.8	5.04
1613	J-F9	ARB_7A658541	323	JfYyyyy5				4.8	5.66	5.84	4.8	5.34			5.88		3.74		2.4	4.92			4.92		4.32	4.32				4.08	6.24				1.5	0.0001						4.8	5.04
1614	J-H4	ARB_7CA2FDE	323	JhYyyyy0				4.8	4.56	5.84	4.8	5.34				5	3.74		2.4	4.92			4.92		4.32	4.32				4.08	6.24		6		1.5	0.0001					5	4.8	5.04
1615	uncultured_crenarchaeote	GQ342675	323	UncC5254				6	5.66	5.84	4.8	5.34			5.88	5	3.74		2.4	4.92			4.92		4.32	4.32				4.08	6.24				2.7	0.0001					5	4.8	6.24
1616	uncultured_crenarchaeote	DQ148640	323	UncCr311				4.8	4.56	5.84	4.8	5.34				5	3.74		2.4	4.92			4.92		4.32	4.32				4.08	6.24				0.3	0.0001					5	4.8	5.04
1617	uncultured_crenarchaeote	DQ148654	323	UncCr325				5.04	4.56	5.84	4.8	5.34				5	3.74		2.4	4.92			4.92		4.32	4.32				4.08	6.24				0.3	0.0001					5	4.8	5.04
1618	uncultured_crenarchaeote	DQ148639	323	UncCr310				4.8	5.76	5.84	3.6	5.34				4.64	2.6		2.76	3.72	3.72				4.08	4.08				3.72	6.24				1.2	2.64						2.76	3.84			4.2	3.84
1619	SF04-BG20-E09	ARB_8F4F777B	323	SgEYyyyy					4.56	5.84	6.24	5.34				4.64	3.74		1.98	4.92	4.92		3.72		4.32	3.72					6.24				0.0001	0.0001			4.57			4.8	5.04
1620	SF04-SU016S-F02	ARB_1117A2AF	323	SuFYyyy5				6.24	5.66	4.68	4.8	4.68			5.88	4.64	4.04		2.4	4.92	4.92		3.72		4.32	3.72				4.08	6.24				0.0001	0.0001			5.2		5	4.8	5.04				5.28
1621	uncultured_ammonia-oxidizing	EU925298	323	UncA5755				4.8	6	5.48	5.04	4.98				4.64	4.04		1.56	4.92				5.28	4.62	4.32				4.44	2.88	3.3			1.68	1.44						3.96	4.32
1622	uncultured_ammonia-oxidizing	EU925250	323	UncA5803				4.8	6	5.48	5.04	4.98				4.64	4.04		1.56	4.92				5.28	4.32	4.32				4.44	2.88	3.3			1.68	1.44						3.96
1623	uncultured_ammonia-oxidizing	EU925253	323	UncA5800				4.8	6	5.48	5.04	4.98				4.64	4.04		1.56	4.92				5.28	4.32	4.32				4.44	2.88	3.3			1.68	1.44						3.96	4.32
1624	uncultured_ammonia-oxidizing	EU925294	323	UncA5759				4.8	6	5.48	5.04	4.98				4.64	4.04		1.56	4.92				5.28	4.32	4.32				4.44	2.88	3.3			1.68	1.44						3.96	4.32
1625	uncultured_ammonia-oxidizing	EU925338	323	UncA5715				4.8	6	5.48	5.04	4.98				4.64	4.04		1.56	4.92				5.28	4.32	4.32				4.44	2.88	3.18			1.68	1.44						3.96	4.32
1626	uncultured_ammonia-oxidizing	EU925323	323	UncA5730				4.8	6		5.04					4.64	4.04		1.56	4.92				5.28	4.32	4.32				4.44	2.88	3.3			1.68	1.44						3.96	4.32
1627	uncultured_ammonia-oxidizing	EU925303	323	UncA5750				4.8	6	5.48	5.04	4.98				4.64	4.04		1.56	4.92				5.28	4.32	4.32				4.44	2.88	3.3			1.68	1.44						3.96	4.32
1628	AOA_upper_09-M13F	ARB_212A5737	323	AOppYyy8				6.24	4.56		4.8					4.64	4.04		2.4						4.32					5.28	2.88	3.18	4.44		1.2	2.64						5.16	3.84
1629	AOA_upper_20-M13F	ARB_F4C27047	323	AOpprY10				6.24	6		5.04					4.64	4.04		1.56						4.32	4.32				4.08	2.88	3.18	4.44		1.2	2.64						5.16	3.84	5.8
1630	SF04-BG30-C01	ARB_2BCAF266	323	SgCYyyy5				6.24	4.56	5.48	5.12	4.98	4.38			3.8	3.74		2.88	3.72	3.72				4.32	4.08				3.24	6.24				1.2	2.64			5.2			2.76	3.84				5.28
1631	uncultured_crenarchaeote	DQ148655	323	UncCr326				6.24	5.76	5.48	3.6	4.98				4.64	2.6		2.76	3.72	4.72				4.08	4.68				4.08	6.24				1.2	2.64			5.2			2.76	3.84				5.28
1632	SF04-BG30-F02	ARB_6DDBDF7C	323	SgFYyyy6				6.24	5.76	5.48	3.6	4.98				4.64	2.6		2.76	3.72	3.72				4.08	4.08				4.08	6.24				1.2	2.64			5.2			2.76	3.84				3.84
1633	SF04-BG20-H11	ARB_D7C4B4B3	323	SgHYyyyy				6.24	5.76	5.48	3.6	4.98				4.64	2.6		2.76	3.72	3.72				4.08	4.08				4.08	6.24				1.2	2.64			5.2			2.76	3.84				3.84
1634	AOA_upper_26-M13F	ARB_2F38E976	323	AOpprY16				6.24	5.76		3.6					4.64	2.6		2.76	4.92	4.92		5.16		4.08	3.72				4.08	6.24		3.48		1.2	1.44			5.2			3.96	3.84				3.84
1635	uncultured_crenarchaeote	EU099942	323	UncCre11				6.24	5.76		3.6					4.64	2.6		2.76	4.92	4.92		5.16		4.08	3.72				4.08	6.24				1.2	1.44			5.2			3.96	3.84				3.84
1636	uncultured_crenarchaeote	EU099929	323	UncC1955				6.24	5.76		3.6					4.64	2.6		2.76	4.92	4.92		5.16		4.08	3.72				4.08					1.2	1.44			5.2			3.96	3.84				3.84
1637	AOA_upper_22-M13F	ARB_51AF4D2	323	AOpprY12				6.24	4.56		4.8					4.64	2.6		2.4	4.92	4.92		5.16		4.08	3.72				4.44	6.24		4.44		1.2	1.44			5.2			3.96	3.84
1638	SF04-BG20-B11	ARB_5BFC4FE1	323	SgBYyyy3					4.56	5.48	4.8	4.98				4.64	4.04		2.4	4.92	4.92		3.72		4.32	3.72				5.28	3.6	3.9			1.2	0.0001	4.36		4.36			4.8	5.04
1639	uncultured_crenarchaeote	GQ342671	323	UncC5258				6.24	4.56	5.48	4.8	4.98	4.38			3.8	4.04		2.4	4.92			4.92		4.32	4.32				5.28	6.24				1.2	0.0001			5.2			4.8	3.84				5.04
1640	uncultured_crenarchaeote	GQ342642	323	UncC5287					4.56	4.28	4.8	3.78	4.38			3.8	4.04		2.4	4.92	4.92		3.72		4.32	3.72									1.5	0.0001			4.57			4.8	4.08				4.68
1641	uncultured_archaeon	EU852689	323	UncA5528				4.8	5.88	5.48	4.8	4.98	4.38			3.8	4.04		2.4	4.92			4.92		4.32	4.32							3.24		1.2	0.0001						4.8	3.84				4.68
1642	uncultured_crenarchaeote	GU561899	323	UncC3062				4.8	5.88	5.48	4.8	4.98	4.38			3.8	4.04		2.4	4.92			4.92		4.32	4.32									1.2	0.0001						4.8	4.2				4.68
1643	uncultured_crenarchaeote	GQ342641	323	UncC5288				4.8	5.88	5.48	4.8	4.98	3.9			4.8	4.04		2.4	4.92			4.92		4.32	4.32									2	0.0001						4.8	4.14				4.68
1644	uncultured_crenarchaeote	GU561929	323	UncC3032				4.8	5.88	4.28	4.8	3.78	4.38			3.8	4.88		2.4	4.92			4.92		5.16	4.32									1.2	0.0001						4.8	3.84				4.68
1645	uncultured_archaeon	EU852661	323	UncA5556				4.8	5.88	4.28	4.8	3.78	4.38			3.8	4.04		2.4	4.92			4.92		4.32	4.32							3.24		1.2	0.0001						4.8	3.84				4.68
1646	uncultured_archaeon	EU852675	323	UncA5542				4.8	5.88	4.28	4.8	3.78	4.38			4.28	4.04		2.4	4.92			4.92		4.32	4.32							3.24		1.2	0.0001						4.8	3.84				4.68
1647	uncultured_archaeon	EU852701	323	UncA5516				4.8	5.88	4.28	4.8	3.78	4.38			3.8	4.04		2.4	4.92			4.92		4.32	4.32							3.24		1.2	0.0001						4.8	3.84				4.68
1648	NoNam880	9N_16 ARB_40D59CAA	323	NoNam880				4.8	4.56	4.28	4.8	3.78	4.38			3.8	4.04		2.4	4.92			4.92		4.32	4.32							3.24		1.2	0.0001						4.8	3.84				4.68
1649	NoNam905	ARB_3FA1BA3B	323	NoNam905				4.8	4.56	4.28	4.8	3.78	4.38			3.8	4.04		2.4	4.92			4.92		4.32	4.32							3.24		1.2	0.0001						4.8	3.84				4.68
1650	NoNam398	ARB_40D59CAA	323	NoNam398				4.8	4.56	4.28	4.8	3.78	4.38			3.8	4.04		2.4	4.92			4.92		4.32	4.32							3.24		1.2	0.0001						4.8	3.84				4.68
1651	NoNam898	ARB_47B12468	323	NoNam898				4.8	4.56	4.28	4.8	3.78	4.38			3.8	4.04		2.4	4.92			4.92		4.32	4.32							3.24		1.2	0.0001						4.8	3.84				4.68
1652	uncultured_crenarchaeote	GU561921	323	UncC3040				4.8	4.56	4.76	4.8	4.26	4.38			3.8	4.04		2.4	4.92			4.92		4.32	4.32									1.2	0.0001						4.8	3.84				4.68
1653	uncultured_crenarchaeote	GU561898	323	UncC3063				4.8	4.56	4.28	4.8	3.78	4.38			3.8	4.04		2.4	4.92			4.92		4.32	4.32									1.2	0.0001						4.8	3.84				4.68
1654	uncultured_archaeon	EU852663	323	UncA5554				4.8	5.88	4.28	4.8	3.78	4.38			3.8	4.04		2.4	4.92			4.92		4.32	4.32							3.24		1.2	0.0001						4.8	3.84				4.68
1655	uncultured_archaeon	EU852684	323	UncA5533				4.8	5.88	5.48	4.8	4.98	4.38			3.8	4.04		2.4	4.92	4.92		3.72		4.32	3.72							3.24		1.5	0.0001						4.8	2.64				4.68
1656	uncultured_crenarchaeote	GU561896	323	UncC3065				4.8	5.88	4.28	4.8	3.78	4.38			3.8	4.04		2.4	4.92	4.92		3.72		4.32	3.72									1.2	0.0001						4.8	3.84
1657	uncultured_crenarchaeote	FJ543292	163	UncC2752				4.8	5.88	5.48	4.8	4.98				2.4	2.6		2.4	4.92			4.2		4.08	4.2				5.28	6.24				1.2	0.0001						4.8	5.28
1658	uncultured_crenarchaeote	FJ543233	163	UncC2810				4.8	5.88	5.48	4.8	4.98				2.4	2.6		2.4	4.92	4.92		3.72		4.08	3.72				5.28	6.24				1.2	0.0001						4.8	5.28
1659	uncultured_crenarchaeote	FJ543364	163	UncC2681				4.8	5.88	5.48	4.8	4.98				2.4	2.6		2.4	4.92	4.92		3.72		4.08	3.72				5.28	6.24				1.2	0.0001						4.8	5.28
1660	uncultured_crenarchaeote	FJ543363	163	UncC2682				4.8	5.88	5.48	4.8	4.98				2.4	2.6		2.4	4.92	4.92		3.72		4.08	3.72				5.28	6.24				1.2	0.0001						4.8	5.28
1661	uncultured_crenarchaeote	FJ543365	163	UncC2680				4.8	5.88	5.48	4.8	4.98				2.4	2.6		2.4	4.92	4.92		3.72		4.08	3.72				5.28	6.24				1.2	0.0001						4.8	5.28
1662	uncultured_crenarchaeote	FJ543366	163	UncC2679				4.8	5.88	5.48	4.8	4.98				2.4	2.6		2.4	4.92	4.92		3.72		4.08	3.72				5.28	6.24				1.2	0.0001						4.8	5.28			4.8
1663	uncultured_crenarchaeote	FJ543216	163	UncC2827				4.8	5.88		4.8					2.4	2.6		2.4	4.92	4.92		3.72		4.08	3.72				5.28	6.24				1.2	0.0001						4.8	5.28
1664	uncultured_crenarchaeote	FJ543300	163	UncC2744				4.8	5.88	5.48	4.8	4.98				3.8	2.6		2.4	4.92	4.92		3.72		4.08	3.72				5.28	6.24				1.2	0.0001						4.8	5.28
1665	uncultured_crenarchaeote	FJ543315	163	UncC2729				5.4	5.88	5.48	4.8	4.98				5.24	2.6		2.4	4.92	4.92		3.72		4.08	3.72				5.28	6.24				1.2	0.0001						4.8	5.28
1666	uncultured_crenarchaeote	FJ543310	163	UncC2734				5.4	5.88	5.48	4.8	4.98				5.24	2.6		2.4	4.92	4.92		3.72		4.08	3.72				5.28	6.24				1.2	0.0001						4.8	5.28
1667	uncultured_crenarchaeote	FJ543276	163	UncC2768				4.8	5.88	5.48	4.8	4.98				5.24	2.6		2.4	4.92	4.92		3.72		4.08	3.72				5.28	6.24				1.2	0.0001						4.8	5.28
1668	uncultured_crenarchaeote	FJ543311	163	UncC2733				4.8		5.48	5.36	4.98			5.16	5.24	2.6		3.24	4.92			4.2		4.08	4.2					6.24				1.2	0.0001						4.8	5.28			4.8
1669	uncultured_crenarchaeote	FJ543262	163	UncC2782				4.8	5.88	5.48	4.8	4.98				5.24	2.6		2.4	4.92	4.92		3.72		4.08	3.72									1.2	0.0001						4.8	5.28			4.8
1670	uncultured_crenarchaeote	FJ543272	163	UncC2772				3.6	5.88	5.48	4.8	4.98				5.24	2.6		2.4	4.92			4.92		4.08	4.32					6.24				1.2	0.0001						4.8	5.28
1671	uncultured_crenarchaeote	FJ543269	163	UncC2775				4.8	4.56	5.48	4.8	4.98				5.24	2.6		2.4						4.08						6.24				1.2	0.84							5.28
1672	uncultured_crenarchaeote	FJ543296	163	UncC2748				4.8	5.88	5.48	4.8	4.98				5.24	2.6		2.4	4.92	4.92		3.72		4.08	3.72					6.24				1.2	0.0001						4.8	5.28
1673	uncultured_crenarchaeote	FJ543293	163	UncC2751				4.8	5.88	5.48	4.8	4.98				5.24	2.6		2.4	4.92	4.92		3.72		4.08	3.72					6.24				1.2	0.0001						4.8	5.28
1674	uncultured_crenarchaeote	FJ543318	163	UncC2726				4.8	5.88	5.48	4.8	4.98				5.24	2.6		2.4	4.92	4.92		3.72		4.08	3.72					6.24				1.2	0.0001						4.8	5.28
1675	uncultured_crenarchaeote	FJ543316	163	UncC2728				4.8	5.88	5.48	4.8	4.98				5.24	2.6		2.4	4.92	4.92		3.72		4.08	3.72									1.2	0.0001						4.8	5.28
1676	uncultured_crenarchaeote	FJ543240	163	UncC2804				4.8	5.88	5.48	4.8	4.98				5.24	2.6		2.4	4.92	4.92		3.72		4.08	3.72					6.24				1.2	0.0001						4.8	5.28
1677	uncultured_crenarchaeote	FJ543367	163	UncC2678				4.8	5.88	5.48	4.8	4.98				2.96	2.6		2.4	4.92	4.92		3.72		4.08	3.72					6.24				1.2	0.0001						4.8	5.28
1678	uncultured_crenarchaeote	FJ543277	163	UncC2767				4.8	5.88	5.48	4.8	4.98	4.38			2.96	2.6		2.4	4.92	4.92		3.72		4.08	3.72					6.24				1.2	0.0001						4.8	3.84
1679	uncultured_crenarchaeote	FJ543368	163	UncC2677				4.8	4.56	5.48	5.12	4.98	4.38			2.96	2.6		2.88				4.56		4.08	4.56					6.24				1.2	0.0001						4.8	3.84
1680	uncultured_crenarchaeote	EF450779	163	UncC1387				4.8		5.48	5.04	4.98				3.8	2.6		1.56	4.92	4.92		3.72	4.78	4.08	3.72					6.24				1.2	0.0001						4.8	5.04						4.76
1681	uncultured_crenarchaeote	FM945335	163	UncC7867				4.8	5.88	5.48	4.8	4.98				3.8	2.6		2.4				4.2	4.78	4.08	4.2					6.24				1.2	0.48							5.04						4.76
1682	uncultured_crenarchaeote	GU561938	163	UncC3023				4.8	5.88	5.48	4.8	4.98				3.8	2.6		2.4	4.92	4.92		3.72	4.78	4.08	3.72					6.24				1.2	0.0001						4.8	5.04						4.76
1683	uncultured_crenarchaeote	EU667830	163	UncC6425				4.8		5.48	5.04	4.98				3.8	2.6		1.56	4.92	4.92		3.72	4.78	4.08	3.72					6.24				1.2	0.0001						4.8	5.04						4.76
1684	uncultured_crenarchaeote	EU667824	163	UncC6431				4.8		5.48	5.04	4.98				3.8	2.6		1.56	4.92	4.92		3.72	4.78	4.08	3.72					6.24				1.2	0.0001							5.04						4.76
1685	uncultured_crenarchaeote	EU309876	163	UncC2012				4.8		5.48	5.04	4.98				3.8	2.6		1.56	4.92	4.92		3.72		4.08	3.72					6.24				1.2	0.0001						4.8	5.04						4.76
1686	uncultured_archaeon	EU852699	163	UncA5518				4.8	4.56	5.48	4.8	4.98				3.8	2.6		2.4	4.92	4.92		3.72	3.94	4.08	3.72					6.24		3.24		1.2	0.0001						4.8	5.04				4.32		4.76
1687	uncultured_crenarchaeote	GU561893	163	UncC3068				4.8	4.56	5.48	4.8	4.98				3.8	2.6		2.4	4.92	4.92		3.72	4.78	4.08	3.72					6.24				1.68	0.0001						4.8							3.56
1688	uncultured_crenarchaeote	FJ543255	163	UncC2789				4.8	5.88		4.8					3.8	1.5		2.4	4.92	4.92		3.72		3.36	3.72					6.24				1.2	0.0001						4.8	5.04						4.76
1689	uncultured_crenarchaeote	EF450781	163	UncC1389				4.8		5.48	5.04	4.98	4.38			3.8	2.6		1.56	4.92	4.92		3.72	4.78	4.08	3.72					6.24				1.2	0.0001						4.8	3.84
1690	uncultured_crenarchaeote	EF450780	163	UncC1388				4.8		5.48	5.04	4.98	4.38			2.96	2.6		1.56	4.92	4.92		3.72	4.78	4.08	3.72					6.24				1.2	0.0001						4.8	3.84
1691	uncultured_crenarchaeote	EU309874	163	UncC2010				4.8	5.88	5.48	4.8	4.98	4.38			2.96	2.6		2.4	4.92	4.92		3.72	4.78	4.08	3.72					5.04	5.34			1.2	0.0001						4.8	3.84
1692	uncultured_crenarchaeote	FJ543369	163	UncC2676				4.8	5.88	5.48	4.8	4.98				2.96	2.6		2.4	4.92	4.92		3.72		4.08	3.72									1.2	0.0001						4.8	5.04						4.76
1693	uncultured_crenarchaeote	FJ543320	163	UncC2724				4.8	5.88	5.48	4.8	4.98				2.96	2.6		2.4	4.92	4.92		3.72		4.08	3.72					6.24				1.2	0.0001						4.8	5.04						4.76
1694	uncultured_crenarchaeote	FJ543298	163	UncC2746				4.8	5.88	5.48	4.8	4.98				2.96	2.6		2.4	4.92	4.92		3.72		4.08	3.72			4.02		6.24				2.4	0.0001						4.8							4.76
1695	uncultured_crenarchaeote	GQ342667	163	UncC5262				4.8	5.88	5.48	4.8	4.98	4.38			3.8	2.6		2.4	4.92			4.92		4.08	4.32					6.24				1.2	0.0001						4.8	3.84				4.68
1696	uncultured_crenarchaeote	FJ543376	Candidatus Nitrosoarchaeum koreensis clade	UncC2669				4.8	5.88	5.48	4.8	4.98				5.24	2.6		2.4	4.92	4.92		3.72		4.08	3.72									1.2	0.0001						4.8	5.28
1697	uncultured_archaeon	EU852696	324	UncA5521				4.8	4.56	5.48	4.8	4.98	4.38			2.96	4.04		2.4	4.92	4.92		3.72		4.32	3.72					2.88	3.18	3.24		1.2	0.0001						4.8	3.84				4.68
1698	uncultured_archaeon	EU852660	324	UncA5557				4.8	4.56	5.48	4.8	4.98	4.38			2.96	4.04		2.4	4.92	4.92		3.72		4.32	3.72					2.88	3.18	3.24		1.2	0.0001						4.8	3.84				4.68
1699	uncultured_archaeon	EU852693	324	UncA5524				4.8	4.56	5.48	4.8	4.98	4.38			3.8	4.04		2.4	4.92	4.92		3.72		4.32	3.72					2.88	3.18	3.24		1.2	0.0001						4.8	3.84				4.68
1700	uncultured_crenarchaeote	FM945338	324	UncC7864				6	4.56	5.48	4.8	4.98				4.16	4.04		2.4	4.92	4.92		3.72		4.32	3.72					2.88	3.18			1.2	0.0001						4.8	3.84				4.68
1701	uncultured_archaeon	EU852674	324	UncA5543				4.8	4.56	5.48	4.8	4.98	4.38			2.96	4.04		2.4	4.92	4.92		3.72		4.32	3.72					2.88	3.18	4.44		1.2	0.0001						4.8	3.84
1702	uncultured_archaeon	EU852702	324	UncA5515				4.8	4.56		4.8		4.38			2.96	4.04		2.4	4.92	4.92		3.72		4.32	3.72					2.88	3.18	3.24		1.2	0.0001						4.8	3.84				4.68
1703	uncultured_archaeon	EU852697	324	UncA5520				4.8	4.56	5.48	4.8	4.98	4.38			2.96	4.04		2.4	4.92	4.92		3.72		4.32	3.72					2.88	3.18	3.24		1.2	0.0001						4.8	3.84				4.68
1704	uncultured_archaeon	EU852664	324	UncA5553				4.8	4.56	5.48	4.8	4.98	4.38			2.96	4.04		2.4	4.92	4.92		3.72		4.32	3.72					2.88	3.18	3.24		1.2	0.0001						4.8	3.84				4.68
1705	uncultured_ammonia-oxidizing	AB516262	324	UncA4850				4.8	5.88	5.48	4.8	4.98				4.64	4.04		2.4	4.92	4.92		3.72		4.32	3.72					2.88	3.18			1.2	0.0001						4.8	3.84
1706	uncultured_crenarchaeote	GU561923	324	UncC3038				4.8	5.88	5.48	4.8	4.98				4.64	4.04		2.4	4.92	4.92		3.72		4.32	3.72					2.88	3.18			1.2	0.0001						4.8	3.84				4.68
1707	uncultured_crenarchaeote	EF450782	324	UncC1390				4.8	5.88	5.48	4.8	4.98				4.64	4.04		2.4	4.92	4.92		3.72		4.32	3.72					2.88	3.18			1.2	0.0001						4.8	3.84				4.68
1708	uncultured_crenarchaeote	GU561934	324	UncC3027				4.8	5.88	4.28	4.8	3.78	4.38			3.8	2.6		2.4	4.92	4.92		3.72		4.08	3.72					2.88	3.18			1.2	0.0001						4.8	3.84				4.68
1709	uncultured_crenarchaeote	GU561895	324	UncC3066				4.8	5.88	4.28	4.8	3.78	4.38			3.8	2.6		2.4	4.92	4.92		3.72		4.08	3.72					2.88	3.18			1.2	0.0001						4.8	3.84				4.68
1710	uncultured_ammonia-oxidizing	AB529722	Candidatus Nitrosoarchaeum koreensis clade	UncA2111				4.8	4.56		4.8					3.8	4.04		2.4	4.92	4.92	4.98	3.72	5.38	4.32	3.72					2.88	3.18			1.2	0.0001						4.8	5.04						4.76
1711	uncultured_crenarchaeote	FJ543370	N. koreensis et rel	UncC2675				4.8	5.88		4.8					5.24	0.0001		2.4	4.92	4.92		3.72			3.72					4.44				1.2	0.0001						4.8	5.28
1712	AOA-H11-M13F	ARB_2029DED8	153	AHMYyyy7				4.8		4.68	4.8	4.68	4.38		0.0001	0.84	1.5							4.44		4.56			4.02		3.6	5.34	5.16		1.5	1.44						3.96	4.08
1713	AOA_DNA_38_003.scf	ARB_7390543C	153	AdnScf11				4.8		4.68	6.24	4.68	4.38		0.0001	0.84	1.5			4.5	4.92			4.44				4.92			3.6	5.34	5.16		1.5	2.88						4.2	4.08
1714	AOA-G10-M13F	ARB_3E8979E3	153	AGMYyyyy				4.8		4.68	4.8	4.68	4.38		0.0001	0.84	1.5							4.44		4.56			4.02		3.6	5.34	5.16		1.5	1.44						3.96	4.08
1715	Derwent_AOA_01-E6-M13F	ARB_7FD41B89	153	Drw_E6__				4.8		4.68	4.8	4.68	4.38		0.0001	0.84	1.5							4.44		4.56			4.02		3.6	5.34	5.52		1.5	1.44						3.96	4.08
1716	AOA_DNA_20_004.scf	ARB_869CE781	153	AdnScf06				4.8		4.68	4.8	4.68	4.38		0.0001	0.84	1.5							4.44		4.56			4.02		3.6	5.34	5.16		1.5	1.44						3.96	4.08
1717	A70_03-M13F	ARB_E1100FCA	153	AMfYyy28				4.8		4.68	4.8	4.68	4.38		0.0001	0.84	1.5							4.44		4.56			4.02		3.6	5.34			1.5	1.44						3.96	4.08
1718	Derwent_AOA_01-F4-M13F	ARB_557A3B8	153	Drw_F4__				4.8		4.68	4.8	4.68	4.38		0.0001	0.84	1.5							4.44		4.56					3.6	5.34	5.16		1.5	1.44						3.96	4.08
1719	AOA-A11-M13F	ARB_3C938BD2	153	AoaYyyy3				4.8		4.68	4.8	4.68	4.38		0.0001	0.84	1.5							4.44		4.56			4.02		3.6	5.34	5.16		1.5	1.44						3.96	4.08
1720	AOA-C11-M13F	ARB_D9D96BEE	153	ACMYyyy3				4.8		4.68	4.8	4.68	4.38		0.0001	0.0001	1.5							4.44		4.56			4.02		3.6	5.34	5.16		1.5	1.44						3.96	4.08
1721	AOA_DNA_32_016.scf	ARB_4A3B2D5	153	AdnScf09				4.8		4.68	4.8	4.68	4.38		0.0001	0.84	1.5							4.44		4.56			4.02		3.6	4.14	5.16		1.5	1.44						3.96	4.08
1722	AOA_DNA_15_013.scf	ARB_D0CC4D9E	153	AdnScf03				4.8		4.68	4.8	4.68	4.38		0.0001	0.84	1.5							4.44		4.56			4.02		3.6	5.34	5.16		1.5	1.44						3.96	4.08
1723	AOA_DNA_23_010.scf	ARB_2016281C	153	AdnScf23				4.8		4.68	4.8	4.68	4.38		0.48	0.84	1.5							4.44		4.56			4.02		3.6	5.34	5.16		1.5	1.44						3.96	4.08
1724	AOA-H12-M13F	ARB_FFF01F14	153	AHMYyyy8				4.8		4.68	4.8	4.68	4.38		0.0001	0.84								4.44		4.56			4.02				5.16		1.5	1.44						3.96	4.08
1725	AOA_DNA_26_012.scf	ARB_3DF5E661	153	AdnScf24				5.28		5.16	4.8	5.16	4.38		0.0001	0.84	1.5							4.44		4.56			4.02		2.4	4.14	5.16		1.5	1.44						3.96	4.08
1726	Derwent_AOA_01-F6-M13F	ARB_46B5D418	153	Drw_F6__				4.8		5.88	4.8	5.88	4.38		0.0001	0.84	1.5							4.44					4.02		4.8		5.16		1.5	2.28						4.8	4.08
1727	AOA-E10-M13F	ARB_5F63964	153	AEMYyyy2				4.8		4.68	4.8	4.68	4.38		0.0001	0.84	1.5							4.44		4.56			4.02		3.6	5.34	5.52		1.5	1.44						3.96	4.08
1728	AOA-C10-M13F	ARB_B2E5233A	153	ACMYyyy2				4.8		4.68	4.8	4.68	4.38		0.0001	0.84	1.5							4.44		4.56			4.02		3.6	5.34			1.5	1.44						3.96	4.08
1729	AOA_DNA_30_014.scf	ARB_1DD37545	153	AdnScf08				4.8		4.68	4.8	4.68	4.38		1.2	0.84								4.44		4.56			4.02						1.5	1.44						3.96	4.08
1730	AOA-D12-M13F	ARB_F5DFF536	153	ADMYyyy3				4.8		4.68	4.8	4.68	4.38		0.0001	0.84	1.5							4.44		4.56					3.6	5.34	5.16		1.5	1.44						3.96	4.08
1731	A05_09-M13F	ARB_8FF4113D	153	AMfYyyy9				4.8		4.68	4.8	4.68	4.38		0.0001	0.84	1.5							4.44		4.56			4.02		3.6	5.34	5.16		1.5	1.44						3.96	4.08
1732	AOA-G12-M13F	ARB_3A5D35B5	153	AGMYyyy3				4.8		4.68	4.8	4.68	4.38		0.0001	0.84	1.5							4.44		4.56			4.02		3.6	5.34	5.16		1.5	1.44						3.96	4.08
1733	Derwent_AOA_01-E7-M13F	ARB_1DD3F24A	153	Drw_E7__				4.8		4.68	4.8	4.68	4.38		0.0001	0.84	1.5							4.44		4.56			4.02		3.6	5.34	5.16		1.5	1.44						3.96	4.08
1734	Derwent_AOA_01-E2-M13F	ARB_9C925BBC	153	Drw_E2__				4.8		4.68	4.8	4.68	4.38		0.0001	0.84	1.5							4.44		4.56			4.02		3.6	5.34	5.16		1.5	1.44						3.96	4.08
1735	AOA-C12-M13F	ARB_C1DBCA0B	153	ACMYyyy4				4.8		5.88	5.28	5.88			1.2	0.84	1.5							3.6		4.56					3.6	5.34	5.16		2.34	1.44			4.09			3.96	4.92
1736	AOA-F11-M13F	ARB_49B8176A	153	AFMYyyy2				4.8		5.88	5.28	5.88			1.2	0.84	1.5							3.6	4.16	4.56					3.6	5.34	5.16		2.34	1.44			4.09			3.96	4.92
1737	Derwent_AOA_01-B10-M13F	ARB_997D3094	153	Drw_B10_				4.8		5.88	5.28	5.88			1.2	0.84	1.86							3.6		4.56					3.6	5.34	5.16		2.34	1.44			4.09			3.96	4.92
1738	uncultured_crenarchaeote	EF534442	153	UncC1468				4.8		4.68		4.68	4.38			0.84	1.5								4.16	4.56					3.6	5.34			1.5	1.44						4.32	4.08			4.08
1739	Derwent_AOA_01-F5-M13F	ARB_91F222A7	153	Drw_F5__				4.8		5.88	4.8	5.88	4.38		1.2	0.84	1.5							3.6	4.16	4.56					3.6	5.34	3.72		1.5	1.44						3.96	4.08
1740	Derwent_AOA_01-D6-M13F	ARB_B3905885	153	Drw_D6__				4.8		4.68	4.8	4.68	4.38		0.0001	0.84	4.04							4.44	5.12	4.56			4.02		3.6	5.34	5.16		1.5	1.44						3.96	4.08
1741	Derwent_AOA_01-C5-M13F	ARB_361B9BE4	153	Drw_C5__				4.8		4.68	4.8	4.68	4.38		0.0001	0.84	1.5							4.44		4.56			4.02		3.6	5.34	5.16		1.5	1.44						3.96	4.08
1742	A05_01-M13F	ARB_FCD4A532	153	AMfYyyyy				4.8		4.68	4.8	4.68	4.38		1.2	0.84	1.5							3.6		4.56			4.26		3.6	5.34	3.72		1.5	1.44						3.96	4.08
1743	Derwent_AOA_01-B6-M13F	ARB_DE125EF9	153	Drw_B6__				4.8		4.68	4.8	4.68	4.38		1.2	0.84	1.5							4.44		4.56			4.02		3.6	5.34	5.16		1.5	1.44						3.96	4.08
1744	AOA_DNA_60_010.scf	ARB_A593266A	153	AdnScf18				4.8		4.68	6.24	4.68	4.38		0.0001	0.84	1.5			4.5	4.92			3.6				4.92			3.6	5.34	5.16		1.5	2.88			4.09			4.2	4.08			5.04
1745	AOA_DNA_10_009.scf	ARB_87C64CC1	153	AdnScf00				4.8		4.68	4.8	4.68	4.38		5.52	0.84	1.5							3.6		4.56			4.02		3.6	5.34	4.68		1.5	1.44						3.96	4.08
1746	AOA_DNA_07_005.scf	ARB_23E2F76E	153	AdnScf27				4.8		4.68	4.8	4.68			1.2	0.84	1.5							3.6		4.56			4.02				5.16		2.7	1.44						3.96	5.52
1747	Derwent_AOA_01-H1-M13F	ARB_35765037	153	Drw_H1__				6			4.8	5.78	4.62		0.0001	3.24	1.5							4.44		4.56					4.4		5.16		2.94	1.44						5.06	5.28
1748	Derwent_AOA_01-G10-M13F	ARB_C9724E51	153	Drw_G10_				4.8		4.68	4.8	4.68	4.38		0.0001	0.84	1.5							4.44		4.56			4.02		3.6	5.34	5.16		1.5	1.44						3.96	4.08
1749	SF04-BC11-D02	ARB_85D2417E	153	SBDYyyy2				4.8		3.48	4.8	3.48	4.38		1.68	0.84	1.5							5.64		4.56			4.02		3.6	5.34			1.5	1.44						3.96	4.08
1750	SF04-BC11-H01	ARB_1395D2B9	153	SBHYyyyy				4.8		4.68	4.8	4.68	4.38		0.0001	0.84	1.5							5.64		4.56			4.02		3.6	5.34			1.5	1.44						3.96	4.08
1751	SF04-BC11-C03	ARB_DA71C479	153	ScCYyyy2				4.8		4.68	4.8	4.68	4.38		0.0001	0.84	1.5							5.64					4.02		3.6	5.34			1.5	2.16						3.96	4.08
1752	Derwent_AOA_01-G4-M13F	ARB_9A899E25	153	Drw_G4__				4.8		4.68	4.8	4.68	4.38		0.0001	0.84	1.5							4.44		4.56					3.6	5.34	5.16		1.5	1.44						3.96	4.08
1753	AOA-A10-M13F	ARB_DFAD2BFB	153	AoaYyyy2				4.8		4.68	4.8	4.68	4.38		0.0001	0.84	1.5							4.44		4.56			4.02		3.6	5.34	5.16		1.5	1.44						3.96	4.08
1754	Derwent_AOA_01-E3-M13F	ARB_8F5FAB59	153	Drw_E3__				4.8		4.68	4.8	4.68	4.38		0.0001	0.84	1.5							3.6							4.92		5.16		1.5	1.44						3.96	4.08
1755	Derwent_AOA_01-H3-M13F	ARB_BEED933D	153	Drw_H3__				4.8		5.88	4.8	5.88	4.38		0.0001	0.84	1.5							4.44		4.56					3.6	5.34	5.16		1.5	1.44						3.96	4.08
1756	Derwent_AOA_01-F12-M13F	ARB_C4CEA967	153	Drw_F12_				4.8		5.88	4.8	5.88	4.38		0.0001	0.84	1.5							4.44		4.56					3.6	5.34	5.16		1.5	1.44						3.96	4.08
1757	A05_12-M13F	ARB_723CB1D5	153	AMfYyy12				4.8		5.88	4.8	5.88	4.38		0.0001	0.84	1.5							4.44		4.56					3.6	5.34	5.16		1.5	1.44						3.96	4.08
1758	Derwent_AOA_01-B5-M13F	ARB_975907E3	153	Drw_B5__				4.8		5.88	4.8	5.88	4.38		0.0001	0.84	1.5							4.44		4.56					3.6	5.34	5.16		1.5	1.44						3.96	4.08
1759	A70_10-M13F	ARB_B7D2D66A	153	AMfYyy33				4.8		4.68	4.8	4.68	4.38		0.0001	0.84	1.5							4.44		4.56					3.6	5.34	5.16		1.5	1.44						3.96	4.08
1760	Derwent_AOA_01-H5-M13F	ARB_5559AB33	153	Drw_H5__				4.8		4.68	4.8	4.68	4.38		1.2	0.84	1.5							4.44		4.56			4.02		3.6	5.34	3.72		1.5	1.44						3.96	4.08
1761	AOA-F10-M13F	ARB_8099E5EC	153	AFMYyyyy				6		4.68	4.8	4.68	4.38		0.0001	0.84	1.5							3.6		4.56					4.92		5.16		1.5	1.44						3.96	4.08
1762	AOA-G11-M13F	ARB_9BB27344	153	AGMYyyy2				4.8		4.68	4.8	4.68	4.38		0.0001	0.84	1.5							3.6		4.56					4.92		5.16		1.5	1.44						3.96	4.08
1763	AOA_DNA_11_011.scf	ARB_78AB64EB	153	AdnScf02				4.8		4.68	4.8	4.68	4.38		0.0001	0.84	1.5							4.44		4.56			4.26		3.6	5.34	5.16		1.5	1.44						3.96	4.08
1764	Derwent_AOA_01-B1-M13F	ARB_465F2465	153	Drw_B1__				4.8		4.68	4.8	4.68	4.38		0.0001	0.84	1.5							4.44		4.56					3.6	5.34	5.16		1.5	1.44						3.96	4.08
1765	Derwent_AOA_01-D3-M13F	ARB_5D7A1514	153	Drw_D3__				4.8		4.68	4.8	4.68	4.38		0.0001	0.84	1.5							4.44		4.56			4.02		3.6	5.34	5.16		1.5	1.44						3.96	4.08
1766	Derwent_AOA_01-E5-M13F	ARB_DD3C8C6A	153	Drw_E5__				4.8		4.68	4.8	4.68	4.38		0.0001	0.84	1.5							4.44		4.56			4.02		3.6	5.34	5.16		1.5	1.44						3.96	4.08
1767	Derwent_AOA_01-B2-M13F	ARB_2A9DC765	153	Drw_B2__				4.8		4.68		4.68	4.38		2.04	0.84	1.5		4.14					3.6		4.56			4.26		4	5.34	3.72		1.5	1.44						3.96	4.08
1768	Derwent_AOA_01-H4-M13F	ARB_2BBE4552	153	Drw_H4__				4.8		4.68	4.8	4.68	4.38		0.0001	0.84	1.5							4.44		4.56			4.02		3.6	5.34	5.16		1.5	1.44						3.96	4.08
1769	AOA_DNA_36_001.scf	ARB_DFCA5EAC	153	AdnScf10				4.8		4.68	5.04	4.68	4.38		0.0001	0.84	1.5			4.5	4.92			3.6				4.92			3.6	5.34	4.32		1.5	2.88						4.2	4.08			5.04
1770	Derwent_AOA_01-G1-M13F	ARB_5B30EB1F	153	Drw_G1__				4.8		4.68	4.8	4.68	4.38		0.0001	0.84	1.5							4.44		4.56			4.02		3.6	5.34	5.16		1.5	1.44						3.96	4.08
1771	Derwent_AOA_01-A4-M13F	ARB_712DACC0	153	Drw_A4__				4.8		4.68	4.8	4.68	4.38		0.0001	0.84	1.5							4.44		4.56			4.02		3.6	5.34	5.16		1.5	1.44						3.96	4.08
1772	Derwent_AOA_01-H9-M13F	ARB_458698E	153	Drw_H9__				4.8		4.68	4.8	4.68	4.38		0.0001	0.84	1.5							4.44		4.56			4.02		3.6	5.34	5.16		1.5	1.44						3.96	4.08
1773	AOA-D10-M13F	ARB_E78CD15B	153	ADMYyyyy				4.8		4.68	4.8	4.68	4.38		1.2	0.84	1.5							3.6	4.16	4.56			4.26		3.6	5.34	5.16		1.5	1.44			4.09			3.96	4.08
1774	AOA-E4-M13F	ARB_7637C6D8	153	AEMYyyy5				4.8		5.88	4.8	5.88	4.38		0.0001	0.84	1.5							4.44	4.16	4.56			4.26		3.24	5.34	5.52		1.5	1.44			4.09			3.96	4.08
1775	Derwent_AOA_01-E9-M13F	ARB_86BBD515	153	Drw_E9__				4.8		5.88	4.8	5.88	4.38		0.0001	0.84	1.5							4.44	4.16	4.56			4.26		3.24	5.34	5.52		1.5	1.44						3.96	4.08
1776	AOA-B11-M13F	ARB_232EA62F	153	ABMYyyy2				3.6							2.04	0.84	1.5		4.14					3.6	4.16	4.56			4.26		3.6	5.34	3.72		1.5	1.44			4.09			3.96	3.84
1777	Derwent_AOA_01-H2-M13F	ARB_C23BE33B	153	Drw_H2__				3.6							2.04	0.84	1.5		4.14					3.6	4.16	4.56			4.26		3.6	5.34	3.72		1.5	1.44			4.09			3.96	3.84
1778	AOA-B12-M13F	ARB_8F1CCD45	153	ABMYyyy3				4.8									1.5								4.16						3.6				1.84
1779	Derwent_AOA_01-D4-M13F	ARB_A2C038F7	153	Drw_D4__				4.8		5.88	4.8	5.88	4.38		0.0001	0.84	1.5							4.44	4.16	4.56			4.26		3.24	5.34	5.52		1.5	1.44			4.09			3.96	4.08
1780	Derwent_AOA_01-E1-M13F	ARB_834A7277	153	Drw_E1__				4.8			4.8		4.38		0.0001	0.84	1.5							4.44	4.16	4.56			4.26		3.24	5.34	5.52		1.5	1.44			4.09			3.96	4.08
1781	Derwent_AOA_01-A1-M13F	ARB_AB5C1096	153	Drw_A1__				4.8		5.88	4.8	5.88	4.38		0.0001	2.04	1.5							4.44	4.16	4.56			4.26		3.24	5.34	5.52		1.5	1.44			4.09			3.96	4.08
1782	Derwent_AOA_01-D12-M13F	ARB_2E7E03E	153	Drw_D12_				4.8		4.68	4.8	4.68	4.38		0.0001	0.84	1.5							4.44	4.16	4.56			2.82		3.24	5.34	5.52		1.5	1.44			4.09			3.96	4.08
1783	Derwent_AOA_01-E12-M13F	ARB_DCEA5219	153	Drw_E12_				4.8		5.88	4.8	5.88	4.38		0.0001	0.84	1.5							4.44	4.16	4.56			2.82		3.24	5.34	5.16		1.5	1.44			4.09			3.96	4.08
1784	Derwent_AOA_01-C7-M13F	ARB_A280415B	153	Drw_C7__				4.8		5.88	4.8	5.88	4.38		0.0001	0.84	1.5							3.6	4.16	4.56			2.82		3.6	5.34	5.16		1.5	1.44			4.09			3.96	4.08
1785	Derwent_AOA_01-A12-M13F	ARB_6A39567	153	Drw_A12_				4.8		5.88	4.8	5.88	4.38		0.0001	0.84	1.5							4.44	4.16	4.56			4.26		3.24	5.34	5.52		1.5	1.44			4.09			3.96	4.08
1786	Derwent_AOA_01-C8-M13F	ARB_18617E77	153	Drw_C8__				4.8		5.88	4.8	5.88	4.38		0.0001	0.84	1.5							4.44	4.16	4.56			4.26		3.6	5.34	5.52		1.5	1.44			4.09			3.96	4.08
1787	Derwent_AOA_01-G5-M13F	ARB_1D77793F	153	Drw_G5__				3.6		5.88	4.8	5.88	4.38		0.0001	0.84	1.5							4.44	4.16	4.56					3.24	5.34	4.08		1.5	1.44			4.09			3.96	4.08
1788	Derwent_AOA_01-F1-M13F	ARB_F653EAAC	153	Drw_F1__				4.8		5.88	4.8	5.88	4.38		0.0001	0.84	1.5							4.44	4.16	4.56			4.26		3.24	5.34	5.52		1.5	1.44			4.09			3.96	4.08
1789	Derwent_AOA_01-F7-M13F	ARB_27F6E9ED	153	Drw_F7__				4.8		5.88	4.8	5.88	4.38		0.0001	0.84	1.5							4.44	4.16	4.56			4.26		3.6	5.34	5.52		1.5	1.44			4.09			3.96	4.08
1790	Derwent_AOA_01-A2-M13F	ARB_B0665902	153	Drw_A2__				4.8		5.88	4.8	5.88	4.38		0.0001	0.84	1.5							4.44	4.16	4.56			4.26				5.52		1.5	1.44			4.09			3.96	4.08
1791	Derwent_AOA_01-C2-M13F	ARB_1A0897EB	153	Drw_C2__				4.8		5.88	4.8	5.88	4.38		0.0001	0.84	1.5							4.44	4.16	4.56			4.26		3.24	5.34	5.52		1.5	1.44			4.09			3.96	4.08
1792	Derwent_AOA_01-F2-M13F	ARB_C8D58EF4	153	Drw_F2__				4.8		5.88	4.8	5.88	4.38		0.0001	0.84	1.5							4.44	4.16	4.56			4.26		3.24	5.34	5.52		1.5	1.44			4.09			3.96	4.08
1793	Derwent_AOA_01-A6-M13F	ARB_C482C4BA	153	Drw_A6__				4.8		5.88	4.8	5.88	4.38		0.0001	0.84	1.5							4.44	4.16	4.56			4.26		3.24	5.34	5.52		1.5	1.44			4.09			3.96	4.08
1794	Derwent_AOA_01-B12-M13F	ARB_F417721A	153	Drw_B12_				4.8		5.88	4.8	5.88	4.38		0.0001	0.84	1.5							4.44	4.16	4.56			2.82		3.24	5.34	5.52		1.5	1.44			4.09			3.96	4.08
1795	AOA-A7-M13F	ARB_C4CA7607	153	AoaYyyy6				4.8		4.68	4.8	4.68			0.0001	3.24	4.04			4.92	4.92		4.02	4.44	5.12	3.72					3.6	5.34	5.16		2.7	0.0001						4.8	6.48			3.36
1796	Derwent_AOA_01-D5-M13F	ARB_D0D0BE3	153	Drw_D5__				4.8		4.68	4.8	4.68			0.0001	3.24	4.04			4.92	4.92		4.02	4.44	5.12	3.72					3.6		5.16		2.7	0.0001						4.8	6.48			4.8
1797	AOA_DNA_39_005.scf	ARB_D8F0778A	153	AdnScf20				4.8		4.68	4.8	4.68			0.0001	3.24	4.04			4.92	4.92		4.02	4.44	5.12	3.72					3.6	5.34	5.16		2.7	0.0001						4.8	6.48			3.36
1798	NoNam169	ARB_BCBD0EB8	153	NoNam169				4.8		4.68	4.8	4.68			0.0001	2.04	4.04			3.72	3.72			4.44	5.12	2.52			4.26		3.6	5.34	5.52		1.5	0.0001						3.96	5.04
1799	AOA_DNA_53_006.scf	ARB_6160FFB5	153	AdnScf17				5.28		5.16	4.8	5.16			0.0001	3.24	4.04							4.44	5.12	4.56			4.26		3.6	5.34	5.52		2.7	2.64						5.16	6.48
1800	Derwent_AOA_01-C6-M13F	ARB_6FE1D40	153	Drw_C6__				4.8		4.68	4.8	4.68			0.0001	3.24	4.04							4.44	5.12	4.56			4.02		3.6	5.34	5.16		2.7	1.44						3.96	6.48
1801	uncultured_crenarchaeote	GU270276	153	UncC5188				4.8			4.8	5.88	4.38		0.0001	0.0001	4.04							4.44	5.12	4.56					3.24	5.34	3.72		1.5	1.2			4.09			5.16	3.84
1802	uncultured_crenarchaeote	EU885659	153	UncC5859				4.8			4.8	5.88	4.38		0.0001	0.0001	4.04							4.44	5.12	4.56					3.24	5.34	3.72		1.5	1.2			4.09			5.16	3.84
1803	uncultured_crenarchaeote	GU270244	153	UncC5220				4.8			4.8	5.88	4.38		0.0001	0.0001	4.04							4.44	5.12	4.56					3.24		3.72		1.5	1.2			4.09			5.16	3.84
1804	uncultured_crenarchaeote	GU270249	153	UncC5215				4.8			4.8	5.88	4.38		0.0001	0.0001	4.04							4.44	5.12	4.56					3.24	5.34	3.72		1.5	1.2			4.09			5.16	3.84
1805	uncultured_crenarchaeote	DQ831635	153	UncC1098				4.8				5.88	4.38			0.0001	4.04								5.12	4.56					3.24	5.34			1.5	1.2			4.09			4.32	3.84
1806	uncultured_crenarchaeote	GU187980	153	UncC6000				4.8		5.88	4.8	5.88			0.56	2.64	3.9					5.28			5.36						3.6	5.34			1.5	3.64						2.76	4.08
1807	uncultured_crenarchaeote	GU187975	153	UncC6005				4.8		5.88	4.8	5.88			0.56	1.2	2.94					5.28			4.4						5.04				1.5	3.64						2.76	4.08
1808	uncultured_crenarchaeote	GU187973	153	UncC6007				4.8		5.88	5.28	5.88			0.56	1.2	2.94					5.28			4.4						3.6	5.34			1.5	3.64						2.76	4.08
1809	uncultured_ammonia-oxidizing	GQ499513	153	UncA4483				4.8			4.8	5.88	4.38		0.0001	0.84	1.5							4.08	4.16	4.56					4.92				1.5	1.44						3.96	3.84
1810	uncultured_ammonia-oxidizing	GQ499503	153	UncA4493				4.8			4.8	5.88	4.38		0.0001	0.84	1.5							4.08	4.16	4.56					4.92				1.5	1.44						3.96	3.84
1811	uncultured_ammonia-oxidizing	GQ499498	153	UncA4498				4.8			4.8	5.88	4.38		0.0001	0.84	1.5							4.08	4.16	4.56					4.92				1.5	1.44						3.96	3.84
1812	uncultured_ammonia-oxidizing	GQ499548	153	UncA4448				4.8			4.8	5.88	4.38		0.0001	0.84	1.5							4.08	4.16	4.56					4.92				1.5	1.44						3.96	3.84
1813	uncultured_ammonia-oxidizing	GQ499551	153	UncA4445				4.8			4.8	5.88	4.38		0.0001	0.84	1.5							4.08	4.16	4.56					4.92				1.5	1.44						3.96	3.84
1814	uncultured_ammonia-oxidizing	GQ499549	153	UncA4447				4.8			4.8	5.88	4.38		0.0001	0.84	1.5							4.08	4.16	4.56					4.92				1.5	1.44						3.96	3.84
1815	uncultured_ammonia-oxidizing	GQ499542	153	UncA4454				4.8			4.8	5.88	4.38		0.0001	0.84	1.5							4.08	4.16	4.56					4.92				1.5	1.44						3.96	3.84
1816	uncultured_ammonia-oxidizing	GQ499499	153	UncA4497				4.8			4.8	5.88	4.38		0.0001	0.84	1.5							4.08	4.16	4.56					4.92				1.5	1.44						3.96	3.84
1817	uncultured_crenarchaeote	DQ148785	153	UncCr446				4.8			4.8	5.88	4.38		0.84	0.0001	2.7							4.44	2.96						3.6	5.34			1.5	1.44			4.09			3.96	4.08
1818	uncultured_crenarchaeote	DQ831620	153	UncC1083				4.8		5.16		5.16	4.38			0.0001	1.5			4.5	4.92				4.16						3.6				1.5	2.64						2.76	4.08
1819	uncultured_crenarchaeote	GU270280	153	UncC5184				4.8		4.68	4.8	4.68	4.38		1.44	0.0001	1.5			4.5	4.92			4.44	4.16				2.82		3.6		3.72		1.5	2.64						2.76	4.08
1820	uncultured_crenarchaeote	DQ831627	153	UncC1090				4.8		4.68		4.68	4.38			0.0001	1.5			4.5	4.92				4.16						3.6				1.5	2.64						2.76	4.08
1821	uncultured_crenarchaeote	DQ831629	153	UncC1092				4.8		4.68		4.68	4.38			0.0001	1.5			4.5	4.92				4.16						3.6				1.5	2.64						2.76	4.08
1822	uncultured_crenarchaeote	EF534477	153	UncC1502				4.8		4.68		4.68	4.38			0.0001	1.5								4.16						3.6				1.5	3.36						2.76	4.08			4.32
1823	uncultured_crenarchaeote	GU270269	153	UncC5195				4.8		4.68	4.8	4.68	4.38		1.44	0.0001	1.5			4.5	4.92			4.44	4.16				2.82		3.6		3.72		1.5	2.64						2.76	4.08
1824	uncultured_crenarchaeote	DQ831630	153	UncC1093				3.6		4.68		4.68	4.38			0.0001	1.5			4.5	4.92				4.16						3.6				1.5	2.64						2.76	4.08
1825	uncultured_archaeon	AB305360	153	UncArch5				4.8		4.68	4.8	4.68	4.38		1.44	0.84	1.5							4.44	4.16				4.26		4.92		3.72		1.5	1.2						3.6	4.08
1826	uncultured_crenarchaeote	DQ831631	153	UncC1094				4.8		4.68		4.68	4.38			0.0001	1.5								4.16						3.6				1.5	2.64						2.76	4.08
1827	uncultured_crenarchaeote	DQ831634	153	UncC1097				4.8		4.68		4.68	4.38			0.0001	1.5								4.16						3.6				1.5	2.64						2.76	4.08
1828	uncultured_crenarchaeote	GQ250747	153	UncC3165				4.8		5.88	4.8	5.88	4.38		1.44	0.0001	1.5							4.44	4.16				4.26		3.6		3.72		1.5	2.64						2.76	4.08
1829	uncultured_crenarchaeote	GU270226	153	UncC5238				4.8		4.68	4.8	4.68	4.38		1.44	0.0001	1.5							4.44	4.16				4.26		3.6		3.72		1.5	2.64						3.12	4.08
1830	uncultured_crenarchaeote	GU270225	153	UncC5239				5.28		4.68	4.8	4.68			1.44	0.0001	1.5							4.44	4.16				4.26		3.6		3.72		1.9	2.64						3.12	4.56
1831	uncultured_crenarchaeote	GU270256	153	UncC5208				6.24		5.88	4.8	5.88	4.38		2.64	0.0001	1.5							5.04	4.16						3.6		3.72		1.5	2.64			5.2			2.76	4.08
1832	uncultured_crenarchaeote	EU885558	153	UncC5960				6.24		5.88	4.8	5.88	4.38		2.64	0.0001	1.5							5.04	4.16						3.6		3.72		1.5	2.64			5.2			2.76	4.08
1833	uncultured_crenarchaeote	GU270250	153	UncC5214				6.24		5.88	4.8	5.88	4.38		2.64	0.0001	1.5							5.04	4.16						3.6		3.72		1.5	2.64			5.2			2.76	4.08
1834	uncultured_crenarchaeote	EU885568	153	UncC5950				6.24		5.88	6	5.88	4.38		1.44	1.2	1.5							5.04	4.16				4.26		4.92		3.72		1.5	2.64			5.2			2.76	4.08
1835	uncultured_crenarchaeote	GQ250753	153	UncC3159				6.24			4.8	5.88	4.38		2.28	0.0001	1.5							3.6	4.16	4.56			4.26		3.6	5.1	3.72		1.5	1.44			5.2			3.96	3.84
1836	uncultured_crenarchaeote	GU270232	153	UncC5232							4.8				1.44	0.0001	1.92							4.44	4.16	4.56			4.26		3.6	5.1	3.24		1.5	1.44			5.2			3.96	5.52
1837	uncultured_crenarchaeote	EU885565	153	UncC5953							4.8				1.44	0.0001	1.92							4.44	4.16	4.56			4.26		3.6	5.1	3.24		1.5	1.44			5.2			3.96	5.52
1838	uncultured_ammonia-oxidizing	GQ499836	154	UncA4160						5.88	5.28	5.88			0.84	0.84	1.5							4.44	4.16						3.24	5.34			1.98	2.88	4.72		4.09			5.4	4.56
1839	uncultured_ammonia-oxidizing	GQ499828	154	UncA4168						5.88	5.28	5.88			0.84	0.84	1.5							4.44	4.16						3.24	5.34			1.98	2.88	4.72		4.09			5.4	4.56
1840	uncultured_ammonia-oxidizing	GQ499833	154	UncA4163						5.88	5.28	5.88			0.84	0.84	1.5							4.44	4.16						3.24	5.34			1.98	2.88	4.72		4.09			5.4	4.56
1841	uncultured_ammonia-oxidizing	GQ499829	154	UncA4167						5.88	5.28	5.88			0.84	0.84	1.5							4.44	4.16						3.24	5.34			1.98	3.6	4.72		4.09			5.4	4.56
1842	uncultured_ammonia-oxidizing	GQ499821	154	UncA4175						5.88	5.28	5.88			0.84	0.84	1.5							4.44	4.16						3.24	5.34			1.98	2.88	4.72		4.09			5.4	4.56
1843	uncultured_ammonia-oxidizing	GQ499815	154	UncA4181						5.88	5.28	5.88			0.84	0.84	1.5							4.44	4.16						3.24	5.34			1.98	2.88	4.72		4.09			5.4	4.56
1844	uncultured_ammonia-oxidizing	GQ499818	154	UncA4178						5.88	5.28	5.88			0.84	0.84	1.5							4.44	4.16						3.24	5.34			1.98	2.88	4.72		4.09			5.4	4.56
1845	uncultured_ammonia-oxidizing	GQ499810	154	UncA4186						5.88	5.28	5.88			0.84	0.84	1.5							4.44	4.16						3.24	5.34			1.98	2.88	4.72		4.09			5.4	4.56
1846	uncultured_ammonia-oxidizing	GQ499812	154	UncA4184						5.88	5.28	5.88			0.84	0.84	1.5							4.44	4.16						3.24	5.34			1.98	2.88	4.72		4.09			5.4	4.56
1847	uncultured_ammonia-oxidizing	GQ499813	154	UncA4183						5.88	5.28	5.88			0.84	0.84	1.5							4.44	4.16						3.24	5.34			1.98	2.88	4.72		4.09			5.4	4.56
1848	uncultured_ammonia-oxidizing	GQ499806	154	UncA4190						5.88	5.28	5.88			0.84	0.84	1.5							4.44	4.16						3.24	5.34			1.98	2.88	4.72		4.09			5.4	4.56
1849	uncultured_ammonia-oxidizing	GQ499825	154	UncA4171						5.88	5.28	5.88			0.84	0.84	1.5							4.44	4.16						3.24	5.34			1.98	2.88	4.72		4.09			5.4	4.56
1850	uncultured_ammonia-oxidizing	GQ499824	154	UncA4172						5.88	5.28	5.88			0.84	0.84	1.5							4.44	4.16						3.24	5.34			1.98	2.88	4.72		4.09			5.4	4.56
1851	uncultured_ammonia-oxidizing	GQ499834	154	UncA4162						5.88	5.28	5.88			0.84	0.84	1.5							4.44	4.16						3.24	5.34			1.98	2.88	4.72		4.09			5.4	4.56
1852	uncultured_ammonia-oxidizing	GQ499817	154	UncA4179						5.88	5.28	5.88			0.84	0.84	1.5							4.44	4.16						3.24	5.34			1.98	2.88	4.72		4.09			5.4	4.56
1853	uncultured_ammonia-oxidizing	GQ499819	154	UncA4177						5.88	5.28	5.88			0.84	0.84	1.5							4.44	4.16						3.24	5.34			1.98	2.88	4.72		4.09			5.4	4.56
1854	uncultured_ammonia-oxidizing	GQ499809	154	UncA4187						5.88	5.28	5.88			0.84	0.84	1.5							4.44	4.16						3.24	5.34			1.98	2.88	4.72					5.4	4.56
1855	uncultured_ammonia-oxidizing	GQ499822	154	UncA4174						5.88	5.28	5.88			0.84	0.84	1.5							4.44	4.16						3.24	5.34			1.98	2.88	4.72		4.09			5.4	4.56
1856	uncultured_ammonia-oxidizing	GQ499803	154	UncA4193						5.88	5.28	5.88			0.84	0.84	1.5							4.44	4.16						3.24	5.34			1.98	2.88	4.72		4.09			5.4	4.56
1857	uncultured_ammonia-oxidizing	GQ499830	154	UncA4166						5.88		5.88			0.84	0.84	1.5							4.44	4.16						3.24	5.34			1.98	4.2	4.72		4.09				4.56
1858	uncultured_ammonia-oxidizing	GQ499816	154	UncA4180						5.88	5.28	5.88			0.84	0.84	2.94							4.44							3.24	5.34			1.98	2.88	4.72		4.09			5.4	4.56
1859	uncultured_ammonia-oxidizing	GQ499811	154	UncA4185						5.88	5.28	5.88			0.84	0.84	1.5							4.44	4.16						3.24	5.34			1.98	2.88	4.72		4.09			5.4	4.56
1860	uncultured_ammonia-oxidizing	GQ499831	154	UncA4165							5.28	5.88			0.84	0.84	1.5							4.44	4.16						3.24	5.34			1.98	2.88	4.72		4.09			5.4	4.56
1861	uncultured_ammonia-oxidizing	GQ499820	154	UncA4176						5.88	5.28	5.88			0.84	0.84	1.5							4.44	4.16						3.24	5.34			1.98	2.88	4.72		4.09			5.4	4.56
1862	uncultured_ammonia-oxidizing	GQ499800	154	UncA4196						5.88	5.28	5.88			1.32	0.84	1.5							4.44	4.16						3.64	5.34			1.98	2.88	4.72		4.09			5.4	4.56
1863	uncultured_ammonia-oxidizing	GQ499624	154	UncA4372						5.88	5.28	5.88			0.84	0.84	1.5							4.44	4.16						3.96	5.34			1.5	2.88	4.72		4.09			5.4	4.08
1864	uncultured_ammonia-oxidizing	GQ499796	154	UncA4200						5.88	5.28	5.88			0.84	0.84	1.5							4.44	4.16						3.24	5.34			1.5	2.88	4.72		4.09			5.4	4.08
1865	uncultured_ammonia-oxidizing	GQ499483	154	UncA4513						5.88	5.28	5.88			0.84	0.84	1.5							4.44	4.16						3.72				1.5	2.88	4.72		4.09			5.4	4.08
1866	uncultured_ammonia-oxidizing	GQ499604	154	UncA4392						5.88	5.28	5.88			0.84	0.84	1.5							4.44	4.16						3.24	5.34			1.5	2.88	4.72		4.09			5.4	4.08
1867	uncultured_ammonia-oxidizing	GQ499774	154	UncA4222						5.88	4.8	5.88			0.84	0.84	1.5							4.44	4.16						3.24	5.34			1.5	2.88	4.72		4.09			5.4	4.08
1868	uncultured_ammonia-oxidizing	EU925341	154	UncA5712							4.8				0.84	0.84	1.5							4.44	4.16						3.24	5.34			2.7	2.88	4.72		4.09			5.4	5.28
1869	uncultured_ammonia-oxidizing	GQ499484	154	UncA4512						5.88	5.28	5.88			0.84	0.84	1.5							4.44	4.16						3.24				1.5	2.88	4.72		4.09			5.4	4.08
1870	uncultured_ammonia-oxidizing	GQ499481	154	UncA4515						5.88	5.28	5.88			0.84	0.84	1.5							4.44	4.16						3.24	5.34			1.5	2.88	4.72		4.09			5.4	4.08
1871	uncultured_ammonia-oxidizing	GQ499717	154	UncA4279						5.88	5.28	5.88			0.84	0.84	1.5							4.44	4.16						3.24	5.34			1.5	2.88	4.72		4.09			5.4	4.08
1872	uncultured_ammonia-oxidizing	GQ499485	154	UncA4511						5.88	5.28	5.88			0.84	0.84	1.5							4.44	4.16						3.24	5.34			1.5	2.88	4.72		4.09			5.4	4.08
1873	uncultured_ammonia-oxidizing	GQ499613	154	UncA4383						5.88	5.28	5.88			0.84	0.84	1.5							4.44	4.16						3.24	5.34			1.5	2.88	4.72		4.09			5.4	4.08
1874	AOA-F9-M13F	ARB_EE019F2D	154	AFMYyyy7				3.6		4.68	5.28	4.68			5.52	0.84	1.2							3.6	4.16	4.56					5.9		4.68		1.5	1.44			4.09			3.96	3.84
1875	Derwent_AOA_01-D7-M13F	ARB_224E4856	154	Drw_D7__				3.6		4.68	5.28	4.68			5.52	0.84	1.2							3.6	4.16	4.56					5.9		4.68		1.5	1.44			4.09			3.96	3.84
1876	uncultured_ammonia-oxidizing	AB449310	154	UncA6336				3.6		4.68	5.28	4.68			5.52	0.84	1.2							3.6	4.16	4.56					5.9		4.68		1.5	1.44			4.09			3.96	3.84
1877	uncultured_ammonia-oxidizing	AB449309	154	UncA6337				3.6		5.88	5.28	5.88			5.52	0.84	1.5							3.6		4.56					3.6	2.7	4.68		1.5	1.44			4.09			3.96	3.84
1878	AOA_DNA_43_009.scf	ARB_B55C3D9D	154	AdnScf22				3.6		4.68	4.8	4.68			0.0001	0.84	1.2							4.44	4.16	4.56			2.82		5.9		3.72		1.5	1.44			4.09			3.96	3.84
1879	uncultured_ammonia-oxidizing	AB449308	154	UncA6338				3.6		4.68		4.68			0.0001	2.88	1.2			4.92	4.92		3.72	3.6	4.16	3.72					5.9		5.16		2.7	0.0001			4.09			4.8	6.48			4.56
1880	uncultured_archaeon	GU811275	154	UncAr401				4.8			5.28		4.67		1.2	1.84	2.34							4.8		4.56					3.6	5.34			2.3	1.44						3.96	4.38
1881	uncultured_archaeon	GU811257	154	UncAr419				4.8		5.88	5.28	5.88	4.67		1.2	1.84	2.34							4.8		4.56					3.6	5.34			2.3	1.44			4.09			3.96	4.38
1882	uncultured_archaeon	GU811280	154	UncAr396				4.8		5.88	5.28	5.88	4.67		1.2	1.84	2.34							4.8		4.56					3.6	5.34			2.3	1.44			4.09			3.96	4.38
1883	uncultured_archaeon	GU811279	154	UncAr397						5.88	5.28	5.88			1.2	1.2	4.04						4.62	4.8	5.12						3.6	5.34			1.5	3.64	4		3.88			3.84	3.84
1884	uncultured_crenarchaeote	DQ148677	154	UncCr347				6.24		5.88		5.88			0.84	1.2	4.04		4.14				4.62	4.44	5.12						3.6	5.34			1.5	3.64			5.2			3.84	3.84				3.84
1885	uncultured_crenarchaeote	DQ148670	154	UncCr340						5.88	5.28	5.88			0.0001	1.2	5.48						3.18								3.6	5.34			1.5	2.2	4.36		3.88			5.04	3.84
1886	uncultured_archaeon	GU811361	154	UncAr315				3.6		5.88	5.28	5.88	4.67		1.76	1.84	4.04							4.3	5.12						3.6	5.34			2.3	2.44						3.96	4.38
1887	uncultured_crenarchaeote	DQ148525	154	UncCr225				4.8			5.28		4.67		1.76	1.84	4.04							4.3	5.12						3.6	5.34			2.3	2.44						3.96	4.38
1888	uncultured_ammonia-oxidizing	GQ499676	154	UncA4320				3.6		5.88	6	5.88			1.2	0.84	4.04							3.6	5.12						3.6	5.34			1.5	5.08						5.28	4.08
1889	uncultured_ammonia-oxidizing	AB373252	154	UncAmm65				4.8		5.88	5.28	5.88	4.67		1.68	1.84	4.04							3.6	5.12	4.56					3.6	5.34	3.72		2.3	1.44						3.96	4.38
1890	uncultured_ammonia-oxidizing	AB373283	154	UncAmm93				4.8		5.88	5.28	5.88	4.67		1.68	1.84	4.04							3.6	5.12	4.56					3.6	5.34	3.72		2.3	1.44						3.96	4.38
1891	uncultured_ammonia-oxidizing	AB373282	154	UncAmm92				4.8		5.88	5.28	5.88			1.68	3.04	4.04							3.6	5.12	4.56					3.6	5.34	3.72		2.3	1.44						3.96	4.38
1892	uncultured_ammonia-oxidizing	AB373264	154	UncAmmo3				4.8		5.88	5.28	5.88	4.67		1.68	1.84	4.04							3.6	5.12	4.56					3.6	5.34	3.72		2.3	1.44						3.96	4.38
1893	uncultured_ammonia-oxidizing	AB449307	152	UncA6339				4.8			4.8	5.88	4.38		0.0001	0.84	1.5							4.08	4.16	4.56			4.26		3.6	5.34	5.52		1.68	1.44						3.96	4.32						4.76
1894	uncultured_ammonia-oxidizing	GQ499777	191	UncA4219				6.36		4.68	6.24	4.68			3.84	2.4	2.6						5.52	5.64	5.28				4.26		4.44				4.02	3.64	4.72		4.48				6
1895	uncultured_ammonia-oxidizing	GQ499716	191	UncA4280				6.36		4.68	6.24	4.68			3.84	2.4	2.6							4.8	5.28	4.56			4.26		4.44				4.02	2.64	4.72		4.48				6
1896	uncultured_ammonia-oxidizing	GQ499702	191	UncA4294				6.36		4.68	6.24	4.68			3.84	2.4	2.6							4.8	5.28	4.56			4.26		4.44				4.5	2.64	4.72		4.48
1897	uncultured_ammonia-oxidizing	GQ499763	191	UncA4233						5.88		5.88			2.52	4.12	2.6							3.96		4.56					4.44	4.98			4.82	1.2	4.8		5.8			5.16
1898	AOA-B7-M13F	ARB_9660318E	191	ABMYyyy7					5.06		3.6				2.4									3.6									4.08
1899	AOA-A2-M13F	ARB_B51FFF3B	191	AoaYyyy5				6.24	5.06	4.68	3.6	4.68	4.38		3.6	2.04	1.5							4.8		4.56			4.26		5.04		4.08		1.5	1.44						3.96	4.08
1900	SF04-CB018S-E01	ARB_983EE273	192	SCEYyyyy				4.8		4.68	4.8	4.68	4.38		2.4	2.04	0.3							4.44		4.56			4.02		3.6	2.7			1.5	1.44						3.96	4.08
1901	SF04-SB002S-G02	ARB_E5F85063	192	SSGYyyyy				4.8		4.68	4.8	4.68			2.4	2.04	0.3							4.44		4.56			4.02		3.6	2.7			2.34	1.44						3.96	4.92
1902	SF04-LSB002S-E01	ARB_FB01F634	192	SLEYyyyy				4.8		4.68	4.8	4.68	4.38		2.4	2.04	1.5							4.44		4.68					3.6	2.7			1.5	2.88							4.08
1903	SF04-CB018S-A01	ARB_EB43CBB0	192	SfsYyyyy				4.8		4.68	4.8	4.68			2.4	2.04	1.5							5.88		4.56			4.02		3.6	2.7			2.34	1.44						3.96	4.08						5.6
1904	AOA-D11-M13F	ARB_60A89A98	192	ADMYyyy2				4.8		4.68	4.8	4.68	4.38		2.4	2.04	1.5							4.44		4.56			4.02		3.6	2.7	5.16		1.5	1.44						3.96	4.08
1905	AOA-E11-M13F	ARB_E79ACDDE	192	AEMYyyy3				4.8	5.06	4.68	3.6	4.68			2.96	2.88	1.5					5.28		5.14		4.56			4.02		3.6	2.7			1.5	1.44						3.96	4.08
1906	SF04-CB018S-D02	ARB_B6A4CE75	193	SCDYyyy2				4.8		5.88	3.6	5.88	4.38		2.16	2.04	1.5							4.44		4.56			4.26		3.6	2.7			1.5	1.44						3.96	4.08
1907	SF04-SB002S-H03	ARB_FECF2BE8	193	SSHYyyy3				4.8		5.88	3.6	5.88	4.38		2.16	2.04	1.5							4.44		4.56					3.6	2.7			1.5	1.44						3.96	4.08
1908	SF04-CB018S-D03	ARB_4181986F	193	SCDYyyy3				4.8		5.88	3.6	5.88	4.38		3.6	2.04	1.5							4.44		4.56			4.26		3.6	2.7			1.5	1.44						3.96	4.08
1909	SF04-SB018S-D03	ARB_1E9C1256	193	SSDYyyy3				4.8			3.81		4.38		2.04	2.04	1.5							4.44		4.56			4.26		3.6	2.7			1.5	1.44						3.96	4.08
1910	SF04-SB002S-F03	ARB_A018FB50	193	SSFYyyy3				4.8	5.06	5.88	3.6	5.88	4.38		2.04	2.04	1.5							4.44					4.26		3.6	2.7			1.5	2.88						5.4	4.08
1911	SF04-BA10-D03	ARB_27931C85	193	SfDYyyy3				4.8	5.06	5.88	3.6	5.88	4.38		2.04	2.04	1.5							4.44		4.56			4.26		3.6	2.7			1.5	1.44						3.96	4.08
1912	SF04-BA10-H03	ARB_EED60A7B	193	SfHYyyy3				4.8	5.06	5.88	3.6	5.88	4.38		2.04	2.04	1.5							4.44		4.56			4.26		3.6	2.7			1.5	1.44						3.96	4.08
1913	SF04-SB018S-G02	ARB_18A52C1	193	SSGYyyy2				4.8		5.88	4.8	5.88	4.38		0.0001	2.04	1.5							4.44		4.56			4.02		4.7	3.9			1.5	1.44						3.96	4.08
1914	SF04-SB018S-G03	ARB_58309120	193	SSGYyyy3				4.8		5.88	6	5.88	4.38		2.4	2.04	1.5							4.44		4.56			4.02		3.6	2.7			1.5	1.44						3.96	4.08
1915	AOA-B8-M13F	ARB_86DEB342	193	ABMYyyy8				4.8	5.06	5.88	3.6	5.88	4.38		1.2	0.84	1.5							4.44	4.16	4.56			4.26		3.6	5.34			1.5	1.44						3.96	4.08
1916	AOA_DNA_41_007.scf	ARB_A7A578A0	193	AdnScf21				5.28			4.8		4.38		0.0001	0.84	1.5							4.44		4.56			4.02		2.4	4.14	5.16		1.5	2.64						5.16	4.08
1917	AOA-F8-M13F	ARB_1659FEF	193	AFMYyyy6				4.8	5.06	5.88	3.6	5.88	4.38		1.2	2.04	1.5							4.44					4.26		3.6	2.7	4.08		1.5	1.92						4.44	4.08
1918	uncultured_ammonia-oxidizing	AB449306	152	UncA6340				4.8		4.68	4.8	4.68			2.4	2.88	1.5							4.44		4.56					3.6	2.7	4.32		1.5	1.44						3.96	4.08				4.68
1919	AOA_DNA_18_015.scf	ARB_C3BE72DC	194	AdnScf04				4.8	5.16	4.68	1.44	4.68	4.38			0.84	1.5		4.74			5.04		5.88		4.56				6.48	3.6	5.34	4.68		1.5	1.44						3.96	4.08			5.16
1920	SF04-SB018S-E01	ARB_F8A9EC4C	194	SSEYyyy2			2.4	4.8	5.16	4.68	0.0001	4.68	4.38			2.04	1.5					4.2				4.56			2.94		3.6	2.7			1.5	1.44						3.96	4.08				5.04
1921	uncultured_ammonia-oxidizing	AB449304	194	UncA6342			3.6	4.8	5.16	4.68	0.0001	4.68	4.38			2.04	1.5					3.6				4.56					3.6	2.7	3.84		1.5	1.44						3.96	4.08				3.84
1922	SF04-BA10-H01	ARB_6F4D51BD	194	SfHYyyyy				4.8	5.16	4.68	4.8	4.68	4.38			2.04	1.5									4.56			4.02	3.48	3.6	2.7			1.5	1.44						3.96	4.08
1923	uncultured_ammonia-oxidizing	AB449305	152	UncA6341			5.76	6.12		5.88		5.88	4.38			2.04	1.5					4.44				4.56			4.26		3.6	2.7	6		1.5	1.44						3.96	4.08
1924	SF04-CB018S-H01	ARB_9E8F49C7	151	SCHYyyyy				4.8		5.88	2.88	5.88	0.0001		2.4	3.88	2.04									4.56					4.8	4.02				1.44						3.96
1925	SF04-SPB019S-E02	ARB_CBE9D2C1	151	SpsYyyy2				4.8		5.88	2.88	5.88	0.0001		2.4	3.88	2.04			4.92	4.92		5.16			3.72					4.8	4.02				1.44						3.96
1926	SF04-CB018S-H03	ARB_C0941B34	151	SCHYyyy3				4.8		5.88	2.88	5.88	0.48		2.4	3.88	2.04									4.56					4.8	4.02				1.44						3.96
1927	SF04-CB018S-H02	ARB_978E81ED	151	SCHYyyy2				4.8		5.88	2.88	5.88	0.0001		2.4	3.88	2.04									4.56					5.28					1.44						3.96
1928	SF04-SPB019S-A02	ARB_413CD3C6	151	SfpYyyy2				4.8		5.88	2.88	5.88	0.0001		2.88	4.72	2.04									4.56					4.8	4.02				1.44						3.96
1929	SF04-SPB019S-G01	ARB_687999FC	151	SpGYyyyy				4.8		5.88	2.88	5.88	0.0001		2.88	3.88	2.04									4.56					4.8	4.02				1.44						3.96
1930	SF04-SB018S-C03	ARB_ABCE0E73	151	SSCYyyy5				4.8		5.88	4.08	5.88	4.34		2.4		3.8						5.52		2.96						4.8					2.44						3.96
1931	SF04-BD31-F03	ARB_E963A2DE	151	SdFYyyy3				4.8		0.0001	2.88	0.0001	0.0001		2.4	3.88	0.0001									4.56					4.44					1.44						3.96
1932	SF04-BA10-C03	ARB_3FD275F	151	SfCYyyy3				4.8		5.88	2.88	5.88	0.0001		2.7	3.88	1.98									4.56					3.6	2.7				1.44						3.96
1933	SF04-SB002S-E01	ARB_95590D58	151	SSEYyyyy				4.8		5.88	2.88	5.88	0.0001		2.4	3.88	2.04									4.56					4.8	4.02				1.44						3.96
1934	SF04-BA10-E01	ARB_89A60B53	151	SfEYyyyy				4.8		5.88	2.88	5.88	0.0001		2.4	3.88	2.04									4.56					4.8	4.02				1.44						3.96
1935	SF05-BD31-C03	ARB_BDE54937	151	SdCYyyy5				4.8		5.88	2.88	5.88	0.0001		2.4	3.88	2.04									4.56					4.8	4.02				1.44						3.96
1936	SF04-SPB019S-F01	ARB_167AD3D2	151	SpFYyyyy				4.8	5.16	5.88	4.08	5.88	0.0001			3.88	2.04		3.6							4.56				3.48	5.28					1.44						4.92				4.92	5.04
1937	SF04-SPB019S-A03	ARB_478B55F6	151	SfpYyyy3				4.8		6.12	4.08	6.12	2.09		3.72	3.72	1.2							4.2	4.16	4.56				6	3.6	4.14				1.44						3.96
1938	SF04-SPB019S-D01	ARB_34F610C	151	SpbYyyyy				4.8		4.68	4.08	4.68	2.09		3.72	3.72	1.2							5.4	4.16	4.56				6	3.6	2.7				1.44						3.96
1939	uncultured_crenarchaeote	EF382443	151	UncC1223				3.6		4.68	6.24	4.68	4.28		2.28	4.08	2.3			5.1	5.52				4.88					4.68	5.28				4.14	3						3.96
1940	UncC4079	DQ278501	150	UncC4079				6		5.88	4.4	5.88		0.92		4.56	1.2						5.16		4.16						4.8					2.64						3.84	6.24
1941	uncultured_crenarchaeote	DQ278570	150	UncCr632				6		5.88	4.4	5.88		0.92		4.56	1.2						5.16		4.16						4.8					2.64						3.84	6.24
1942	uncultured_crenarchaeote	DQ278577	150	UncCr638				3.6		5.88		5.88		2.36		4.56	1.2						4.68		4.16						4.8					3.64						3.84	6.24
1943	uncultured_crenarchaeote	DQ278576	150	UncCr637				4.8		5.88		5.88	5.18	0.92		4.56	1.5						5.52		4.56						4.8					2.44						3.96					4.56
1944	SF04-BD31-A01	ARB_89807783	150	SBAYyyyy						5.84		5.34		0.92		4.56	3.74						5.52		4.32										1.5	2.44			4.57			3.96	5.04
1945	uncultured_ammonia-oxidizing	GQ499726	Marine Sediment #1	UncA4270						5.88	5.28	5.88			0.84	0.84	0.0001							4.92							4.44				1.5	2.88	4.72		4.09			5.4	4.08
1946	uncultured_crenarchaeote	DQ831651	Marine Sediment #1	UncC1114				4.8		4.68		4.68				0.0001	0.0001			4.5	4.92										4.44				2.94	2.64						2.76	5.52
1947	uncultured_crenarchaeote	EU860264	Marine Sediment #2	UncC5997							3.6				6.12	4.28	1.5									4.82				3.48	2.4	2.7	5.88		1.5	3.72	4.72		4.36				4.08			4.92
1948	uncultured_crenarchaeote	EU860262	Marine Sediment #2	UncC5999							3.6				6.12	4.28	1.5				4.92		4.92			3.72				3.48	2.4	2.7	5.88		1.5	2.4	4.72		4.36				2.64			4.92
1949	uncultured_crenarchaeote	EU860283	Marine Sediment #2	UncC5978					5.66		4.8				6.12	4.28	1.5		3.6		4.92		4.92			3.72				3.48	2.88	3.18			1.5	2.4	4.72		4.36				2.64			4.92
1950	uncultured_crenarchaeote	EU870441	Marine Sediment #2	UncC5974							3.6				6.12	4.28	1.5				4.92		4.92			3.72				3.48	2.4	2.7	5.88		1.5	2.4	4.72		4.36				2.64			4.92
1951	uncultured_crenarchaeote	EU870438	Marine Sediment #2	UncC5977							3.6				6.12	4.28	1.5				4.92		4.92			3.72				3.48	2.4	2.7	5.88		1.5	2.52	4.72		4.36				2.64			4.92
1952	uncultured_crenarchaeote	EU860280	Marine Sediment #2	UncC5981							5.04				6.12	4.28	1.5				4.92		4.92			3.72				3.48	2.4	2.7	5.88		1.5	2.4	4.72		4.36				2.64			4.92
1953	uncultured_crenarchaeote	EU870442	Marine Sediment #2	UncC5973							3.6				6.12	4.28	1.5				4.92		4.92			3.72				3.48	2.4	2.7	5.88		1.5	2.4	4.72		4.36				2.64			4.92
1954	uncultured_crenarchaeote	EU870440	Marine Sediment #2	UncC5975						5.72	3.6	4.98			6.12	4.28	1.5				4.92		4.92			3.72				3.48	2.4	2.7	5.88		1.5	2.4	4.72		4.36				2.64			4.92
1955	uncultured_crenarchaeote	EU860276	Marine Sediment #2	UncC5985						5.72	3.6	4.98			6.12	4.28	1.5				4.92					3.72				3.48	2.4	2.7	5.88		1.5	2.4	4.72		4.36				2.64			4.92
1956	uncultured_crenarchaeote	EU860266	Marine Sediment #2	UncC5995						5.72	3.6	4.98			6.12	4.28	1.5				4.92		4.92			3.72				3.48	2.4	2.7	5.88		1.5	2.4	4.72		4.36				2.64			4.92
1957	uncultured_crenarchaeote	EU860265	Marine Sediment #2	UncC5996				5.52	5.16		3.92					3.72	1.2				4.92		4.92			3.72				4.68	3.84	3.54	3.24	5.6	1.5	2.4			5.2		5.6		2.64			4.92
1958	uncultured_crenarchaeote	DQ148573	Marine Sediment #2	UncCr246				4.08			3.6				2.28		1.5		3.96	4.92	4.92		3.72			3.72			4.26	4.98	2.4	2.7			2.34	0.0001						4.8	4.68
1959	uncultured_crenarchaeote	DQ148592	Marine Sediment #2	UncCr265				4.08			3.6				2.28		1.5		3.96	4.92	4.92		3.72			3.72			4.26	4.98	2.4	2.7			1.5	0.0001						4.8	3.84
1960	uncultured_crenarchaeote	DQ148579	Marine Sediment #2	UncCr252				4.08			3.6				2.28		1.5		3.96	4.92	4.92		3.72			3.72			4.26	4.98	2.4	2.7	2.52		1.5	0.0001						4.8	3.84
1961	uncultured_crenarchaeote	DQ148591	Marine Sediment #2	UncCr264				5.4			3.6				2.28		1.5		3.96	4.92	4.92		3.72			3.72			4.26	4.98	2.4	2.7			1.5	0.0001						4.8	3.84
1962	uncultured_crenarchaeote	DQ148608	Marine Sediment #2	UncCr280				5.4			3.6				2.28		1.5		3.96	4.92	4.92		3.72			3.72			4.26	4.98	2.4	2.7			1.5	0.0001						4.8	3.84
1963	uncultured_crenarchaeote	DQ148578	Marine Sediment #2	UncCr251				4.08			3.6				2.28	4.28	1.5		3.96	4.92	4.92		3.72			3.72			4.26	4.98	2.4	2.7			1.5	0.0001						4.8	3.84
1964	uncultured_crenarchaeote	DQ148597	Marine Sediment #2	UncCr270				4.08			3.6				2.28	4.28	1.5		3.96				4.56			4.56			4.26	4.98	2.4	2.7			1.5	0.84							3.84
1965	uncultured_crenarchaeote	DQ148631	Marine Sediment #2	UncCr302				4.8	5.88	5.88	4.8	5.88	2.45			4.28	1.5		1.56	5.16	5.16		5.16			2.88			2.82		3.84	4.14			4.38	1.44						5.04				4.2
1966	uncultured_crenarchaeote	DQ148794	Marine Sediment #2	UncCr454				5.28	5.88	5.88	4.8	5.88	2.45			4.28	1.5		2.4	5.16	5.16		5.16			2.88			2.82		2.4	2.7			4.38	1.44						5.04				4.2
1967	uncultured_crenarchaeote	DQ148796	Marine Sediment #2	UncCr456				4.8	5.88	5.88	4.8	5.88	2.45			4.28	1.5		2.4	5.16	5.16		5.16			2.88			2.82		2.4	2.7			4.38	1.44						5.04				4.2
1968	uncultured_crenarchaeote	DQ148614	Marine Sediment #2	UncCr286				4.8		5.88	3.6	5.88				2.88	2.6		3.96	3.72	3.72		4.92		4.88	2.52			2.82	3.6	3.24	2.7			1.2	1.2					5.6	5.16	5.04						4.76
1969	uncultured_ammonia-oxidizing	GQ499416	Marine Sediment #2	UncA4580				3.6	5.28	4.68	5.04	4.68				4.28	1.5		3.84	4.92			4.92	4.44	3.36	4.32				5.52			4.44		1.2	0.0001						4.8	3.84
1970	uncultured_ammonia-oxidizing	GQ499411	Marine Sediment #2	UncA4585				3.6	5.28	4.68	5.04	4.68				4.28	1.5		3.84	4.92			4.92	4.44	3.36	4.32				5.52			4.44		1.2	0.0001						4.8	3.84
1971	uncultured_ammonia-oxidizing	GQ499694	Marine Sediment #2	UncA4302				3.6		4.68	3.6	4.68	4.38			3.44	1.5			4.08	5.08			4.44	3.36					5.52					1.2	1.44						5.04	3.84
1972	uncultured_ammonia-oxidizing	GQ499404	Marine Sediment #2	UncA4592				3.6	4.56	4.68	4.8	4.68				4.28	1.5		2.4	4.92			4.92		3.36	4.32				4.44			3.24		1.2	0.0001						4.8	3.84
1973	uncultured_ammonia-oxidizing	GQ499512	Marine Sediment #2	UncA4484				4.8		5.88	5.04	5.88	4.85			4.28	1.2			4.92			5.64	4.44	4.16	4.32				4.56	3.12	4.62			1.74	2.2						5.16	3.12				4.94
1974	uncultured_ammonia-oxidizing	EU925362	Marine Sediment #2	UncA5691				4.8		5.88	5.04	5.88	4.85			4.28	1.2			4.92			5.64	4.44	4.16	4.32				4.56	3.12	4.62			1.74	2.2						5.16	3.12				4.94
1975	uncultured_ammonia-oxidizing	GQ499453	Marine Sediment #2	UncA4543				4.8	5.66	5.88	6	5.88				2.52	1.2		3.78	4.92	4.92		4.02			3.72									1.2	0.0001						4.8	3.84				4.68
1976	uncultured_ammonia-oxidizing	EU925345	Marine Sediment #2	UncA5708				5.52		5.88	4.08	5.64					1.5		3.6	4.92	4.92		3.72	4.44		3.72				3.24	3.6	3.9			1.62	0.0001						5.16	2.4				3.84
1977	SF05-BD31-A02	ARB_ACBFA520	Marine Sediment #2	SBAYyyy5				4.08		5.88	2.88	5.88				3.72	1.5		3.96	4.08	4.08		5.16			5.16				3.24	2.4	2.7			1.2	1.44					5.24	5.04	3.84				3.48
1978	SF04-SU016S-A03	ARB_B27E5E5B	Marine Sediment #2	SSAYyyy5				4.08		5.88	2.88	5.88				3.72	1.5		3.96	4.92	4.92		3.72			3.72				3.24	2.4	2.7			1.2	0.0001					5.24	4.8	3.84				3.48
1979	SF04-BD31-B02	ARB_208DF58B	Marine Sediment #2	SdBYyyy2				4.08			2.88					3.72	1.5		3.96	4.92	4.92		3.72			3.72				3.24	2.4	2.82			1.2	0.0001					5.24	4.8	3.84				3.48
1980	SF04-SPB019S-A01	ARB_89E9653F	Marine Sediment #2	SfpYyyyy				4.8	5.16	4.68	4.08	4.68				4.28	1.5		3.6	4.92			4.92			4.32				3.48	3.6	3.9			1.2	0.0001						4.8	3.84			4.92	5.04
1981	SF04-SPB019S-C03	ARB_5D7DA7E	Marine Sediment #2	SSpYyyy2				4.8	5.16	5.88	4.08	5.88				4.28	1.2		3.6	4.92			4.92			4.32				3.48	3.84	4.14			1.2	0.0001						4.8	3.84			4.92	5.04
1982	uncultured_crenarchaeote	DQ148665	Marine Sediment #2	UncCr335				4.8	5.16	5.88	4.08	5.88				4.28	1.2		3.6	4.92			4.92			4.32				3.48	3.84	4.14			1.2	0.0001						4.8	3.84			4.92	5.04
1983	SF04-BC11-C02	ARB_38C9C7F5	Marine Sediment #2	ScCYyyyy				4.8	5.16		4.08					4.28	1.2		3.6	4.92			4.92			4.32				3.48	3.84	4.62			1.2	0.0001						4.8	3.84			4.92	5.04
1984	SF05-BA10-D01	ARB_A1AC2A91	Marine Sediment #2	SfDYyyy4				4.8	5.16		4.08						1.2		3.6	4.92			4.92			4.32				3.48	3.84	4.14			1.2	0.0001						4.8	3.84			4.92	5.04
1985	SF04-SU016S-G02	ARB_1F003E38	Marine Sediment #2	SuGYyyy5				4.8	5.16		4.08					4.28	1.2		3.6	4.92			4.92	5.88		4.32				4.8	3.84	4.14			1.2	0.0001						4.8	3.84			4.92	5.04
1986	SF05-BA10-A02	ARB_A4E5CB50	Marine Sediment #2	SfBYyyy5				4.8	5.16		4.08					4.28	1.2		3.6	4.92			4.92			4.32				3.48	3.84	4.14			1.2	0.0001						4.8	3.84			4.92	5.04
1987	SF05-BD31-E02	ARB_69D27582	Marine Sediment #2	SdEYyyy5				3.6	5.16		4.08					4.28	0.0001		3.6				4.92							3.48	4.44	4.74			1.2	0.84						4.08	3.84			4.92	5.04
1988	uncultured_ammonia-oxidizing	AB449311	water column/sediment cluster	UncA6335				6		5.88	2.4	5.88	4.38			4.68	0.0001		3.6	3.96	3.96					3.84				2.88	4.44				1.5	5.04					4.64		3.84
1989	uncultured_ammonia-oxidizing	AB449279	water column/sediment cluster	UncA6367				3.84		0.0001	2.64	0.0001				4.64	0.0001		2.76	4.92	4.92		3.72			3.72				2.88	4.44				2.4	0.0001				4.29	4.64	4.8
1990	uncultured_archaeon	GU811530	138	UncAr146						5.88	5.28	5.88					2.6	0.0001	0.0001	0.0001	0.0001					5.04		5.04			2.4	5.1		2.64		5.04						4.2
1991	uncultured_archaeon	GU811511	138	UncAr165						5.88	5.28	5.88					2.6	0.0001	0.0001	0.0001	0.0001					5.04		5.04			3.6			2.64		5.04						4.2
1992	uncultured_archaeon	GU811647	138	UncArc29						5.88	5.28	5.88					2.6	0.0001	0.0001	0.0001	0.0001					5.04		5.04			3.6	5.1		2.64		5.04						4.2
1993	uncultured_archaeon	GU811522	138	UncAr154						5.88	5.28	5.88					2.6	0.0001	0.0001	0.0001	0.0001					5.04		5.04			3.96			2.64		5.04						4.2
1994	uncultured_archaeon	GU811393	138	UncAr283							5.28						2.6	0.0001	0.0001	0.0001	0.0001					5.04		5.04			2.8	5.1		2.64		5.04						4.2
[truncated: 10,232 more rows]
[truncated: 128 more columns]

## Sheet: BamoA probe set
				Probe phyl order			1	2	3	4	5	6	7	8	9	10	11	12	13	14	15	16	17	18	19	20	21	22	23	24	25	26	27	28	29	30	31	32	33	34	35	36	37	38	39	40	41	42	43
Phyl order	Full name	ACC	Clade	Probe Short name			BamoA-6	BamoA-7	BamoA-105	BamoA-99	BamoA-100	BamoA-101	BamoA-97	BamoA-98	BamoA-102	BamoA-103	BamoA-104	BamoA-113	BamoA-96	BamoA-15	BamoA-92	BamoA-93	BamoA-94	BamoA-95	BamoA-114	BamoA-115	BamoA-116	BamoA-118	BamoA-119	BamoA-120	BamoA-121	BamoA-122	BamoA-123	BamoA-124	BamoA-125	BamoA-128	BamoA-129	BamoA-126	BamoA-130	BamoA-131	BamoA-132	BamoA-133	BamoA-134	BamoA-135	BamoA-136	BamoA-137	BamoA-138	BamoA-139	BamoA-140
				SEQUENCE			TTCGTAGGGTTTACCTATTTTCCGATTA	GGATGCCATGCTTGCGATTTCCAA	GGCTGAAGGCGTCCTGCTCTCC	CTCTATGTACGCACAGGCACGCC	TCATTGCGCACCTTCGGGGGACAC	CATTGCGCACCTTCGGGGGAC	GGCGTATTGCTCTCCCTGGC	CGAAGGTGTATTGCTCTCCCTGG	GAAGGCGTATTACTGTCCCCGGCT	GCGTATTACTGTCCCCGGCTG	TGCCGCTGGTAGCAGAAGGCGTATTA	CCGAAGGCGTCCTCTTGTCCCT	CGGAATACGTCCGGCTGATCGA	GCTGGTCATGGACACCGTCTTG	TCGTCTCCATGCTCATGTTCTGCG	GTCATGCTGCTCACCCGCAACT	TGCCGCTGGTAGCCGAAGG	GAGTACGTGCGCCTGATCGAAC	GCGGGCGCATGACCATGAA	GGCGCATGACCATGAAAAACGACG	CTCACTGGCCGACTACACAGGC	CGGGTACCCCTGAATATGTGCGC	CGTTCTCCTGTCGGTGGCTGAC	CGAAGGCGTTCTCCTGTCGGTG	TGATCGGCGGGGGTGCCTTT	ATCGCTACGAACGTTCGGAGGC	ACACCGTCCTCTTGCTCACGC	GCGGCGCATTCGGGTTACTGT	CGTATTACTGTCGGTTGCCGACTAC	CCTGAGTATGTCCGCAACATCGAACA	ACGCCTGAGTATGTCCGCAACA	CCCCGAGTACGTACGCAACATCGA	CTGCTCTCCGTTGCCGACTACA	AGCATGAAGAACGACGTGACAGCA	ACTGGACCATATTTGGCCCCACCC	GCTGGTGGCAGAAGGCGTATTGCT	TGGTTACAGCCCTGATTGGCGGGG	GGATGGTTACAGCCCTGATTGGCG	TCTACTACGTAAAAGGCGCCCGTG	CAACTGGATGGTTACAGCCCTG	GCAACTGGATGGTTACAGCCCTGAT	CTTCTACTACGTAAAAGGCGCCCG	AACTGGATGGTTACAGCCCTGATTGG
				length			28	24	22	23	24	21	20	23	24	21	26	22	22	22	24	22	19	22	19	24	22	23	22	22	20	22	21	21	25	26	22	24	22	24	24	24	24	24	24	22	25	24	26
				Tm-point ( 250nmol , 50mmol)			57.8	62.5	65.3	63.2	67.3	64.4	61.4	60.6	64.2	61	65.7	64.4	62.1	61.5	62.8	63.8	63.3	61.2	62.2	62.9	62.9	63.3	63	63.2	65.5	62.7	63.1	64	60.6	62.5	62.5	64	62.3	62.7	64.9	65.6	67	63.6	62.2	59.1	62.9	60.9	62.7
				GC%			35.7	50	68.2	60.9	62.5	66.7	65	56.5	58.3	61.9	53.8	63.6	59.1	59.1	54.2	59.1	68.4	59.1	63.2	54.2	63.6	60.9	63.6	63.6	65	59.1	61.9	61.9	52	50	54.5	58.3	59.1	50	58.3	58.3	62.5	58.3	54.2	54.5	52	54.2	50
1	Nitrosococcus_oceani	AF509002	N.oceani	NtcOcea7			0.0001	0.0001																													4.94
2	Nitrosococcus_oceani	AF509003	N.oceani	NtcOcea8			0.0001	0.0001																				4.38									3.94
3	Nitrosococcus_oceani	AF508998	N.oceani	NtcOcea4			0.0001	0.0001																													4.94
4	Nitrosococcus_oceani	AF508997	N.oceani	NtcOcea3			0.0001	0.0001																													4.94
5	Nitrosococcus_oceani	AF508996	N.oceani	NtcOcea2			0.0001	0.0001																													4.94
6	Nitrosococcus_oceani	AF508999	N.oceani	NtcOcea5			0.0001	0.0001																													4.94
7	Nitrosococcus_oceani	AF508995	N.oceani	NtcOcean			0.0001	0.0001																													4.94
8	uncultured_gamma	AY786016	N.oceani	UncGa182			0.0001	0.0001															5.16														4.94
9	uncultured_gamma	AY785999	N.oceani	UncGa199			0.0001	0.0001															5.16														4.94
10	Nitrosococcus_oceani	AF509000	N.oceani	NtcOcea6			0.0001	0.0001																													4.94
11	uncultured_gamma	AY786003	N.oceani	UncGa195			0.0001	0.0001															5.16														4.94
12	uncultured_gamma	AY786010	N.oceani	UncGa188			0.0001	0.0001															5.16														4.94
13	uncultured_gamma	AY786009	N.oceani	UncGa189			0.0001	0.0001															5.16														4.94
14	uncultured_gamma	AY786012	N.oceani	UncGa186			0.0001	0.0001															5.16														4.94
15	uncultured_gamma	AY786002	N.oceani	UncGa196			0.0001	0.0001															5.16														4.94
16	uncultured_gamma	AY786021	N.oceani	UncGa177			0.0001	0.0001															5.16														4.94
17	uncultured_gamma	AY786015	N.oceani	UncGa183			0.0001	0.0001															5.16														4.94
18	uncultured_gamma	AY786006	N.oceani	UncGa192			0.0001	0.0001															5.16														4.94
19	uncultured_gamma	AY786005	N.oceani	UncGa193			0.0001	0.0001															5.16														4.94
20	uncultured_gamma	AY786004	N.oceani	UncGa194			0.0001	0.0001															5.16														4.94
21	uncultured_gamma	AY786001	N.oceani	UncGa197			0.0001	0.0001															5.16														4.94
22	uncultured_gamma	AY786000	N.oceani	UncGa198			0.0001	0.0001															5.16														4.94
23	uncultured_gamma	AY786008	N.oceani	UncGa190			0.0001	0.0001															5.16														4.94
24	uncultured_gamma	AY786013	N.oceani	UncGa185			0.0001	0.0001															5.16
25	uncultured_gamma	AY786007	N.oceani	UncGa191			0.0001	0.0001															5.16														4.94
26	uncultured_bacterium	FJ799270	N.oceani	UncB1404			0.0001	0.0001															5.16														4.94
27	uncultured_bacterium	FJ799271	N.oceani	UncB1403			0.0001	0.0001															5.16														4.94
28	uncultured_Nitrosomonas	GQ982501	293/ Nitrosospira et rel	UncNi119													2.42						2.82																		6	3.32	4.38	4.72		2.82	3.92		4.82
29	uncultured_bacterium	DQ444190	293/ Nitrosospira et rel	UncBa579						4.17	5.28	4.32							4.7		0.0001		4.02	5.26	5.04	4.44	3.84	4.26												4.14	4.8				3.92	3.9	5	3.8	5.9
30	uncultured_Nitrosospira	GU073249	293/ Nitrosospira et rel	UncNi112					5.52	4.98	4.32	3.28	5.28			5.28		3.92	2.4	1.85	2.3	2.4	2.76	1.54			5.1	3.84	1.2	2.64	3.84	5.22	2.78	4.56				5.64	4.84			5.42	3.44	2.88		1.68	1.68		2.78
31	uncultured_soil	AJ538120	271	UncuSo42					2.19	4.74	4.08	3.12	4.08	4.56	5.52	5.52	3.2	2.78	0.0001	2	0.0001	0.0001	0.0001	3.1	5.04		2.7	3.9	3.72	3.62	5.28		3.68	5.16					6.24	4.5	3.6	3.72			2.72	3.96	4.92	2.7
32	uncultured_soil	AJ538107	271	UncuSo29					2.19	4.74	4.08	3.12	4.08	4.56	5.52	5.52	3.2	2.78	0.0001	1.4	0.0001	1.2	0.0001	3.1	5.04	4.44	2.7	3.9	3.72	3.62	5.28		4.88						6.24	4.14	3.6	3.72	5.36	4.56	5.12	1.92	2.88	5	4.46
33	NoNam202	ARB_ACB63E6F	271	NoNam202					2.19	4.74	4.92	3.96	4.08	4.56	5.52	5.52	3.2	2.78	0.0001	1.4	0.0001	2.4	0.0001	3.1	5.04	5.88	2.7	3.9	3.72	3.62	5.28		4.08	3.72					6.24	3.3	3.6	3.72		5.4	3.92	2.76	3.72	3.8	5.3
34	NoNam230	ARB_82BAE6B8	271	NoNam230					2.19	4.74	4.92	3.96	4.08	4.56	5.52	5.52	3.2	2.78	0.0001	1.4	0.0001	2.4	0.0001	3.1	5.04		2.7	3.9	3.72	3.62	5.28		4.08	3.72					6.24	4.5	3.6	3.72			2.72	3.96	4.92	2.7
35	NoNam205	ARB_849CB174	271	NoNam205					2.19	4.74	4.92	3.96	4.08	4.56	5.52	5.52	3.2	2.78	0.0001	1.4	0.0001	2.4	0.0001	3.1	5.04		2.7	3.9	3.72	3.62	5.28		4.08	5.16					6.24	4.5	3.6	3.72		5.4	2.72	2.76	3.72	2.7	5.3
36	uncultured_soil	AJ538155	271	UncuSo76					2.19	4.74	4.92	3.96	4.08	4.56	5.52	5.52	3.2	2.78	0.0001	1.4	0.0001	1.2	0.0001	3.1	5.04		2.7	3.9	3.72	3.62	5.28		4.88	5.16					6.24	4.5	3.6	3.72	5.36	4.56	2.72	1.92	2.88	2.7	4.46
37	uncultured_soil	AJ538119	271	UncuSo41					2.19	4.74	4.92	3.96	4.08	4.56	5.52	5.52	3.2	2.78	0.0001	1.4	0.0001	2.04	0.0001	3.1	5.04		2.7	3.9	3.72	3.62	5.28			5.16					6.24	4.5	3.6	3.72	5.36	4.56	2.72	1.92	2.88	2.7	4.46
38	uncultured_soil	AJ538139	271	UncuSo60					2.19	4.74	4.08	3.12	4.08	4.56	5.52	5.52	3.2	2.78	0.0001	1.4	0.0001	1.2	0.0001	3.1	5.04		2.7	3.9	3.72	3.62	5.28		4.88						6.24	4.5	3.6	3.72	5.36	4.56	2.72	1.92	2.88	2.7	4.46
39	NoNam175	ARB_AF6C7597	271	NoNam175					2.19	4.98	4.08	3.12	4.08	4.56	5.52	5.52	3.2	2.78	0.48	1.88	0.0001	3.6	0.0001	3.58	5.64		2.7		3.72	3.62	5.28		5.28	5.16					6.24	4.5	3.6	3.72	5.36	4.56	3.6	1.92	2.88	3.9	4.46
40	uncultured_ammonia-oxidizing	AY256376	271	UncAm729					2.19	4.74	4.92	3.96	4.08	4.56	5.52	5.52	3.2	2.78	0.0001	1.4	0.0001	2.4	0.0001	3.1			2.7	3.9	3.72	3.62	5.28		4.08	3.72					6.24		3.6	3.72		5.4	2.72	2.76	3.72	2.7	5.3
41	uncultured_ammonia-oxidizing	AY256375	271	UncAm728					2.19	4.74	4.92	3.96	4.08	4.56	5.52	5.52	3.2	2.78	0.0001	1.4	0.0001	2.4	0.0001	3.1	5.04		2.7	3.9	3.72	3.62	5.28		4.08	3.72					6.24	4.5	3.6	3.72		5.4	2.72	2.76	3.72	2.7	5.3
42	NoNam194	ARB_EBF1EFC4	271	NoNam194					2.19	4.74	4.92	3.96	4.08	4.56	5.52	5.52	3.2	2.78	0.0001	1.4	0.48	2.4	0.0001	3.1	5.04		2.7	3.9	3.72	3.62	5.28		4.08	3.72					6.24	4.5	3.6	3.72		5.4	2.72	2.76	3.72	2.7	5.3
43	NoNam209	ARB_DCACBEC9	271	NoNam209					2.19	4.74	4.92	3.96	4.08	4.56	5.52	5.52	3.2	2.78	0.0001	1.4	0.0001	2.4	0.0001	3.1	5.04		2.7	3.9	3.72	3.62	5.28		4.08	3.72					6.24	4.5	3.6	3.72	5.36	4.56	2.72	1.92	2.88	2.7	4.46
44	NoNam204	ARB_E325E06A	271	NoNam204					2.19	4.74	4.92	3.96	4.08	4.56	5.52	5.52	3.2	2.78	0.0001	1.4	0.0001	2.4	0.0001	3.1	5.04		2.7	3.9	3.72	3.62	5.28		4.08	3.72					6.24	4.5	4.08	3.72			2.72	3.96	4.92	2.7
45	uncultured_soil	AJ538117	270	UncuSo39					2.19	3.54			4.08	4.56	5.52	5.52	3.2	2.78	4.44	1.31	0.0001	1.2	0.0001	3.24	5.04	4.44	2.7	3.06	3.72	3.62	5.28		4.88	4.08		6			6.24	4.14	3.6	3.72			5.12	3.96	4.92	5
46	uncultured_soil	AJ538146	270	UncuSo67					2.19	4.74			4.08	4.56	5.52	5.52	3.2	2.78	4.44	1.1	0.0001	3.6	0.0001	3.24	5.04	5.88	2.7	3.06	3.72	3.62			5.28	2.88		6			6.24	3.3	3.6	3.72			3.92	3.96	4.92	3.8
47	uncultured_soil	AJ538143	270	UncuSo64					2.19	4.74			4.08	4.56	5.52	5.52	3.2	2.78	4.44	1.31	2.3	3.6	0.0001	3.24	5.04	4.44	2.7	3.06	3.72	3.62	5.28		5.28	4.08		6			6.24	4.14	3.6	3.72			3.92	3.96	4.92	3.5
48	uncultured_soil	AJ538097	270	UncuSo19					2.19	4.74			4.08	4.56	5.52	5.52	3.2	2.78	4.44	1.1	0.0001	3.6	0.0001	3.24	5.04	4.44	2.7	3.06	3.72	3.62	5.28		5.28	4.08		6			6.24	3.3	3.6	3.72			3.92	3.96	4.92	3.8
49	uncultured_ammonia-oxidizing	GU561942	270	UncA2159					2.19	3.54	4.92	3.96	4.08	4.56	5.52	5.52	3.2	2.78	4.44	2	0.0001	2.4	0.0001	3.24	5.64	5.88	2.7	3.06	3.72	3.62	5.28		4.08	5.52		6			6.24	3.3	3.6	3.72			3.6	3.96	4.92	3.8
50	uncultured_ammonia-oxidizing	GU561960	270	UncA2141					2.19	3.54	4.92	3.96	4.08	4.56	5.52	5.52	3.2	2.78	4.44	1.4	0.0001	3.6	0.0001	3.24	5.64	5.88	2.7	3.06	3.72	3.62	5.28		5.28	5.52		6			6.24	3.3	3.6	3.72			2.4	3.96	4.92	2.7
51	uncultured_ammonia-oxidizing	GU561953	270	UncA2148					2.19	3.54	4.92	3.96	4.08	4.56	5.52	5.52	3.2	2.78	4.44	1.4	0.0001	2.4	0.0001	3.24	5.64	5.88	2.7	3.06	3.72	3.62	5.28		4.08	5.52		6			6.24	3.3	3.6	3.72			3.6	3.96	4.92	3.8
52	uncultured_ammonia-oxidizing	GU561977	270	UncA2124					2.19	3.54	4.92	3.96	4.08	4.56	5.52	5.52	3.2	2.78	4.44	1.4	0.48	3.6	0.0001	3.24	5.64	5.88	2.7	3.06	3.72	3.62	5.28		5.28	5.52		6			6.24	3.3	3.6	3.72			3.6	3.96	4.92	3.8
53	uncultured_ammonia-oxidizing	GU561978	270	UncA2123					2.19	3.54	4.92	3.96	4.08	4.56	5.52	5.52	3.2	2.78	4.44	1.4	0.0001	3.6	0.0001	3.24	5.64	5.88	2.7	3.06	3.72	3.62	5.28		5.28	5.52		6			6.24	3.3	3.6	3.72			3.6	3.96	4.92	3.8
54	uncultured_ammonia-oxidizing	EF615145	270	UncA1585					2.19	4.74			4.08	4.56	5.52	5.52	3.2	2.78	4.44	1.1	0.0001	3.6	0.0001	3.24	5.04	5.88	2.7	3.06	3.72	3.62	5.28		5.28	4.08		6			6.24	3.3	3.6	3.72			3.92	3.96	4.92	3.8
55	uncultured_ammonia-oxidizing	EF615146	270	UncA1586					2.19	4.74			4.08	4.56	5.52	5.52	3.2	2.78	4.44	1.1	0.0001	3.6	0.0001	3.24	5.04	5.88	2.7	3.06	3.72	3.62	5.28		5.28	4.08		6			6.24	3.3	3.6	3.72			3.92	3.96	4.92	3.8
56	uncultured_ammonia-oxidizing	EF615142	270	UncA1582					2.19	4.74			4.08	4.56	5.52	5.52	3.2	2.78	4.44	1.1	0.48	3.6	0.0001	3.24	5.04	5.88	2.7	3.06	3.72	3.62	5.28		5.28	4.08		6			6.24	3.3	3.6	3.72			3.92	3.96	4.92	3.8
57	uncultured_ammonia-oxidizing	EF615153	270	UncA1593					2.19	4.74			4.08	4.56	5.52	5.52	3.2	2.78	4.44	1.1	0.0001	3.6	0.0001	3.24	5.04	5.88	2.7	3.06	3.72	3.62	5.28		5.28	4.08		6			6.24	3.3	3.6	3.72			3.92	3.96	4.92	3.8
58	uncultured_ammonia-oxidizing	EF615151	270	UncA1591					2.19	4.74			4.08	4.56	5.52	5.52	3.2	2.78	4.44	1.1	0.0001	3.6	0.0001	3.24	5.04	5.88	2.7	3.06	3.72	3.62	5.28		5.28	4.08		6			6.24	3.3	3.6	3.72			3.92	3.96	4.92	3.8
59	uncultured_bacterium	DQ480845	270	UncBa688					2.19	5.94			4.08	4.56	5.52	5.52	3.2	2.78	4.44	1.1	0.0001	3.6	0.0001	3.24	5.04	5.88	2.7	4.26	3.72	3.62	5.28		5.28	4.08		6			6.24	3.3	3.6	3.72			3.92	3.96	4.92	3.8
60	uncultured_bacterium	DQ480840	270	UncBa683					2.19	4.74			4.08	4.56	5.52	5.52	3.2	2.78	4.44	1.1	0.0001	3.6	0.0001	3.24	5.04	5.88	2.7	3.06	3.72	3.62	5.28		5.28	4.08		6			6.24	3.3	3.6	3.72			3.92	3.96	4.92	3.8
61	uncultured_bacterium	AJ317877	269	UncBa236					4.29	4.22			4.08	4.56	4.08	4.08	3.14	1.68	3.24	1.31	0.0001	0.0001	0.0001	2.04	5.04	5.88	3.9	4.5	2.4	2.3	4.08		3.68	4.92				6	6.04	3.3		4.82				3.96	4.92
62	NoNam218	ARB_9D7437CF	269	NoNam218					3.09	2.54	5.88	4.92	0.0001	0.48	3.84	3.84	1.68	5.28	3.24	1.4	0.0001	2.4	0.12	2.04	5.04	5.88	3.6						4.08	5.16					4.14	3.3	4.4	2.04			5.12	2.52	3.48	4.8	5.28
63	NoNam217	ARB_74B441D0	269	NoNam217					3.09	2.54	5.88	4.92	0.0001	0.48	3.84	3.84	1.56	5.28	3.24	1.31	0.0001	0.0001	0.0001	2.04	5.04	5.88	3.6						3.68	5.16					4.14	3.3	4.4	2.04				2.52	3.48	6.24	5.28
64	NoNam178	ARB_4D30C201	269	NoNam178					3.09	2.54	5.88	4.92	0.0001	0.48	3.84	3.84	1.56	5.28	3.24	2	0.0001	0.0001	0.0001	2.04	5.04	5.88	3.6						3.68	5.16					4.14	3.3	4.4	2.04			5.12	2.52	3.48	4.8	5.28
65	uncultured_bacterium	AJ317903	269	UncBa262					4.29	3.98	5.88	4.92	1	0.0001	5.04	4.44	2.76		3.24	2	0.84	0.0001	0.0001	2.04	5.04	5.88	3.6						3.68	3.12				4.8	4.14	3.3		3.24				2.52	3.48		5.28
66	uncultured_bacterium	AJ317887	269	UncBa246					3.09	3.98	4.84	3.96	0.0001	0.48	3.84	3.84	1.56	5.28	3.24	2	0.0001	0.0001	0.0001	2.04	5.04	5.88	3.6						3.68	3.12				4.8	4.14	3.3		2.04			3.92	2.52	3.48	3.6	5.28
67	uncultured_bacterium	AJ317890	269	UncBa249					4.29	3.98	4.84	3.96	1	0.0001	5.04	4.44	2.76		3.24	2	0.0001	0.0001	0.0001	2.04	5.04	5.88	3.6						3.68	3.12				4.8	4.14	3.3		3.24			3.92	2.52	3.48	3.6	5.28
68	uncultured_bacterium	AJ317896	269	UncBa255					4.29	3.98	4.84	3.96	1	0.0001	5.04	4.44	2.76		3.24	2	0.0001	0.0001	0.0001	2.04	5.04	5.88	3.6						3.68	3.12				4.8	4.14	3.3		3.24			3.92	2.52	3.48	3.6	5.28
69	uncultured_bacterium	AJ317894	269	UncBa253					4.29	3.98	4.84	3.96	1	0.0001	5.04	4.44	2.76		3.24	2	0.0001	0.0001	0.0001	2.04	5.04	5.88	3.6						3.68	3.12				4.8	4.14	3.3		3.24			3.92	2.52	3.48	3.6	5.28
70	uncultured_ammonia-oxidizing	EF544035	266	UncA1476					3.09	2.54	5.64	4.76	0.0001	0.48	3.84	3.84	1.56	5.28	1.8	4.64	0.0001	2.2	0.0001	2.74	5.04	5.88	3.6	2.1					4.08	1.92					4.14	3.3	4.4	2.04		5	2.72	2.76	3.72	2.4	4.2
71	uncultured_bacterium	EF990681	266	UncB2218					2.19	6.18	5.44	4.64	4.08	4.56	5.52	5.52	3.2	2.78	4.44	3.54	1.2	3.4	0.0001	3.24	5.64	5.88	4.14	2.58	2.88	2.78			4.08	3.12		6			6.24	3.36	3.6	3.72	4.86	4.2		2.76	3.72	6	4.2
72	uncultured_bacterium	EF990678	266	UncB2221						6.18	5.44	4.64	4.6	3.6	6.24	5.64	3.96	5.18	5.64		1.2	3.4	0.0001	4.44	5.64	5.88	2.7	2.58					4.08	3.12		6				3.36	5.6	4.44	4.86	4.2		2.76	3.72	6	4.2
73	uncultured_bacterium	EF990679	266	UncB2220					3.39	6.18	5.44	4.64	5.08	4.08			4.4	3.98	5.64	3.54	1.2	3.4	0.0001	4.44	5.64	5.88	2.7	2.58	4.02	4.82			4.08	3.12		6			6.24	3.36	4.8	4.92	4.86	4.2		2.76	3.72	6	4.2
74	uncultured_bacterium	FJ447350	266	UncB1474					3.39	4.74	4.44	3.56	4.32	4.8	5.76	5.76	3.44	3.98	5.64	4.64	1.2	2.2	0.0001	4.44	5.64	5.88	4.14	2.58	3.84	3.74		5.34	4.08	1.92		6			6.24	3.36	4.4	3.96		5		2.76	3.72		4.2
75	uncultured_bacterium	AJ579657	266	UncBa470					3.39	4.74	4.44	3.56	4.32	4.8	5.76	5.76	3.44	3.98	5.64	4.64		2.2	0.0001	4.44			4.14	2.58	3.84	3.74		5.34	4.08	1.92		6			6.24		4.4	3.96				2.76	3.72		4.41
76	uncultured_ammonia-oxidizing	EU667707	266	UncA6261					3.39	4.74	4.44	3.56	4.32	4.8	5.76	5.76	3.44	3.98	5.64	4.64	1.2	2.2	0.0001	4.44	5.64	5.88	4.14	2.58	3.84	3.74		5.34	4.08	1.92		6			6.24	3.36	4.4	3.96		5		2.76	3.72		4.2
77	uncultured_ammonia-oxidizing	FJ853311	266	UncA2287					3.39	4.74	5.44	4.64	4.32	4.8	5.76	5.76	3.44	3.98	5.64	1.5	0.0001	2.4	0.0001	4.44	5.04	5.88	2.7	3.06	4.68	4.58			2.88	3.12		6			6.24	3.36	4.4	3.96				5.06		6
78	uncultured_ammonia-oxidizing	FJ853295	266	UncA2303					3.39	4.74	5.44	4.64	4.32	4.8	5.76	5.76	3.44	3.98	5.64	2.94	0.0001	2.4	0.0001	4.44	5.04	5.88	2.7	3.06	4.68	4.58			3.24	4.32		6			6.24	3.36	5.6	3.96		5		2.76	3.72	6	4.2
79	uncultured_ammonia-oxidizing	FJ853307	266	UncA2291					3.39	4.74	5.44	4.64	4.32	4.8	5.76	5.76	3.44	3.98	5.64	1.5	0.0001	2.4	0.0001	4.44	5.64	5.88	2.7	3.06	4.68	4.58			2.88	4.32		6			6.24	3.36	5.6	3.96		5	6	2.76	3.72	6	4.2
80	uncultured_ammonia-oxidizing	FJ853314	266	UncA2284					3.39	5.94	4.24	3.44	4.32	4.8	5.76	5.76	3.44	3.98	5.64	2.34	0.0001	2.4	0.0001	4.44	5.64	5.88	2.7	2.58	4.68	4.58			4.88	4.32		6			6.24	3.36	5.6	3.96				5.06		6
81	uncultured_ammonia-oxidizing	FJ853309	266	UncA2289					3.39	4.74	5.44	4.64	4.32	4.8	5.76	5.76	3.44	3.98	5.64	2.34	0.0001	2.4	0.0001	4.44	5.64	5.88	2.7	3.06	4.68	4.58			4.88	4.32		6			6.24	3.36	5.6	3.96				5.06		6
82	uncultured_ammonia-oxidizing	FJ853326	266	UncA2272					3.39	4.74	5.44	4.64	4.32	4.8	5.76	5.76	3.44	3.98	5.64	2.34	0.0001	2.4	0.0001	4.44	5.64	5.88	2.7	3.06	4.68	4.58			4.88	4.32		6			6.24	3.36	5.6	3.96				5.06		6
83	uncultured_ammonia-oxidizing	AB529794	265	UncA2039					2.19	0.0001	0.0001	0.0001	4.08	4.56	5.52	5.52	3.2	2.78	4.44	2	0.0001	2.4	0.0001	3.24			2.7		3.72	3.62	4.2		4.08	3.12		6	5.5		6.24	2.7	3.6	3.72			5.6	3.96	4.92	4.7
84	uncultured_bacterium	DQ480815	265	UncBa658					2.19	0.0001	0.84	0.84	4.08	4.56	5.52	5.52	3.2	2.78	4.44	2.78	0.0001	1.2	0.0001	3.24	5.04	5.88	2.7		3.72	3.62			2.48	3.12		6	5.5		6.24	3.3	3.6	3.72			3.92	3.96	4.92	3.8
85	uncultured_ammonia-oxidizing	AB529803	265	UncA2030					3.39	2.3	5.08	4.2	4.08	4.56	5.52	5.52	3.2	3.98	3.24	3.35	1.2	0.0001	0.0001	2.04	5.64		4.14		2.4	2.3			3.68	4.32				6	6.24	4.5	2.4	3.72		4.76	5.6	2.52	3.48	4.4	3.96
86	NoNam197	ARB_906F1769	265	NoNam197					2.19	2.21			4.08	4.56	5.52	5.52	3.2	2.78	4.44	2.78	0.0001	1.2	0.0001	3.24	5.64	5.88	4.14	4.26	2.88	2.78		4.2	2.48	5.16		6			6.24	4.1	3.6	3.72			5.6	2.52	3.48	4.4	5.28
87	NoNam187	ARB_C06E4518	265	NoNam187					2.19	2.21			4.08	4.56	5.52	5.52	3.2	2.78	4.44	3.44	0.0001	0.0001	0.0001	3.24	5.64	5.88	4.14	4.26	2.88	2.78		3.96	3.68	3.72		6			6.24	3.3	4.8	3.72		5.4	5.6	2.52	3.48	4.4	5.28
88	NoNam173	ARB_784B1FA5	265	NoNam173					3.19	2.51			4.08	4.56	5.52	5.52	4.4	3.08	4.74	3.44	0.0001	0.0001	1.2	3.24	5.64	5.88	4.14		2.88	2.78		5.4	3.68	3.12					6.24	3.3	3.6	4.92			5.6	3.96	4.92	4.4	5.4
89	NoNam184	ARB_A09844B8	265	NoNam184					2.19	2.69			4.08	4.56	5.52	5.52	3.2	2.78	4.44	3.44	0.0001	0.0001	0.0001	3.24	5.64	5.88	4.14	4.26	2.88	2.78		3.96	3.68	3.12		6			6.24	3.3	6.24	3.72			5.6	3.96	4.92	4.4	5.4
90	NoNam210	ARB_BF519F66	265	NoNam210					2.19	2.21			4.08	4.56	5.52	5.52	3.2	2.78	4.44	3.44	0.0001	0.0001	0.0001	3.24	5.64	5.88	4.14	4.26	2.88	2.78		3.96	3.68	3.12		6			6.24	3.3	4.8	3.72			5.6	3.96	4.92	4.4	5.4
91	NoNam186	ARB_98CE6A25	265	NoNam186					2.19	2.21			4.08	4.56	5.52	5.52	3.2	2.78	4.44	3.44	0.8	0.0001	0.0001	3.24	5.64	5.88	4.14	4.26	2.88	2.78		4.8	3.68	3.12		6			6.24	3.3	4.8	3.72				3.96	4.92	5.6	5.4
92	uncultured_bacterium	AY819612	265	UncBa527					0.99	0.77	1.2	0.72	2.88	3.36			3.2	3.98	4.44	0.0001	0.0001	3.6	0.0001	3.24			3.84		4.08	3.98			2.88	3.12		6			5.04		3.6	3.72			5.6	4.02		4.4
93	uncultured_bacterium	AY819608	265	UncBa523					0.99	0.77	1.2	0.72	2.88	3.36			3.2	3.98	4.44	0.0001	0.0001	1.2	0.0001	3.24			2.4		4.92	4.82			3.68	4.32		6			5.04		3.6	3.72		4.76	5.6	2.52	3.48	4.4	3.96
94	uncultured_bacterium	AY819624	265	UncBa538					2.19	0.77	1.2	0.72	4.08	4.56	5.52	5.52	3.2	2.78	4.44	3.14	0.0001	0.0001	0.0001	3.24			2.7		3.72	3.62	4.08		4.88			6			6.24		3.6	3.72			5.6	3.96	4.92	4.4
95	uncultured_bacterium	AY819605	265	UncBa520					1.71	0.77	1.2	0.72	1.68	2.46	5.52	5.52	2.6		4.44	3.14	0.0001	0.0001	1.8	3.24			2.4		5.64				4.88	2.64		6			5.04		3.6	2.52			5.6	3.96	4.92	4.4
96	uncultured_ammonia-oxidizing	GQ143488	265	UncA2472					2.28	0.0001	3.42	2.08	4.08	4.56	5.52	5.52	4.4	2.78	3.24	3.44	0.0001	1.2	1.2	2.04	5.64	5.88	2.7		3.72	3.62			3.68	3.12					6.24	3.36	3.6	4.08		5.16	4.56	2.82	4.08	3.6	5.06
97	uncultured_ammonia-oxidizing	GQ143599	265	UncA2361					2.28	0.0001	3.42	2.08	4.08	4.56	5.52	5.52	4.4	2.78	3.24	3.44	0.0001	1.2	1.2	2.04	5.64	5.88	2.7		3.72	3.62			3.68	3.12					6.24	3.36	3.6	4.08		5.16	6	2.82	4.08	5.04	5.06
98	uncultured_ammonia-oxidizing	AB516273	265	UncA4839					2.28	0.0001	3.42	2.08	4.08	4.56			4.4	2.78	3.24	3.44	0.0001	1.2	1.2	2.04	5.64	5.88	2.7		5.16	3.62			3.68	2.52					6.24	3.36	3.6	4.08		5.16	4.56	2.82	4.08	3.6	5.06
99	uncultured_ammonia-oxidizing	GQ143601	265	UncA2359					2.28	0.0001	3.42	2.08	4.08	4.56			4.4	2.78	3.24	3.44	0.0001	0.0001	1.2	2.04	5.64	5.88	2.7		5.16	3.62			3.68	2.52					6.24	3.36	3.6	4.08		5.16	4.56	2.52	3.48	3.6	5.06
100	uncultured_bacterium	AY819622	265	UncBact6					2.19	0.0001	0.84	0.84	4.08	4.56	5.52	5.52	3.2	2.78	4.44	2.78	0.0001	1.2	0.0001	3.24			2.7		3.72	3.62			2.48	2.64		6	5.5		6.24		3.6	3.72			5.6	3.96	4.92	4.4
101	uncultured_bacterium	EF105351	265	UncBa828					2.19	0.0001	1.2	0.72	4.08	4.56	5.52	5.52	3.2	2.78	4.44	3.44	0.0001	0.0001	0.0001	3.24			2.7		3.72	3.62	4.2		3.68	2.64		6	5.5		6.24		3.6	3.72		4.44	4.56	2.52	3.48	3.6	4.4
102	uncultured_ammonia-oxidizing	GQ143619	265	UncA2341					2.19	0.77	0.0001	0.0001	4.08	4.56	5.52	5.52	3.2	2.78	4.44	3.44	0.0001	0.0001	0.0001	3.24	5.64	5.88	2.7		3.72	3.62			3.68	2.64		6			6.24	3.3	3.6	3.72		5.4	4.56	3.96	4.92	3.6	5.4
103	uncultured_ammonia-oxidizing	GQ143471	265	UncA2489					2.19	0.77	0.0001	0.0001	4.08	4.56	5.52	5.52	3.2	2.78	4.44	3.44	0.0001	0.0001	0.0001	3.24	5.64	5.88	2.7		3.72	3.62			3.68	2.64		6			6.24	3.3	3.6	3.72		5.4	4.56	3.96	4.92	3.6	5.4
104	uncultured_ammonia-oxidizing	GQ143589	265	UncA2371					2.19	0.77	0.0001	0.0001	4.08	4.56	5.52	5.52	3.2	2.78	4.44	3.44	0.0001	0.0001	0.0001	3.24			2.7		3.72	3.62			3.68	2.64		6			6.24	4.74	3.6	3.72		5.4	4.56	3.96	4.92	3.6	5.4
105	uncultured_ammonia-oxidizing	GQ143614	265	UncA2346					2.19	0.77	0.0001	0.0001	4.08	4.56	5.52	5.52	3.2	2.78	4.44	3.44	0.0001	0.0001	0.0001	3.24	5.64	5.88	2.7		3.72	3.62			3.68	2.64		6			6.24	3.3	3.6	3.72		5.4	4.56	3.96	4.92	3.6	5.4
106	uncultured_ammonia-oxidizing	GQ143473	265	UncA2487					2.19	2.21	0.0001	0.0001	4.08	4.56	5.52	5.52	3.2	2.78	4.44	3.44	0.0001	0.0001	0.0001	3.24	5.64	5.88	2.7		3.72	3.62			3.68	2.64		6			6.24	3.3	3.6	3.72		5.4	4.56	3.96	4.92	3.6	5.4
107	uncultured_ammonia-oxidizing	GQ143546	265	UncA2414					2.19	0.77	0.0001	0.0001	4.08	4.56	5.52	5.52	3.2	2.78	5.14	3.44	0.0001	0.0001	0.0001	3.45	5.64	5.88	2.7		3.72	3.62			3.68	2.64					6.24	3.3	3.6	3.72		5.4	4.56	3.96	4.92	3.6	5.4
108	uncultured_ammonia-oxidizing	GQ143574	265	UncA2386					2.19	0.77	0.0001	0.0001	4.08	4.56	5.52	5.52	3.2	2.78	4.44	3.44	0.0001	0.0001	0.0001	3.24	5.64	5.88	2.7		3.72	3.62			3.68	2.64		6			6.24	3.3	3.6	3.72		5.4	4.56	3.96	4.92	3.6	5.4
109	uncultured_ammonia-oxidizing	GQ143513	265	UncA2447					2.19	0.77	0.0001	0.0001	4.08	4.56	5.52	5.52	3.2	2.78	4.44	3.44	0.0001	0.0001	0.0001	3.24	5.64	5.88	2.7		3.72	3.62			3.68	2.64		6			6.24	3.3	3.6	3.72		5.4	4.56	3.96	4.92	3.6	5.4
110	uncultured_ammonia-oxidizing	GQ143512	265	UncA2448					2.19	0.77	0.0001	0.0001	4.08	4.56	5.52	5.52	3.2	2.78	4.44	3.44	0.0001	0.0001	0.0001	3.24	5.64	5.88	2.7		3.72	3.62			3.68	2.64		6			6.24	3.3	3.6	3.72		5.4	4.56	3.96	4.92	3.6	5.4
111	uncultured_ammonia-oxidizing	GQ143552	265	UncA2408					2.19	0.77	0.0001	0.0001	4.08	4.56	5.52	5.52	3.2	2.78	4.44	3.44	0.0001	0.0001	0.0001	3.24	5.64	5.88	2.7		3.72	3.62			3.68	2.64		6			6.24	3.3	3.6	3.72			4.56	5.4		3.6
112	uncultured_ammonia-oxidizing	GQ143634	265	UncA2326					2.19	0.77	0.0001	0.0001	4.08	4.56	5.52	5.52	3.2	2.78	4.44	3.44	0.0001	0.0001	0.0001	3.24	5.64	5.88	2.7		3.72	3.62			3.68	2.64		6			6.24	3.3	3.6	3.72		5.4	4.56	3.96	4.92	3.6	5.4
113	uncultured_ammonia-oxidizing	GQ143518	265	UncA2442					2.19	0.77	0.0001	0.0001	4.08	4.56	5.52	5.52	3.2	2.78	4.44	3.44	0.0001	0.0001	0.0001	3.24	5.64	5.88	2.7		3.72	3.62			3.68	2.64		6			6.24	3.3	3.6	3.72		5.4	4.56	3.96	4.92	3.6	5.4
114	uncultured_ammonia-oxidizing	GQ143494	265	UncA2466					2.19	0.77	0.0001	0.0001	4.08	4.56	5.52	5.52	3.2	2.78	4.44	3.44	0.0001	0.0001	0.0001	3.24	5.64	5.88	2.7		3.72	3.62			3.68	2.64		6			6.24	3.3	3.6	3.72		5.4	4.56	3.96	4.92	3.6	5.4
115	uncultured_ammonia-oxidizing	GQ143636	265	UncA2324					2.19	0.77	0.0001	0.0001	4.08	4.56	5.52	5.52	3.2	2.78	4.44	3.44	0.0001	0.0001	0.0001	3.24	5.64	5.88	2.7		3.72	3.62			3.68	2.64		6			6.24	3.3	3.6	3.72		5.4	4.56	3.96	4.92	3.6	5.4
116	uncultured_ammonia-oxidizing	FJ853330	265	UncA2268					2.19	1.97	1.2	1.2	4.08	4.56	5.52	5.52	3.2	2.78	4.2	2.34	2.2	1.2	0.0001	5.14	4.5	3.3	2.7	3.42	3.72	3.62	5.28		3.68	4.32					6.24		3.6	3.72	4.62	3.96		2.52	3.48		3.96
117	uncultured_ammonia-oxidizing	FJ853296	265	UncA2302					2.19	1.97	0.0001	0.0001	4.08	4.56	5.52	5.52	3.2	2.78	4.44	2.34	0.0001	1.2	0.0001	3.24	5.64	5.88	2.7		3.72	3.62			3.68	3.12		6			6.24	3.3	3.6	3.72	4.62	3.96		2.52	3.48		3.96
118	uncultured_ammonia-oxidizing	FJ853327	265	UncA2271					2.19	1.97	0.0001	0.0001	4.08	4.56	5.52	5.52	3.2	2.78	4.44	2.34	0.0001	1.2	0.0001	3.24	5.64	5.88	2.7		3.72	3.62			3.68	3.12		6			6.24	3.3	3.6	3.72	4.62	3.96		2.52	3.48		3.96
119	uncultured_ammonia-oxidizing	FJ853313	265	UncA2285					2.19	2.21	0.0001	0.0001	4.08	4.56	5.52	5.52	3.2	2.78	4.44	2.34	0.0001	1.2	0.0001	3.24	5.64	5.88	2.7	4.26	3.72	3.62			3.68	4.32		6			6.24	3.3	3.6	3.72		4.76		2.52	3.48	5.6	3.96
120	uncultured_ammonia-oxidizing	FJ853324	265	UncA2274					0.99	2.21	0.0001	0.0001	2.88	3.36			3.2	3.98	4.44	2.34	0.0001	1.2	0.0001	3.24	5.64	5.88	2.4	4.26	4.92	4.82			3.68	4.32		6			5.04	3.3	3.6	3.72		4.76	5.6	2.52	3.48	4.4	3.96
121	uncultured_ammonia-oxidizing	FJ853287	265	UncA2311					0.99	2.21	0.0001	0.0001	2.88	3.36			3.2	3.98	4.44	2.34	0.0001	1.2	0.0001	3.24	5.64	5.88	2.4	4.26	4.92	4.82			3.68	4.32		6			5.04	3.3	3.6	3.72		4.76	5.6	2.52	3.48	4.4	3.96
122	uncultured_ammonia-oxidizing	FJ853319	265	UncA2279					0.99	2.21	0.0001	0.0001	2.88	3.36			3.2	3.98	4.44	2.34	0.0001	1.2	0.0001	3.24	5.64	5.88	2.4	4.26	4.92	4.82			3.68	4.32		6			5.04	3.3	3.6	3.72		4.76	5.6	2.52	3.48	4.4	3.96
123	uncultured_ammonia-oxidizing	GQ143563	265	UncA2397					0.99	2.21	0.0001	0.0001	2.88	3.36			3.2	3.98	4.44	2.34	0.0001	1.2	0.0001	3.24	5.64	5.88	2.4	4.26	4.92	4.82			3.68	4.32		6			5.04	3.3	3.6	3.72		4.76		2.52	3.48	5.5	3.96
124	uncultured_ammonia-oxidizing	GQ143462	265	UncA2498					0.99	2.21	0.0001	0.0001	2.88	3.36			3.2	3.98	4.44	2.34	0.0001	1.2	0.0001	3.24	5.64	5.88	2.4	4.26	4.92	4.82			3.68	4.32		6			5.04	3.3	3.6	3.72		4.76		2.52	3.48	5.5	3.96
125	uncultured_ammonia-oxidizing	GQ143621	265	UncA2339					0.99	2.69	0.0001	0.0001	2.88	3.36			3.2	3.98	4.44	2.34	0.0001	1.2	0.0001	3.24	5.64	5.88	2.4	4.26	4.92	4.82			3.68	4.32		6			5.04	3.3	3.6	3.72		4.76		2.52	3.48	5.5	3.96
126	uncultured_bacterium	AY819606	265	UncBa521					0.99	2.21	0.0001	0.0001	2.88	3.36			3.2	3.98	4.44	2.34	0.0001	1.2	0.0001	3.24			2.4	4.26	4.92	4.82			3.68	4.32		6			5.04		3.6	3.72		4.76	5.6	2.52	3.48	4.4	3.96
127	uncultured_ammonia-oxidizing	GQ143570	265	UncA2390					0.99	2.21	1.44	1.44	2.88	3.36			3.2	3.98	4.44	2.34	0.0001	1.2	0.0001	3.24	5.64	5.88	2.4	4.26		4.82			3.68	4.32		6			5.04	3.3	3.6	3.72		4.76	5.6	2.52	3.48	4.4	3.96
128	uncultured_ammonia-oxidizing	GQ143631	265	UncA2329					0.99	2.21	0.0001	0.0001	2.88	3.36			3.2	3.98	4.44	2.34	0.0001	1.2	0.0001	3.24	5.64	5.88	2.4	4.26		4.82			3.68	4.32		6			5.04	3.3	3.6	3.72	5.12	3.92	5.6	1.68	2.64	4.4	3.12
129	uncultured_ammonia-oxidizing	GQ143564	265	UncA2396					0.99	2.21	0.0001	0.0001	2.88	3.36			3.2	3.98	4.44	2.34	0.0001	1.2	0.0001	3.24	5.64	5.88	2.4	4.26	4.92	4.82			3.68	4.32		6			5.04	3.3	3.6	3.72		4.76	5.6	2.52	3.48	4.4	3.96
130	uncultured_ammonia-oxidizing	GQ143587	265	UncA2373					2.43	2.21	0.0001	0.0001	4.32	4.8			3.2	5.42	4.44	2.34	0.0001	1.2	0.0001	3.24	5.64	5.88	2.4	4.26					3.68	4.32		6			6.48	3.3	3.6	4.08		4.76	5.6	2.52	3.48	4.4	3.96
131	uncultured_ammonia-oxidizing	GQ143522	265	UncA2438					0.99	2.21	0.0001	0.0001	2.88	3.36			3.2	3.98	4.44	2.34	0.0001	1.2	0.0001	3.24	5.64	5.88	2.4	4.26	4.92	4.82			3.68	4.32		6			5.04	3.3	3.6	3.72		4.76	5.6	2.52	3.48	4.4	3.96
132	uncultured_ammonia-oxidizing	GQ143620	265	UncA2340					0.99	2.21	0.0001	0.0001	2.88	3.36			3.2	3.98	4.44	2.34	0.0001	1.2	0.0001	3.24	5.64	5.88	2.4	4.26	4.92	4.82			3.68	4.32		6			5.04	3.3	3.6	3.72		4.76	5.6	2.52	3.48	4.4	3.96
133	uncultured_bacterium	AY819607	265	UncBa522					0.99	3.21	0.0001	0.0001	2.88	3.36			3.2	3.98	4.44	2.34	0.0001	1.2	0.0001	3.24			2.4	4.26	4.92	4.82			3.68	4.32		6			5.04		3.6	3.72		4.76	5.6	2.52	3.48	4.4	3.96
134	unidentified_bacterium	AY667607	265	UniBa173					0.99	1.61	1.2	0.72	2.88	3.36			3.2	3.98	4.44	2.34	0.0001	1.2	0.0001	3.24	5.64	5.88	2.4		4.92	4.82			3.68	4.32		6			5.04	3.3	3.6	3.72		4.76	5.6	2.52	3.48	4.4	3.96
135	uncultured_bacterium	AY819625	265	UncBa539					0.99	0.77	1.2	0.72	2.88	3.36			3.2	3.98	4.44	2.34	0.0001	1.2	0.0001	3.24			3.84		4.08	3.98			3.68	4.32		6			5.04		3.6	3.72		4.76	5.6	2.52	3.48	4.4	3.96
136	uncultured_soil	AJ538154	264	UncuSo75					3.39	0.77	3.72	3.16	5.28				3.2	2.3	5.64	3.44	0.0001	0.0001	0.0001	4.44	5.64	5.88	2.7		4.92	4.82		4.5	3.68	3.12		6				3.36	3.6	4.52	4.62	3.96	6	2.52	3.48	6	3.96
137	uncultured_soil	AJ538113	264	UncuSo35					3.39	0.77	3.72	3.16	5.28				3.2	2.3	5.64	3.44	0.48	0.0001	0.0001	4.44	5.04	5.88	2.7		4.92	4.82		4.5	3.68	3.12		6				3.36	3.6	4.52	4.62	3.96		2.52	3.48	6	3.96
138	uncultured_bacterium	AY819615	264	UncBa530					3.39	3.74	3.72	3.16	5.28				3.2	2.3	5.64	2.34	0.0001	1.2	0.0001	4.44			2.7	3.78	4.92	4.82			3.68	3.12		6					3.6	4.52	4.62	3.96	6	2.52	3.48	6	3.96
139	uncultured_bacterium	AY819610	264	UncBa525					3.39	2.64	2.52	1.96	5.28				3.2	2.3	4.44	2.34	0.0001	1.2	0.0001	3.24			2.7	3.78	4.92	4.82		4.44	3.68	3.12		6	5.5				3.6	4.52	4.62	3.96	6	2.52	3.48	6	3.96
140	uncultured_ammonia-oxidizing	GQ143480	264	UncA2480					3.39	0.0001	2.52	1.96	5.28				3.2	2.3	5.64	2.34	0.0001	1.2	0.0001	4.44	5.64	5.88	2.7		4.92	4.82		4.44	3.68	3.12		6	5.5			3.36	3.6	4.52	4.62	3.96	6	2.52	3.48	6	3.96
141	uncultured_bacterium	AY819621	264	UncBa536					2.19	0.0001	0.84	0.84	4.08	4.56	5.52	5.52	3.2	2.78	4.44	3.14	0.0001	0.0001	0.0001	3.24			2.7		3.72	3.62			4.88	2.64		6	5.5		6.24		3.6	3.72			6	3.96	4.92	6
142	NoNam191	ARB_CAAD7BEA	264	NoNam191					2.19	0.0001	0.84	0.84	4.08	4.56	5.52	5.52	3.2	2.78	5.64	2.78	0.0001	1.2	0.0001	3.24	5.64	5.88	2.7		3.72	3.62			2.48	2.64		6	5.5		6.24	3.36	3.6	3.72			6	3.96	4.92	6
143	uncultured_ammonia-oxidizing	EF544029	264	UncA1470					2.19	0.0001	2.52	1.96	4.08	4.56	5.52	5.52	3.2	2.78	4.44	2.78	0.0001	1.2	0.0001	3.24	5.64	5.88	2.7		3.72	3.62		4.44	2.48	3.12		6	5.5		6.24	3.36	3.6	3.72			6	3.96	4.92	6
144	NoNam196	ARB_EF80F424	264	NoNam196					2.19	0.0001	2.52	1.96	4.08	4.56	5.52	5.52	3.2	2.78	4.44	2.78	1.44	1.2	0.0001	3.24	5.64	5.88	2.7		3.72	3.62		4.44	2.48	4.32		6	5.5		6.24	3.36	3.6	3.72			6	3.96	4.92	6
145	NoNam179	ARB_CA3C2F5C	264	NoNam179					2.19	0.0001	2.52	1.96	4.08	4.56	5.52	5.52	3.2	2.78	4.44	2.78	0.0001	1.2	0.0001	3.24	5.64	5.88	2.7		3.72	3.62		4.44	2.48	3.12		6	5.5		6.24	3.36	3.6	3.72			6	3.96	4.92	6
146	uncultured_ammonia-oxidizing	GQ143585	264	UncA2375					2.19	0.0001	2.52	1.96	4.08	4.56	5.52	5.52	3.2	2.78	4.44	2.78	0.0001	1.2	0.0001	3.24	5.64	5.88	2.7		3.72	3.62		4.44	2.48	3.24		6	5.5		6.24	3.36	3.6	3.72			6	3.96	4.92	6
147	uncultured_ammonia-oxidizing	GQ143596	264	UncA2364					2.19	0.0001	2.52	1.96	4.08	4.56	5.52	5.52	3.2	2.78	4.44	3.98	0.0001	1.2	0.0001	3.24	5.64	5.88	2.7		3.72	3.62		4.44	3.68	3.12		6	5.5		6.24	3.36	3.6	3.72			6	3.96	4.92	6
148	uncultured_ammonia-oxidizing	GQ143521	264	UncA2439					2.19	0.0001	2.52	1.96	4.08	4.56	5.52	5.52	3.2	2.78	4.44	3.98	0.0001	1.56	0.0001	3.24	5.64	5.88	2.7		3.72	3.62		4.44	3.68	3.96		6	5.5		6.24	3.36	3.6	3.72			6	5.4		6
149	uncultured_ammonia-oxidizing	GQ143573	264	UncA2387					2.19	0.0001	2.52	1.96	4.08	4.56	5.52	5.52	3.2	2.78	4.44	3.98	0.0001	1.2	0.0001	3.24	5.64	5.88	2.7		3.72	3.62		4.44	3.68	3.12		6	5.5		6.24	3.36	3.6	3.72			6	3.96	4.92	6
150	uncultured_ammonia-oxidizing	GQ143472	264	UncA2488					2.19	1.2	1.2	0.72	4.08	4.56	5.52	5.52	3.2	2.78	4.44	2.78	0.0001	1.2	0.0001	3.24	5.64	5.88	2.7		3.72	3.62			2.48	3.12		6	5.5		6.24	3.36	3.6	3.72		5.4	6	3.96	4.92	6	5.4
151	uncultured_ammonia-oxidizing	GQ143496	264	UncA2464					2.19	0.0001	1.2	0.72	4.08	4.56	5.52	5.52	3.2	2.78	4.44	2.78	0.0001	1.2	0.0001	3.24	5.64		2.7		3.72	3.62			2.48	3.12		6	5.5		6.24	4.56	3.6	3.72		5.4	6	3.96	4.92	6	5.4
152	uncultured_ammonia-oxidizing	GQ143481	264	UncA2479					3.39	0.0001	1.2	0.72	5.28				3.2	2.3	4.44	2.78	0.0001	1.2	0.0001	3.24	5.64		2.7		4.92	4.82			2.48	3.12		6	5.5			4.56	3.6	4.52		5.4	6	3.96	4.92	6	5.4
153	uncultured_ammonia-oxidizing	GQ143531	264	UncA2429					2.19	1.44	1.2	0.72	4.08	4.56	5.52	5.52	3.2	2.78	4.44	2.78	0.0001	1.2	0.0001	3.24	5.64		2.7		3.72	3.62			2.48	3.12		6			6.24	4.56	3.6	3.72		5.4	6	3.96	4.92	6	5.4
154	uncultured_ammonia-oxidizing	GQ143632	264	UncA2328					3.39	0.0001	1.2	0.72	5.28					2.3	4.44	2.78	0.0001	1.2	1.62	3.24	5.64	5.88	2.7		4.92	4.82			2.48	3.12		6	5.5			3.36	3.6			5.4	6	3.96	4.92	6	5.4
155	uncultured_ammonia-oxidizing	GQ143575	264	UncA2385					3.39	0.0001	1.2	0.72	5.28				3.2	2.3	4.44	2.78	0.0001	1.2	0.0001	3.24	5.64	5.88	2.7		4.92	4.82			2.48	3.12		6	5.5			3.36	3.6	4.52			6	5.4		6
156	uncultured_ammonia-oxidizing	GQ143598	264	UncA2362					3.39	0.0001	1.2	0.72	5.28				3.2	2.3	4.44	2.78	0.0001	1.2	0.0001	3.24	5.64	5.88	2.7		4.92	4.82			2.48	3.12		6	5.5			3.36	3.6	4.52		5.4	6	3.96	4.92	6	5.4
157	uncultured_ammonia-oxidizing	GQ143639	264	UncA2321					3.39	0.0001	1.2	0.72	5.28				3.2	2.3	4.44	2.78	0.0001	1.2	0.0001	3.24	5.64	5.88	2.7		4.92	4.82			2.48	3.12		6	5.5			3.36	3.6	4.52		5.4	6	3.96	4.92	6	5.4
158	uncultured_ammonia-oxidizing	GQ143526	264	UncA2434					3.39	0.0001	1.2	0.72	5.28				3.2	2.3	4.44	2.78	0.0001	1.2	0.0001	3.24	5.64	5.88	2.7		4.92	4.82			2.48	3.12		6	5.5			3.36	3.6	4.52		5.4	6	3.96	4.92	6	5.4
159	uncultured_ammonia-oxidizing	GQ143604	264	UncA2356					3.39	0.0001	1.2	0.72	5.28				3.2	2.3	4.44	2.78	0.0001	1.2	0.0001	3.24	5.64	5.88	2.7		4.92	4.82			2.48	3.12		6	5.5			3.36	3.6	4.52		5.4	6	3.96	4.92	6	5.4
160	uncultured_bacterium	DQ480825	264	UncBa668					2.19	0.0001	0.84	0.84	4.08	4.56	5.52	5.52	3.2	2.78	4.44	2.78	0.0001	1.2	0.0001	3.24	5.64	5.88	2.7		3.72	3.62			2.48	3.12		6	5.5		6.24	3.36	3.6	3.72			6	3.96	4.92	6
161	uncultured_ammonia-oxidizing	GQ143517	264	UncA2443					2.19	0.0001	0.84	0.84	4.08	4.56	5.52	5.52	3.2	2.78	4.44	2.78	0.0001	1.2	0.0001	3.24	5.64	5.88	2.7		3.72	3.62			2.48	1.68		6	5.5		6.24	3.36	3.6	3.72			6	3.96	4.92	6
162	uncultured_ammonia-oxidizing	GQ143567	264	UncA2393					2.19	0.0001	0.84	0.84	4.08	4.56	5.52	5.52	3.2	2.78	4.44	2.78	0.0001	1.2	0.0001	3.24	5.64	5.88	2.7		3.72	3.62			2.48	1.68		6	5.5		6.24	3.36	3.6	3.72			6	3.96	4.92	6
163	uncultured_ammonia-oxidizing	AY256366	264	UncAm719					2.19	0.0001	0.84	0.84	4.08	4.56	5.52	5.52	3.2	2.78	4.44	2.78	0.0001	1.2	0.0001	3.24	5.64	5.88	2.7		3.72	3.62			2.48	1.68		6	5.5		6.24	3.36	3.6	3.72			6	3.96	4.92	6
164	uncultured_ammonia-oxidizing	GQ143644	264	UncA2316					3.63	0.0001	0.84	0.84	4.08			5.52	4.64	4.22	4.44	2.78	0.0001	1.2	1.32	3.24	5.64	5.88	2.7		3.72	5.06			2.48	1.68		6	5.5		6.24	3.36	3.6	5.16			6	3.96	4.92	6
165	NoNam176	ARB_5F467A30	264	NoNam176					2.19	0.0001	1.2	0.72	4.08	4.56	5.52	5.52	3.2	2.78	4.44	2.78	0.0001	1.2	0.0001	3.24	5.64	5.88	2.7		3.72	3.62			2.48	2.64		6	5.5		6.24	3.36	3.6	3.72			6	3.96	4.92	6
166	NoNam188	ARB_A29DE2FB	264	NoNam188					2.19	0.0001	1.2	0.72	4.08	4.56	5.52	5.52	3.2	2.78	4.44	2.78	0.0001	1.2	0.0001	3.24	5.64	5.88	2.7		3.72	3.62			2.48	2.64		6	5.5		6.24	3.36	3.6	3.72			6	3.96	4.92	6
167	NoNam185	ARB_67A56B7E	264	NoNam185					2.19	0.0001	1.2	0.72	4.08	4.56	5.52	5.52	3.2	2.78	4.44	2.78	0.0001	1.2	0.0001	3.24	5.64	5.88	2.7		3.72	3.62			2.48	2.64		6	5.5		6.24	3.36	3.6	3.72			6	3.96	4.92	6
168	NoNam183	ARB_7438607C	264	NoNam183					2.19	0.0001	0.84	0.84	4.08	4.56	5.52	5.52	3.2	2.78	4.44	2.78	1.44	1.2	0.0001	3.24	5.64	5.88	2.7		3.72	3.62			2.48	2.64		6	5.5		6.24	3	3.6	3.72				3.96	4.92
169	NoNam177	ARB_64168486	264	NoNam177					2.19	0.0001	0.84	0.84	4.08	4.56	5.52	5.52	3.2	2.78	4.44	2.78	0.0001	1.2	0.0001	3.24	5.64	5.88	2.7		3.72	3.62			2.48	2.64		6	5.5		6.24	3.36	3.6	3.72				3.96	4.92
170	uncultured_bacterium	DQ480871	264	UncBa714					3.63	0.0001	1.14	0.84	4.08			5.52	4.64	4.22	4.44	2.78	0.0001	1.2	1.32	3.24	5.64	5.88	2.7		3.72	5.06			2.48	2.64		6	5.5		6.24	3.36	3.6	5.16			6	3.96	4.92	6
171	NoNam192	ARB_5032EC26	264	NoNam192					2.19	0.0001	0.84	0.84	4.08	4.56	5.52	5.52	3.2	2.78	4.44	2.78	0.0001	1.2	0.0001	3.24	5.64	5.88	2.7		3.72	3.62			2.48	2.64					6.24	3.36	4.44	3.72			6	3.96	4.92	6
172	NoNam207	ARB_AFDE72D8	264	NoNam207					2.19	0.0001	0.84	0.84	4.08	4.56	5.52	5.52	3.2	2.78	4.44	2.78	0.0001	1.2	0.0001	3.24	5.64	5.88	2.7		3.72	3.62			2.48	2.64		6	5.5		6.24	3.36	3.6	3.72			4.8	3.96	4.92	4.8
173	NoNam174	ARB_7E5DFB27	264	NoNam174					2.19	0.0001	0.84	0.84	4.08	4.56	5.52	5.52	3.2	2.78	4.44	2.78	0.0001	1.2	0.0001	3.24	5.64		2.7		3.72	3.62			2.48	2.64		6	5.5		6.24	4.56	3.6	3.72			6	3.96	4.92	6
174	uncultured_ammonia-oxidizing	GQ143506	264	UncA2454					2.19	0.0001	0.84	0.84	4.08	4.56	5.52	5.52	4.4	2.78	4.44	2.78	0.0001	1.2	1.2	3.24	5.64	5.88	2.7		3.72	3.62			2.48	2.64		6	5.5		6.24	3.36	3.6	4.92			6	3.96	4.92	6
175	uncultured_ammonia-oxidizing	GQ143511	264	UncA2449					2.19	0.0001	0.84	0.84	4.08	4.56	5.52	5.52	4.4	2.78	4.44	2.78	0.0001	1.2	1.2	3.24	5.64	5.88	2.7		3.72	3.62			2.48	2.64		6	5.5		6.24	3.36	3.6	4.92			6	3.96	4.92	6
176	NoNam189	ARB_8750FE91	264	NoNam189					2.19	0.0001	0.84	0.84	4.08	4.56	5.52	5.52	3.2	2.78	4.44	2.78	0.0001	1.2	0.0001	3.24	5.64	5.88	2.7		3.72	3.62			2.48	2.64		6	5.5		6.24	3.36	3.6	3.72			6	3.96	4.92	6
177	NoNam182	ARB_6A0197	264	NoNam182					2.19	0.0001	0.84	0.84	4.08	4.56	5.52	5.52	3.2	2.78	4.44	2.78	0.0001	1.2	0.0001	3.24	5.64	5.88	2.7		3.72	3.62			2.48	2.64		6	5.5		6.24	3.36	3.6	3.72			6	3.96	4.92	6
178	NoNam201	ARB_9832F50A	264	NoNam201					2.67	0.0001	0.84	0.84	4.56				3.52	3.26	4.44	2.78	0.0001	1.2	0.0001	3.24	5.64	5.88	2.7		4.2	4.1			2.48	2.64		6	5.5			3.36	3.6	4.2			6	3.96	4.92	6
179	uncultured_ammonia-oxidizing	AY256373	264	UncAm726					2.19	1	0.84	0.84	4.08	4.56	5.52	5.52	4.4	2.78	4.44	2.78	0.0001	1.2	1.2	3.24	5.64	5.88	2.7		3.72	3.62			2.48	2.64		6	5.5		6.24	3.36	3.6	4.32			6	3.96	4.92	6
180	uncultured_ammonia-oxidizing	AY256367	264	UncAm720					2.61	0.0001	0.84	0.84	4.08	4.56	5.52	5.52		2.78	4.44	2.78	0.0001	1.2	2.04	3.24	5.64	5.88	2.7		3.72	3.62			2.48	2.64		6	5.5		6.24	3.36	3.6				6	3.96	4.92	6
181	NoNam225	ARB_A6C464AC	264	NoNam225					2.19	0.0001	0.84	0.84	4.08	4.56	5.52	5.52	3.2	2.78	4.44	2.78	0.0001	1.2	0.0001	3.24	5.64	5.88	2.7		3.72	3.62			2.48	2.64		6	5.5		6.24	3.36	3.6	3.72			6	3.96	4.92	6
182	uncultured_ammonia-oxidizing	GQ143534	264	UncA2426					2.19	0.0001	0.84	0.84	4.08	4.56	5.52	5.52	3.2	2.78	4.44	2.78	0.0001	1.2	0.0001	3.24	5.64		2.7		3.72	3.62			2.48	2.64		6	5.5		6.24	4.56	3.6	3.72			6	3.96	4.92	6
183	uncultured_ammonia-oxidizing	GQ143528	264	UncA2432					2.19	0.0001	0.84	0.84	4.08	4.56	5.52	5.52	3.2	2.78	4.44	2.78	0.0001	1.2	0.0001	3.24	5.64		2.7		3.72	3.62			2.48	2.64		6	5.5		6.24	4.56	3.6	3.72			6	3.96	4.92	6
184	uncultured_ammonia-oxidizing	GQ143597	264	UncA2363					2.19	0.0001	0.84	0.84	4.08	4.56	5.52	5.52	3.2	2.78	4.44	2.78	0.0001	1.2	0.0001	3.24	5.64		2.7		3.72	3.62			2.48	2.64		6	5.5		6.24	4.56	3.6	3.72			6	3.96	4.92	6
185	uncultured_ammonia-oxidizing	GQ143551	264	UncA2409					2.19	0.0001	0.84	0.84	4.08	4.56	5.52	5.52	3.2	2.78	4.44	2.78	0.0001	1.2	0.0001	3.24	5.64		2.7		3.72	3.62			2.48	3.12		6	5.5		6.24	4.56	3.6	3.72			6	3.96	4.92	6
186	uncultured_bacterium	AY819618	264	UncBa533					2.19	0.0001	0.84	0.84	4.08	4.56	5.52	5.52	3.2	2.78	4.44	2.78	0.0001	1.2	0.0001	3.24			2.7		3.72	3.62			2.48	2.64		6	5.5		6.24		3.6	3.72			6	3.96	4.92	6
187	uncultured_bacterium	AJ884550	264	UncBa340					2.19	1.2	0.84	0.84	4.08	4.56	5.52	5.52	3.2	2.78	4.44	2.78		1.2	0.0001	3.24			2.7		3.72	3.62			2.48	2.64		6	5.5		6.24		3.6	3.72				3.96	4.92
188	uncultured_bacterium	FJ529738	264	UncB1468					2.19	0.0001	0.84	0.84	4.08	4.56	5.52	5.52	3.2	2.78	4.44	2.78		1.2	0.0001	3.24			2.7		3.72	3.62			2.48	2.64		6	5.5		6.24		3.6	3.72				3.96	4.92
189	uncultured_ammonia-oxidizing	AY256368	264	UncAm721					2.19	0.0001	0.84	0.84	4.08	4.56	5.52	5.52	4.4	2.78	4.44	2.78	0.0001	1.2	1.2	3.24	5.64	5.88	2.7		3.72	3.62			2.48	2.64		6	5.5		6.24	3.36	3.6	4.32			6	3.96	4.92	6
190	uncultured_ammonia-oxidizing	EF107813	267	UncA1295					3.09	2.2	4.92	4.36	0.0001	0.48	3.84	3.84	1.56	5.28	1.8		0.0001		0.0001	2.74	5.04		3.6							3.12					4.14		5.6	2.04			2.72	3.72	4.68	2.4
191	uncultured_bacterium	AJ884512	267	UncBa374					3.09	2.2	4.92	4.44	0.0001	0.48	3.84	3.84	1.56	5.28	1.8	1.31	0.0001	1.68	0.0001	2.74	5.04	5.88	3.6						4.16	3.12					4.14	4.5	5.6	2.04			2.72	4.02		2.4
192	uncultured_bacterium	AJ419606	267	UncBa272					3.39	4.74	4.92	4.44	3.5	3.68			1.56		1.2	1.1		0.0001	0.0001	2.74			5.04	3.54		5.1	4.2		3.68	3.72	3.12				1.98		3.6	2.04	4.38	3.72		3.72	3.72		3.72
193	uncultured_ammonia-oxidizing	AY098884	267	UncAm552					3.09	4.74	4.92	4.44	0.0001	0.48	3.84	3.84	1.56	5.28	1.2	2.78	0.48	2.4	0.0001	2.74	5.88		3.6	3.54			4.2		2.48	3.12					4.14	4.74	5.6	2.04			2.72	4.02		2.7
194	uncultured_bacterium	FN600136	263	UncB3352					3.09	2.2	4.08	3.52	0.0001	0.48	3.84	3.84	1.56	5.28	1.8	2.78		3.6	0.0001	2.74			3.6						2.88	3.12					4.14		2.88	2.04				3.96	4.92
195	uncultured_ammonia-oxidizing	AB524534	263	UncA6089					3.09	2.2	3.88	3.4	0.0001	0.48	3.84	3.84	1.56	5.28	1.8	3.44	0.0001	1.2	0.0001	2.74	5.04	5.88	3.6				5.28		2.88	5.52					4.14	3.3	2.88	2.04		4.76	2.72	2.52	3.48	2.7	3.96
196	uncultured_ammonia-oxidizing	FN691147	263	UncA1908					3.09	2.2	4.08	3.52	0.0001	0.48	3.84	3.84	1.56	5.28	1.8	1.1	0.0001	0.0001	0.0001	2.74	5.04	5.88	3.6				4.08		3.68	4.92					4.14	3.3	5.6	2.04			2.72	3.96	4.92	2.4
197	uncultured_ammonia-oxidizing	AY177940	263	UncAm572					3.09	2.2	4.92	4.36	0.0001	0.48	3.84	3.84	1.56	5.28	1.8	1.1	0.0001	1.2	0.0001	2.74	5.04	5.88	3.6				4.2		2.88	4.92					4.14	3.3	5.6	2.04		5.4	2.72	3.96	4.92	2.4	5.4
198	uncultured_ammonia-oxidizing	FN691085	263	UncA1967					3.09	2.2	4.08	3.52	0.0001	0.48	3.84	3.84	1.56	5.28	1.8	2.51	0.0001	0.0001	0.0001	2.74	5.04	5.88	3.6						4.68	4.32					4.14	3.3	5.6	2.04			2.72	3.96	4.92	2.4
199	uncultured_ammonia-oxidizing	FN691189	262	UncA1866					1.98	4.74	5.8	5	1.92	2.4	5.76	5.76	4.64	4.08	3.72	1.1	0.0001	0.0001	1.2	1.68	5.04	5.88	3.6	2.7	6.24	6.14			3.68	4.8					3.84	3.3	4.8	4.32			3.92	3.96	4.92	3.5
200	uncultured_ammonia-oxidizing	FN691230	262	UncA1825					1.98	4.74	5.8	5	1.92	2.4	5.76	5.76	4.64	4.08	3.24	1.1	0.0001	0.0001	1.2	1.2	5.04	5.88	3.6	2.7	6.24	6.14			3.68	4.8				6.24	3.84	3.3	6	4.32			3.92	3.96	4.92	3.5
201	uncultured_ammonia-oxidizing	AB529805	262	UncA2028					3.09	4.74	6.24	5.28	3.12	3.6	4.56	4.56	3.44	2.88	3.24	2.54	1.2	2.4	0.0001	2.04	5.04	5.88	3.9	3.54	5.04	4.94			1.68	4.92				4.8	5.04	3.3	2.4	3.96			3.92	3.72	4.68	3.5	5.16
202	uncultured_ammonia-oxidizing	EU925171	262	UncA5882					1.89	3.3	4.6	4.2	1.92	2.4	5.76	5.76	4.04	4.08	3.24	1.94	0.0001	2.4	0.6	2.04	5.04	5.88	3.6		6.24	6.14	5.28		1.68	4.88				4.8	3.84	3.3	3.6	3.96			3.92	2.52	3.48	3.5	5.28
203	uncultured_ammonia-oxidizing	EF544036	262	UncA1477					1.89	3.3	6.04	5.16	1.92	2.4	5.76	5.76	4.04	4.08	4.08	1.94	0.6	2.4	0.6	2.88	5.04	5.88	3.6		6.24	6.14	5.28		1.68	3.84				4.8	3.84	3.3	3.6	3.96			3.92	2.52	3.48	3.5	5.28
204	uncultured_bacterium	AJ884506	262	UncBa368					1.89	3.3			1.92	2.4	5.76	5.76	3.44	4.08	3.24	1.94	0.0001	2.4	0.0001	2.04			3.6		6.24	6.14	5.28		1.68	5.52				4.8	3.84		3.6	3.96		4.76		2.52	3.48		3.96
205	uncultured_ammonia-oxidizing	AY249742	262	UncAm692					1.89	3.3			1.92	2.4	5.76	5.76	3.44	4.08	3.24	1.94	0.0001	2.4	0.0001	2.04	5.88		3.6		6.24	6.14	5.28		1.68	5.52				4.8	3.84	3.6	3.6	3.96		4.76	5.12	2.52	3.48	4.7	3.96
206	Abell_WWTP-F11-M13F	ARB_1313C67C	262	AlMYyyy8					2.19	3.3			3.12	3.6			3.44	5.18	3.24	3.6	1.2	2.2	0.0001	2.04	5.04	5.88	3.84		5.04	4.94	5.28		4.88	3.84				4.8	5.04	3.3	4.8	3.96	5.12	3.92	5.12	1.68	2.64	4.7	3.12
207	uncultured_ammonia-oxidizing	GQ255555	262	UncA5492					2.19	3.3	6.04	5.16	3.12	3.6			3.44	5.18	3.24	1.94	0.0001	2.4	0.0001	2.04	5.4		3.84		5.04	4.94	5.28		1.68	3.84				4.8	5.04	4.74	3.6	3.96		4.76	5.12	2.52	3.48	4.7	3.96
208	uncultured_bacterium	AY356406	262	UncB2826					2.19	3.3			3.12	3.6			3.44	5.18	3.24	1.94	0.0001	2.4	0.0001	2.04	5.04	5.88	3.84		5.04	4.94	5.28		1.68	4.32				4.8	5.04	3.3	4.8	3.96		4.76	3.92	2.52	3.48	3.74	3.96
209	uncultured_bacterium	AY356455	262	UncB2777					2.19	3.3			3.12	3.6			3.44	5.18	3.24	1.94	0.0001	3.72	0.0001	2.04	5.04	5.88	3.84		5.04	4.94	5.28		1.68	3.84				4.8	5.04	3.3	4.8	3.96		4.76	5.12	3.72	4.92	4.7	4.68
210	uncultured_ammonia-oxidizing	FN691088	262	UncA1964					0.48	3.3			1.68	2.16	5.52	5.52	4.64	2.88	1.8	2.78	0.0001	2.4	1.44	1.9	3.84	4.68	3.6	2.34	5.28	5.18			2.48	3.12					3.84	3.3	4.8	2.88			2.72	4.26		2.4
211	uncultured_ammonia-oxidizing	FN691151	262	UncA1904					1.89	3.3			0.48	0.96	4.32	4.32	3.2	4.08	3.24	2.78	0.0001	2.4	1.2	1.2	5.28	4.26	3.6		6	5.9	4.2	5.1	2.48	3.12				6.24	3.84		4.8	3.72			3.6	4.02		3.8
212	uncultured_ammonia-oxidizing	FN691231	262	UncA1824					1.98	4.74	5.8	5	0.48	0.96	4.32	4.32	3.2	4.08	3.72	3.44	0.0001	1.2	1.2	1.68			3.6	3.18	6	5.9	5.28		2.88	5.52					3.84	3.6	4.8	2.88		4.76	6.24	2.52	3.48	6.14	3.96
213	uncultured_ammonia-oxidizing	FN691181	262	UncA1874					1.98	3.3			1.92	2.4	5.76	5.76	4.64	4.08	3.24	3.44	0.0001	1.2	1.2	1.2	4.92	5.34	3.6		6.24	6.14	5.28		2.88	5.52				6.24	3.84	3.6	4.8	4.32		4.76	3.6	2.52	3.48	3.8	3.96
214	uncultured_ammonia-oxidizing	FN691238	262	UncA1817					3.18	3.3			0.0001	0.48	3.84	3.84	2.76	5.28	3.24	3.44	0.0001	1.2	1.2	1.2	5.28	5.7	3.6				4.8	5.1	2.88					6.24	4.14	3.6	4.8	2.4		4.76	3.6	2.52	3.48	3.8	3.96
215	uncultured_bacterium	AJ317885	261	UncBa244					3.09	2.2	5.28	4.32	0.0001	0.48	3.84	3.84	1.56	5.28	1.8	3.44	0.0001	0.0001	0.0001	2.74	5.04	5.88	3.6						3.68	3.12					4.14	3.3		2.04			2.72	2.52	3.48	2.4	5.28
216	uncultured_ammonia-oxidizing	EF544034	261	UncA1475					4.29	3.4	5.28	4.32	1.2	1.68	3.84	3.84	1.56	5.28	3	3.18	0.0001	2.4	0.0001	3.94	6.24		5.1						2.48	3.12						3.3	4.4	2.04			3.92	2.82	4.08	3.6	5.28
217	uncultured_bacterium	AJ884491	261	UncBa353					3.09	2.2	5.28	4.32	0.0001	0.48	3.84	3.84	1.56	5.28	1.8	2.78	0.0001	1.2	0.0001	2.74	5.04	5.88	3.6						2.48	5.16					4.14	3.3	5.6	2.04			2.72	2.52	3.48	2.7	5.28
218	uncultured_ammonia-oxidizing	EF544027	261	UncA1468					3.09	2.54	5.64	4.76	0.0001	0.48	3.84	3.84	1.56	5.28	3.24	2.78	0.12	1.2	0.0001	2.04	5.04	5.88	3.6	3.54					2.48	4.68				6	4.14	3.3	4.4	2.04			2.72	2.52	3.48	2.4	5.28
219	uncultured_bacterium	AJ317892	261	UncBa251					3.09	4.22			0.0001	0.48	3.84	3.84	1.56	5.28	3.24	3.44	0.0001	0.0001	0.0001	2.04	5.88		3.6						3.68	3.12				4.8	4.14	3.3		2.04			3.92	2.52	3.48	3.5	5.28
220	uncultured_bacterium	AJ317900	261	UncBa259					3.09	4.22			0.0001	0.48	3.84	3.84	1.56	5.28	3.24	3.44	0.0001	0.0001	0.0001	2.04	5.04	5.88	3.6						3.68	3.12				4.8	4.14	3.3		2.04				2.52	3.48		5.28
221	uncultured_bacterium	AJ317897	261	UncBa256					3.09	4.22			0.0001	0.48	3.84	3.84	1.56	5.28	3.24	3.44	0.0001	0.0001	0.0001	2.04	5.04	5.88	3.6						3.68	3.12				4.8	4.14	3.3		2.04				2.52	3.48		5.28
222	uncultured_bacterium	AJ317880	261	UncBa239					3.09	3.98	6.04	5.16	0.0001	0.48	3.84	3.84	1.56	5.28	3.24	3.44	0.0001	0.0001	0.0001	2.04	5.04	5.88	3.6						3.68	3.12				4.8	4.14	3.3		2.04				2.52	3.48	5.9	5.28
223	uncultured_ammonia-oxidizing	EU667741	261	UncA6227					3.09	1.1	6.04	5.16	0.0001	0.48	3.84	3.84	1.56	5.28	3.24	3.44	0.0001	0.0001	0.0001	2.04	5.04	5.88	3.6						3.68	4.56				4.8	4.14	3.3		2.04			2.72	2.52	3.48	2.4	5.28
224	uncultured_ammonia-oxidizing	EU667667	261	UncA6301					3.09	1.1	6.04	5.16	0.0001	0.48	3.84	3.84	1.56	5.28	3.24	3.44	0.0001	0.0001	0.0001	2.04	5.04	5.88	3.6						3.68	3.12				4.8	4.14	3.3		2.04			3.92	2.52	3.48	3.6	5.28
225	uncultured_bacterium	AJ317878	261	UncBa237					3.09	3.98	6.04	5.16	0.0001	0.48	3.84	3.84	1.56	5.28	3.24	3.44	0.0001	0.0001	0.0001	2.04	5.04		3.6						3.68	3.12				4.8	4.14	4.74		2.04			3.92	2.52	3.48	3.6	5.28
226	uncultured_ammonia-oxidizing	EU667765	261	UncA6203					3.09	2.54	6.04	5.16	0.0001	0.48	3.84	3.84	1.56	5.28	3.24	3.44	0.0001	0.0001	0.0001	2.04	5.04		3.6						3.68	3.12				4.8	4.14	4.74		2.04			3.92	2.52	3.48	3.6	5.28
227	uncultured_ammonia-oxidizing	EU667768	261	UncA6200					3.09	2.54	6.04	5.16	0.0001	0.48	3.84	3.84	1.56	5.28	3.24	3.44	0.0001	0.0001	0.0001	2.04	5.04	5.88	3.6						3.68	3.12				4.8	4.14	3.3		2.04			3.92	2.52	3.48	3.6	5.28
228	uncultured_ammonia-oxidizing	EU667772	261	UncA6196					3.09	2.54	6.04	5.16	0.0001	0.48	3.84	3.84	1.56	5.28	4.24	3.44	0.0001	0.0001	0.0001	2.34	3.6	4.44	3.6						3.68	3.12				6	4.14	3.3		2.04			3.92	2.52	3.48	3.6	5.28
229	uncultured_ammonia-oxidizing	GQ143569	261	UncA2391					3.09	3.74	5.28	4.32	0.0001	0.48	3.84	3.84	1.56	5.28	3.24	2.78	0.0001	2.4	0.0001	2.04	5.04	5.88	3.6	3.06					1.68	3.72				6	4.14	3.3	4.4	2.04			5.12	2.52	3.48	4.7	5.28
230	uncultured_ammonia-oxidizing	EU667672	261	UncA6296					3.09	3.74	4.6	3.8	0.0001	0.48	3.84	3.84	1.56	5.28	4.44	2.78	0.0001	2.4	0.0001	3.24	6.24		3.6	2.58					1.68	3.72		6			4.14	2.7	4.4	2.04			5.12	2.82	4.58	4.8
231	uncultured_ammonia-oxidizing	EU667754	261	UncA6214					3.09	3.74	4.6	3.8	0.0001	0.48	3.84	3.84	1.56	5.28	3.24	3.44	0.0001	1.2	0.0001	2.04	5.04	5.88	3.6	3.06					2.88	3.72				6	4.14	3.3	4.4	2.04			5.12	2.52	3.48	4.7	5.28
232	uncultured_ammonia-oxidizing	EU667758	261	UncA6210					3.09	3.74	4.6	3.8	0.0001	0.48	3.84	3.84	1.56	5.28	3.24	3.44	0.0001	1.2	0.0001	2.04	5.04	5.88	3.6	3.06					2.88	3.72				6	4.14	3.3	4.4	2.04			5.12	2.52	3.48	4.7	5.28
233	uncultured_ammonia-oxidizing	EU667760	261	UncA6208					3.09	3.74	4.6	3.8	0.0001	0.48	3.84	3.84	1.56	5.28	3.24	3.44	0.0001	1.2	0.0001	2.04	5.04	5.88	3.6	3.06					2.88	3.72				6	4.14	3.3	4.4	2.04			5.12	2.52	3.48	4.7	5.28
234	uncultured_ammonia-oxidizing	AB529796	261	UncA2037					3.09	2.54	5.08	4.2	0.0001	0.48	3.84	3.84	1.56	5.28	4.44	2.78	0.0001	2.4	0.0001	3.24	5.04	5.88	3.6	3.06					2.24	3.12		6			4.14	3.3	4.4	2.04				2.52	3.48	5.9	5.28
235	uncultured_ammonia-oxidizing	EF107798	261	UncA1280					3.09	2.54	5.08	4.2	0.0001	0.48	3.84	3.84	1.56	5.28	4.44	2.78	0.0001	2.4	0.0001	3.24	5.04		3.6	3.06					1.68	3.12		6			4.14		4.4	2.04			3.92	2.52	3.48	3.6	5.28
236	uncultured_ammonia-oxidizing	EF107801	261	UncA1283					3.09	2.54	5.08	4.2	0.0001	0.48	3.84	3.84	1.56	5.28	4.44	2.78	0.0001	2.4	0.0001	3.24	5.04		3.6	3.06					1.68	3.12		6			4.14		4.4	2.04			3.92	2.52	3.48	3.6	5.28
237	uncultured_ammonia-oxidizing	EF107814	261	UncA1296					3.09	2.54	5.08	4.2	0.0001	0.48	3.84	3.84	1.56	5.28	4.44	2.78	0.0001	2.4	0.0001	3.24	5.04		3.6	3.06					1.68	3.68		6			4.14		4.4	2.04			3.92	2.52	3.48	3.6	5.28
238	uncultured_ammonia-oxidizing	EF107853	261	UncA1335					3.09	2.54	5.08	4.2	0.0001	0.48	3.84	3.84	1.56	5.28	4.44	2.78	0.0001	2.4	0.0001	3.24	5.04		3.6	3.06					1.68	3.68		6			4.14		4.4	2.04			3.92	2.52	3.48	3.6	5.28
239	uncultured_ammonia-oxidizing	EF107851	261	UncA1333					3.09	2.54	5.08	4.2	0.0001	0.48	3.84	3.84	1.56	5.28	4.44	2.78	0.0001	2.4	0.0001	3.24	5.04		3.6	3.06					1.68	3.68		6			4.14		4.4	2.04			5.12	2.52	3.48	4.8	5.28
240	uncultured_ammonia-oxidizing	EF544031	261	UncA1472					4.29	3.74	4.08	3.52	1.2	1.68	3.84	3.84	1.56	5.28	3.72	3.14	0.0001	1.2	0.0001	2.52	5.04	5.88	3.9	3.54					2.88	3.72					5.34	3.3	4.4	2.04			3.92	2.52	3.48	3.6	5.28
241	uncultured_ammonia-oxidizing	EU667757	261	UncA6211					4.29	3.74	4.08	3.52	1.2	1.68	3.84	3.84	1.56	5.28	3.24	3.44	0.0001	1.2	0.0001	2.04	5.04	5.88	3.9	3.06					2.88	3.72				6	5.34	3.3	4.4	2.04			5.12	2.52	3.48	4.7	5.28
242	uncultured_ammonia-oxidizing	EU667702	261	UncA6266						3.74	4.92	4.29	2.4	2.88	5.04	5.04	1.56		3.24	3.14	0.0001	1.2	0.0001	2.04	5.04	5.88	3.9	3.06					2.88	3.72				6		3.3	4.4	2.04			5.12	2.52	3.48	4.7	5.28
243	uncultured_ammonia-oxidizing	EU667710	261	UncA6258						3.74	4.08	3.52	2.4	2.88	5.04	5.04	1.56		3.24	3.14	0.0001	1.2	0.0001	2.04	5.04	5.88	3.9	3.06					2.88	3.72				6		3.3	4.4	2.04			3.92	2.52	3.48	3.6	5.28
244	uncultured_bacterium	AJ884517	261	UncBa379					3.09	3.74		4.5	0.0001	0.48	3.84	3.84	1.56	5.28	3.24	3.92	0.0001	1.44	0.0001	2.04	5.04		3.6	3.06					3.36	3.72				6	4.14	4.2	4.4	2.04			3.92	2.52	3.48	3.6	5.28
245	uncultured_bacterium	AJ884510	261	UncBa372					3.09	5.9	4.44	3.96	0.0001	0.48	3.84	3.84	1.56	5.28	3.24	3.44	0.0001	1.2	0.0001	2.04	5.04	5.88	3.6						2.88	3.72				6	4.14	3	4.4	2.04			3.92	2.52	3.48	3.6	5.28
246	uncultured_bacterium	AJ884508	261	UncBa370					3.09	3.74	4.44	3.96	0.0001	0.48	3.84	3.84	1.56	5.28	3.24	3.44	0.0001	1.2	0.0001	2.04	5.04	5.88	3.6	3.06					2.88	3.72				6	4.14	3.3	4.4	2.04			3.92	2.52	3.48	3.9	5.28
247	uncultured_ammonia-oxidizing	AY249745	261	UncAm695					3.09	2.3	3.6	3.12	0.0001	0.48	3.84	3.84	1.56	5.28	4.34	3.44	0.0001	1.2	0.0001	3.24	5.04	5.88	3.6	3.48					2.88	3.72					4.14	3.3	4.4	2.04			3.92	2.52	3.48	3.6	5.28
248	uncultured_ammonia-oxidizing	AY249740	261	UncAm690					3.09	2.3	5.52	4.48	0.0001	0.48	3.84	3.84	1.56	5.28	3.24	3.44	0.0001	1.2	0.0001	2.04	5.04	5.88	3.6	3.48					2.88	3.72				6	4.14	3.3	4.4	2.04			3.92	2.52	3.48	3.6	5.28
249	uncultured_ammonia-oxidizing	AY177936	261	UncAm568					3.09	2.3	5.52	4.48	0.0001	0.48	3.84	3.84	1.56	5.28	3.24	3.44	0.0001	1.2	0.0001	2.04	5.04	5.88	3.6	3.48					2.88	3.72				6	4.14	3.3	4.4	2.04			3.92	2.52	3.48	3.6	5.28
250	uncultured_ammonia-oxidizing	AY249741	261	UncAm691					3.09	2.3	5.52	4.48	0.0001	0.48	3.84	3.84	1.56	5.28	3.24	3.44	0.0001	1.2	0.0001	2.04	5.04	5.88	3.6	3.48					2.88	3.72				6	4.14	3.3	4.4	2.04			3.92	2.52	3.48	3.6	5.28
251	uncultured_ammonia-oxidizing	AY249730	261	UncAm680					3.09	2.3	5.52	4.48	0.0001	0.48	3.84	3.84	1.56	5.28	3.24	3.44	0.0001	1.2	0.0001	2.04	5.04	5.88	3.6	3.48					2.88	3.72				6	4.14	3.3	4.4	2.04			3.92	2.52	3.48	3.6	5.28
252	uncultured_ammonia-oxidizing	AY249720	261	UncAm670					4.29	2.3	5.52	4.48	1.2	1.68	3.84	3.84	1.56	5.28	3.24	3.44	1.2	1.2	0.0001	2.04	4.8		3.9	3.48					2.88	3.72				6	5.34		4.4	2.04			3.92	2.52	3.48	3.6	5.28
253	uncultured_ammonia-oxidizing	AY249746	261	UncAm696					3.93	2.3	5.52	4.48	1.61	1.88	5.52	5.38	2.4		3.24	3.44	0.0001	1.2	0.0001	2.04	5.04	5.88	4.44	3.48					2.88	3.72				6	3.9	3.3	4.4	2.88			3.92	2.52	3.48	3.6	5.28
254	uncultured_ammonia-oxidizing	AY249735	261	UncAm685					3.09	2.3	5.52	4.48	0.0001	0.48	3.84	3.84	1.56	5.28	3.24	3.44	0.84	1.2	0.0001	2.04	5.04	5.88	3.6	3.48					2.88	3.72				6	4.14	3.3	4.4	2.04			3.92	2.52	3.48	3.6	5.28
255	uncultured_ammonia-oxidizing	EF544032	261	UncA1473					3.09	3.74	5.88	4.92	0.0001	0.48	3.84	3.84	1.56	5.28	3.24	3.44	0.0001	1.2	0.0001	2.04	5.04	5.88	3.6	4.5					2.88	3.72				6	4.14		4.4	2.04			5.12	2.52	3.48	4.8	5.28
256	uncultured_bacterium	AJ317907	261	UncBa266					3.09	2.54	5.88	4.92	0.0001	0.48	3.84	3.84	1.56	5.28	3.24	3.44	1.2	1.2	0.0001	2.04	5.04	5.88	3.6						2.88	5.16					4.14	3.3	5.6	2.04				2.52	3.48	5.9	5.28
257	uncultured_bacterium	AJ317898	261	UncBa257					3.09	2.54	5.88	4.92	0.0001	0.48	3.84	3.84	1.56	5.28	3.24	3.44	0.0001	0.0001	0.0001	2.04	5.04	5.88	3.6	3.54					3.68	5.16				6	4.14	3.3	4.4	2.04			5.12	2.52	3.48	4.8	5.28
[truncated: 7,736 more rows]
[truncated: 96 more columns]
