# Supplementary material for: High-Throughput Analysis of Ammonia Oxidiser Community Composition via a Novel, amoA-Based Functional Gene Array
Source: PLoS One. 2012 Dec 19;7(12):e51542. doi: 10.1371/journal.pone.0051542 (PMC3526613; doi:10.1371/journal.pone.0051542)
Supplement: Supporting Information S6 — Excel spreadsheets showing weighted mismatch (wMM) values of the probe set against the full ARB database. Probes are shown in columns, sequences in rows. For details of wMM calculation, please refer to Experimental Procedures. (XLSX) [file pone.0051542.s006.xlsx]

## Sheet: AamoA probe set
			Probe phyl order			1	2	3	4	6	7	9	10	11	12	14	15	16	17	18	19	20	21	22	23	24	26	27	28	29	30	31	32	33	34	35	36	37	38	39	40	41	43	44	45	46	47	48	49
Phyl order	Full name	ACC	Probe Short name			AamoA-182	AamoA-183	AamoA-184	AamoA-174	AamoA-180	AamoA-181	AamoA-172	AamoA-173	AamoA-169	AamoA-171	AamoA-178	AamoA-153	AamoA-164	AamoA-165	AamoA-166	AamoA-167	AamoA-168	AamoA-157	AamoA-156	AamoA-154	AamoA-158	AamoA-160	AamoA-155	AamoA-161	AamoA-162	AamoA-163	AamoA-151	AamoA-152	AamoA-176	AamoA-177	AamoA-146	AamoA-147	AamoA-148	AamoA-149	AamoA-150	AamoA-144	AamoA-145	AamoA-135	AamoA-136	AamoA-137	AamoA-138	AamoA-139	AamoA-140	AamoA-143
			SEQUENCE			TTGGGATGTACAATGGCAGCATTAGG	CTTCATTGTCACTCCCATTTGGCTACC	TAGCACTCGGAGCCGGTGCAAG	CAAAAGCCGCATGGTTTTCGCTAGGAT	TCTATAACAGCCCAGTTGCTCTCGGTG	AAAGCCGCATGGTTTTCGCTAGGA	CTGATTCTGATGGGCGGAGTATTGGT	GGAGCAGGTGCAGTATTGGGAACATT	TGCTGGTTCGGTATTGGGAGTAACGT	TACTGGTAGGAATGTCGTTACCGATGT	CGTTCCAGGCACAGCAACGTACTA	CTCGCTGATTTTGTTCGGTGGTGTCT	CGGTAGCGCTGGGTGCGGGA	GGTTAACTTGATTACGGTCGCAGACCCA	AACATGGTTAACTTGATTACGGTCGCAG	GCATGTACATTTGCAGCCCTTGGT	CAACATGGTGAATCTCCTAACAGTAGCA	ACGTTTACGGCACTGGGTGCTAAA	CAGGAACAGCTTCGTATTATGGCCTAA	ACATGGTAAACTTGTTGACAGTCGCAG	AACGCCAGTTTGGGCTCCATCATG	AACATGATCAACTTGTTGACGGTCGCAG	ACATGGTACCAATTGAACCGCAGGTC	GCAGTATTGTCGGTAACGTTGGCAGC	TATCGCAAACCTTGATGCTCGTAGTAGG	CTTGATGCTCGTAGTAGGTGCAACCTAT	AAACTTAACACTTGGACGTACCGATGG	TGTCAGTCACTATGGCAGCATTGG	CTTGATACTGTTTGGCGGCGTACT	AACCTGATAACAGTAGCAGACCCACT	ATCGTAGTGCCAGTATGGTTGCCA	GTGCTGTCTTATCAGTAACCTTGGCGG	GTCTGGTTGCCGTCAGGAATGTTACT	CACAGTCTGATACTGTTCGGAGGTGTG	GTGCTGTATTGTCTGTTACGTTGGCGG	TAATTACTGTGGCAGACCCACTGGAA	ATTCATTGATCCTCTTTGGCGGAGTAC	GTCAACCTCATCACTGTGGCTGATCC	CCTCATCACTGTGGCTGATCCATTAGAG	AGACCAACGCTTCCGCCGTATATG	CCGCATTGGGATGCAAACTGAACAC	ATTCGGTGGTGTCATGGCAGGACT	ATTCGGCGGTGTAATGGCAGGACT	TTATGACCGTGTATACATGGGTCGCAAA
			length			26	27	22	27	27	24	26	26	26	27	24	26	20	28	28	24	28	24	27	27	24	28	26	26	28	28	27	24	24	26	24	27	26	27	27	26	27	26	28	24	25	24	24	28
			Tm-point ( 250nmol , 50mmol)			61.2	61.5	64.9	63.9	63.6	63.2	62.2	63.1	63.7	60.9	62.7	63.1	67.7	64.1	61.3	62.2	60.4	62.8	60.4	61.4	63.8	63.3	63.1	63.9	61.9	61.8	60.8	60.9	61	61.2	62.2	62.9	62.6	62.2	63.5	61.7	60.7	62.9	62.1	62.6	62.9	64.3	64.5	62
			GC%			46.2	48.1	63.6	48.1	51.9	50	50	50	50	44.4	54.2	50	75	50	42.9	50	42.9	50	44.4	44.4	54.2	46.4	50	53.8	46.4	46.4	44.4	50	50	46.2	50	51.9	50	51.9	51.9	46.2	44.4	53.8	50	54.2	52	54.2	54.2	42.9
1	Derwent_AOA_01-H12-M13F	ARB_7C4F0521	Drw_H12_			4.8	3.84	3.96	0.0001	1.2	0.0001				4.2	0.0001			4.92	4.92	2.4	3.72			3.72					4.44		3.48		0.0001	0.0001							5.04			5.16	5.04			4.56
2	crenarchaeote_enrichment	EU650807	CreEnr84			4.8	3.84	3.96	0.0001	1.2	0.0001				3.72	0.0001			4.92	4.92	3.6	3.72			3.72					4.44				0.0001	0.0001						4.8	5.04			5.16				3.72
3	uncultured_ammonia-oxidizing	GQ499632	UncA4364			5.04	3.84	5.16	0.6	0.0001	0.0001				3.72	0.0001			4.92	4.92	5.04	3.72			3.72					4.44	4.74			0.48	0.0001											4.68			4.82
4	uncultured_crenarchaeote	GU270278	UncC5186			4.8	4.94	5.16	0.0001	1.44	0.0001				4.28	0.0001		4.74	4.92	4.92	3.6	3.72			3.72	4.86		3.24		4.44		4.68		0.48	0.0001				3.57		4.8				5.16				3.72
5	uncultured_ammonia-oxidizing	GQ499741	UncA4255			4.8	2.4	5.16	0.0001	0.0001	0.0001				2.88	0.0001			4.92	4.92	3.6	3.72			3.72			3.24		4.44	4.74			0.0001	0.0001						4.8	5.04			5.16				4.56
6	Derwent_AOA_01-B9-M13F	ARB_DF067000	Drw_B9__			4.8	5.04	5.16	2	0.0001	1.5				4.64	0.0001			4.92	4.92	3.6	3.72			3.72			2.94		5.28		4.68		0.0001	0.0001						4.8	5.04							4.56
7	uncultured_ammonia-oxidizing	GQ499802	UncA4194			1.44		5.16	2.84	0.0001	2.34				3.44	0.0001			4.92			4.92			4.32					4.8				0.0001	0.0001	4.24					4.8	5.04			5.16				4.56
8	uncultured_ammonia-oxidizing	AB373321	UncAm130			6.24	3.84	5.16	5.88	0.0001	5.88				2.88	0.0001			4.08	4.08	5.04	5.16			5.16			3.24		4.44		4.68		0.0001	1.44						5.04	5.04			5.16				4.56
9	uncultured_ammonia-oxidizing	AB373281	UncAmm91			4.8	6.36	5.16	5.88	0.0001	5.88				4.28	0.0001			4.92		2.4				4.32					4.44	4.74	3.48		0.48	1.2	4.72					5.16				5.16	5.04			4.56
10	uncultured_crenarchaeote	FJ656586	UncC2154			3.6	3.84	3.96	2.84	1.2	2.34				2.88	0.0001			3.72	3.72	3.6	4.92			2.52					4.44	4.74			1.2	1.2							5.04			5.16			4.76	3.72
11	Derwent_AOA_01-C12-M13F	ARB_E9D60862	Drw_C12_			4.8	4.8	5.16	1.2	0.0001	1.2				2.88	0.0001			4.92	4.92	3.6	3.72			3.72					4.44	4.74	4.68		0.0001	0.0001						4.8	5.04			5.16				3.72
12	uncultured_crenarchaeote	EU099940	UncC1965				6.24	4.56	5.24	4.8	4.74				4.64	4.04		2.4	4.92	4.92		3.72		4.32	3.72					3.96	3.54			0.0001	0.0001			5.2			4.8	5.04							4.08
13	Candidatus_Nitrosoarchaeum_limnia_SFB1_amoA_gene_s	ARB_3922EC39	CanNit_2				6.24	4.56	4.68	4.8	4.68				4.64	4.04		2.4	4.92	4.92		3.72		4.32	3.72				4.08	3.96	3.54	4.44		0.0001	0.0001			5.2			4.8	5.04							4.56
14	uncultured_crenarchaeote	DQ148649	UncCr320				6.24		5.24	5.28	4.74				5	2.6		2.88	4.92			4.92		4.08	4.32				3.24	3.96	3.54			1.5	0.0001			5.2		5.24	4.8	5.04				5.28			4.08
15	uncultured_crenarchaeote	EU238971	UncC5796			3.6			5.88	3.2	5.88				3.8	1.44			4.92	4.92	3.6	3.72			3.72					4.44				0.0001	0.0001						5.16	5.04			5.16				4.56
16	uncultured_crenarchaeote	GQ500261	UncC4890			4.08	5.04	5.16	5.88	3.92	5.88				3.8	0.0001					2.4	4.08			4.68					4.44				0.0001	2.76							5.04			5.16				4.56
17	Derwent_AOA_01-H7-M13F	ARB_21E9C0C2	Drw_H7__			2.4	5.04	5.16	1.64	1.2	1.14				4.72	1.94					4.2	4.92			4.32			4.26		2.04	2.34	3.24		2	1.32														4.32
18	uncultured_ammonia-oxidizing	AB449291	UncA6355			2.4			0.6	3.84	0.0001				4.28	1.5		3.6	4.92	4.92	4.2	3.72			3.72			3.06		4.44	3.54	2.52		2.7	0.0001	4.36			5.01		4.8					3.84			4.82
19	Nitrosopumilus_maritimus	1986..2606 EU239959	NitMarit			3.84	6.24	5.16		0.0001					2.88	0.0001			4.92	4.92	4.2	3.72			3.72					4.44	4.74			1.68	0.0001						4.8							3.56	4.92
20	uncultured_crenarchaeote	FJ656584	UncC2156			2.4	3.84	5.16	2.84	0.48	2.34				3.36	0.0001			4.92	4.92	4.2	3.72			3.72					3.6	3.9			2.64	0.0001						5.16					5.04		4.04	4.56
21	SF04-LSB002S-D01	ARB_F57DC551	SLDYyyyy			2.4	3.84	5.16	0.0001	0.0001	0.0001				3.24	0.0001			4.92		4.2	4.92			4.32					4.44				0.48	0.0001				3.57		4.8					5.04		4.04	3.36
22	Derwent_AOA_01-F11-M13F	ARB_C5572D63	Drw_F11_			2.4	3.84	1.2	0.0001	4.4	0.0001				4.08	0.0001			4.92	4.92	4.2	3.72			3.72					4.44		3.24		0.0001	0.0001						4.8				5.16	4.68			4.56
23	uncultured_crenarchaeote	DQ148656	UncCr327			2.4	3.84	5.16	0.0001	0.0001	0.0001				4.08	0.0001			4.92	4.92	4.2	3.72			3.72			2.94		4.44				0.0001	0.0001						4.8					5.04
24	Derwent_AOA_01-B4-M13F	ARB_ADACA1B	Drw_B4__			2.4	3.84	5.16	0.0001	0.0001	0.0001				4.08	0.0001			4.92	4.92	4.2	3.72			3.72			2.94		4.44		4.68		0.0001	0.0001						4.8					5.04			3.72
25	uncultured_crenarchaeote	DQ148669	UncCr339			2.4	3.84	5.16	0.0001	0.0001	0.0001				4.08	0.0001			4.92	4.92	4.2	3.72			3.72			2.94		4.44				0.0001	0.0001						4.8					5.04			3.72
26	uncultured_crenarchaeote	DQ148896	UncCr552			2.4	3.84		0.0001	1.2	0.0001				3.24	0.0001			4.92	4.92	4.2	3.72			3.72			2.94		4.44				1.92	0.0001						4.8					5.04		4.04	4.56
27	uncultured_ammonia-oxidizing	GQ499602	UncA4394			5.04			0.84	3.84	0.84				2.88	0.4			4.92		5.04	4.92			4.32					5.76				0.0001	0.0001						4.8	5.04				5.04			4.56
28	Candidatus_Nitrosopumilus	AB546962	CanNit_3			6.48			1.2	3.84	1.2				4.32	0.0001			4.92		5.04	4.92			4.32					4.44	4.74			0.0001	0.0001	4.54					4.8	5.04							4.56
29	Derwent_AOA_01-D8-M13F	ARB_1C4C9B93	Drw_D8__				5.04		1.2	3.84	1.2				3.72	0.0001			4.08	5.08	6.24								6.48	4.44		2.04		0.0001	1.44						5.04	5.04							4.56
30	uncultured_ammonia-oxidizing	GQ499418	UncA4578			6.48			0.0001	3.84	0.0001				3.44	0.0001			5.16		5.04	4.08								4.44		3.48		0.48	0.0001	3.88					4.8					5.28		4.04	4.56
31	uncultured_ammonia-oxidizing	GQ499430	UncA4566			5.04	3.84		0.0001	3.84	0.0001				2.88	0.0001			4.92		5.04	4.92			4.32					4.44	4.74			0.0001	0.0001						4.8	5.04				5.04			3.72
32	uncultured_ammonia-oxidizing	GQ499671	UncA4325			3.6	3.84	5.16	0.0001	0.0001	0.0001				4.28	0.0001			4.92		3.6				4.32					4.44	4.74			1.68	1.2						5.16					3.84		4.4	3.84
33	uncultured_ammonia-oxidizing	GQ499635	UncA4361			5.04	5.52	5.16	0.0001	0.0001	0.0001				3.44	1.44			4.92	4.92	5.04	3.72			3.72					5.76				0.0001	0.0001						4.8	5.04				4.68
34	uncultured_ammonia-oxidizing	GQ499721	UncA4275			5.04	1.2		1.2	0.0001	1.2				3.72	0.0001			4.08	5.08	5.04									4.44				1.2	1.44						5.04					5.04			4.56
35	Derwent_AOA_01-A3-M13F	ARB_C92D3034	Drw_A3__			2.4	4.94	0.0001	1.2	4.4	1.2				3.8	1.44			4.92	4.92	4.2	3.72			3.72	4.86				4.44		3.24		0.0001	0.0001						4.8	5.04			5.16	4.68			3.72
36	uncultured_ammonia-oxidizing	GQ499573	UncA4423			5.04	4.94	2.16	1.2	5.6	1.2				3.8	1.44			4.92		5.04	4.92			4.32	4.86				4.44				0.0001	0.0001						4.8	5.04			5.16	5.04			3.72
37	Derwent_AOA_01-E10-M13F	ARB_4F74E83D	Drw_E10_			4.54	4.94	3.84	0.0001	2.64	0.0001				3.8	1.44		2.76	4.92	4.92	5.64	3.72			3.72	4.86				4.44		4.32		0.0001	0.0001						4.8	5.04			5.16	3.84			3.72
38	uncultured_ammonia-oxidizing	AB449283	UncA6363			3.6	4.94	1.44	0.48	4.64	0.48				3.44	0.0001		4.32	4.92	4.92	5.2	3.72			3.72	4.86				4.44		2.52		0.0001	0.0001						4.8	5.04			5.16	5.04			4.56
39	Derwent_AOA_01-G7-M13F	ARB_C0E51F81	Drw_G7__			3.84	5.04	3.84	1.2	3.84	1.2				3.24	0.0001		2.76	4.92	4.92	5.64	3.72			3.72					4.44		3.72		0.0001	0.0001						4.8	5.04							4.56
40	uncultured_ammonia-oxidizing	AB449285	UncA6361			3.84	5.52	3.84	1.2	3.84	1.2				2.04	0.0001		2.76	4.92	4.92	5.64	3.72			3.72					4.44		4.92		0.0001	0.0001						4.8	5.04							4.56
41	uncultured_ammonia-oxidizing	AB373304	UncAm113			5.04	4.94	5.16	3.6	0.0001	3.6				4.04	0.0001			4.92	4.92	5.04	3.72			3.72	4.86				4.44		2.04		0.0001	0.0001						4.8	5.04			5.16	5.04			3.36
42	uncultured_ammonia-oxidizing	AB373305	UncAm114			5.52	4.94	4.8	3.12	2.64	2.4				3.44	0.0001		2.76	5.16	5.16	3.84	2.88	5.52		5.16					4.44		2.52		0.48	0.0001						4.8							4.04
43	Derwent_AOA_01-E11-M13F	ARB_FB1AFD48	Drw_E11_			5.04	4.94	6	3.12	3.84	2.4				2.88	0.0001		2.4	4.92	4.92	5.04	3.72			3.72	4.86		4.02		4.44		2.52		0.48	0.0001						4.8					5.04		4.04
44	uncultured_archaeon	GU811390	UncAr286				3.84		5.88	5.28	5.88				3.44	1.44		0.0001	4.92	4.92		4.02			3.72			2.76		4.44	4.74		2.64	0.0001	0.0001						4.8	5.04			4.32				4.56
45	Derwent_AOA_01-G3-M13F	ARB_B5D084FE	Drw_G3__				4.94		2	6.24	1.5			0.0001	1.68	0.0001							4.44		4.56			4.02		3.24	3.54	5.16		1.68	1.44						3.96							3.56	3.72
46	uncultured_crenarchaeote	EF534494	UncC1519				1.2		1.2		1.2				3.72	0.0001			4.08	5.08										4.44	4.74			0.48	1.44						5.04				4.08				3.72
47	uncultured_crenarchaeote	GU561937	UncC3024				4.8	5.88	4.28	4.8	3.78				3.8	1.5		2.4	4.92	4.92		3.72		3.36	3.72					2.88	3.18			1.2	0.8							5.28							3.72
48	uncultured_archaeon	GQ906662	UncA5412				4.8	5.76	3.44	3.6	2.94	4.38			3.8	1.5		2.76	4.92	4.92		3.72		3.36	3.72					2.88	3.18	3.48		1.2	0.0001						4.8	3.84				5.04			3.72
49	uncultured_crenarchaeote	GU187977	UncC6003				4.8	6	5.48	5.04	4.98				4.64	1.5		1.56	3.72	4.72			4.08	3.36	3.12				4.44	2.88	3.3			1.2	1.2						5.16	5.04							3.72
50	NoNa1154	18N_105 ARB_3C87F6A4	NoNa1154				6	4.56		4.8					3.8	2.94		2.4	3.72	3.72		4.92	4.44	3.6	2.52				4.56	2.88	3.18	4.68		1.2	1.2						5.16	5.04				4.94		4.76	3.72
51	uncultured_crenarchaeote	GU561924	UncC3037				4.8	4.56	5.48	4.8	4.98	3.9			4.8	1.5		2.4	4.92	4.92		3.72	4.78	3.36	3.72					2.88	3.18			2	0.0001						4.8	4.14							3.72
52	uncultured_crenarchaeote	EU667913	UncC6342				3.6	4.56	4.28	4.8	3.78	4.38			3.8	1.2		2.4						3.36				3.66	5.28	6.24				1.5	1.44							4.08				4.68			5.16
53	NoNam978	ARB_BF331059	NoNam978				5.28	5.88	5.48	4.8	4.98				4.64	1.5		2.4	4.92	4.92		3.72	4.78	3.36	3.72					2.88	3.18	3.24		1.2	0.0001						4.8	3.84							3.72
54	uncultured_crenarchaeote	GQ342673	UncC5256				6	4.56	5.84	4.8	5.34	4.38			3.8	1.5		2.4	4.92	4.92		3.72		3.36	3.72				5.28	2.88	3.18			1.2	0.0001						4.8	3.84				4.68			3.72
55	NoNa1058	ARB_E7EB1DC3	NoNa1058				4.8	4.56	5.88	4.8	5.88	3.9			4.8	1.5		2.4	4.92	4.92		3.72		3.36	3.72					4.08	3.3	3.24		2	0.0001						4.8	4.14				4.68			3.72
56	uncultured_crenarchaeote	FJ543268	UncC2776					5.66	5.84	4.8	5.34			5.88	5	3.74		1.56	4.92	4.92		3.72		4.32	3.72				4.08	6.24				1.5	0.0001	4.36		4.36		5	4.8	3.6							4.56
57	uncultured_crenarchaeote	GU561910	UncC3051					5.66	5.84	4.8	5.34			5.88	5	3.74		2.4	4.92	4.92		3.72		4.32	3.72				4.08	6.24				1.5	0.0001	4.36		4.36		5	4.8	3.6							4.56
58	Candidatus_Nitrosoarchaeum	HQ331117	CanNit_o					5.66	5.84	4.8	5.34			5.88	5	3.74		2.4	4.92	4.92		3.72		4.32	3.72				4.08	6.24				1.5	0.0001	4.36		4.36		5	4.8	3.6							4.56
59	uncultured_ammonia-oxidizing	GQ499708	UncA4288					5.66	5.84	4.8	5.34			5.88	5	3.74		2.4	4.92			4.92		4.32	4.32				4.08	6.24				1.5	0.0001	4.36		4.36		5	4.8	6.24							4.56
60	uncultured_crenarchaeote	DQ148639	UncCr310				4.8	5.76	5.84	3.6	5.34				4.64	2.6		2.76	3.72	3.72				4.08	4.08				3.72	6.24				1.2	2.64						2.76	3.84			4.2	3.84			4.08
61	NoNam905	ARB_3FA1BA3B	NoNam905				4.8	4.56	4.28	4.8	3.78	4.38			3.8	4.04		2.4	4.92			4.92		4.32	4.32							3.24		1.2	0.0001						4.8	3.84				4.68			3.72
62	uncultured_crenarchaeote	FJ543368	UncC2677				4.8	4.56	5.48	5.12	4.98	4.38			2.96	2.6		2.88				4.56		4.08	4.56					6.24				1.2	0.0001						4.8	3.84							4.56
63	uncultured_archaeon	EU852697	UncA5520				4.8	4.56	5.48	4.8	4.98	4.38			2.96	4.04		2.4	4.92	4.92		3.72		4.32	3.72					2.88	3.18	3.24		1.2	0.0001						4.8	3.84				4.68			4.56
64	Derwent_AOA_01-E7-M13F	ARB_1DD3F24A	Drw_E7__				4.8		4.68	4.8	4.68	4.38		0.0001	0.84	1.5							4.44		4.56			4.02		3.6	5.34	5.16		1.5	1.44						3.96	4.08							4.32
65	Derwent_AOA_01-G4-M13F	ARB_9A899E25	Drw_G4__				4.8		4.68	4.8	4.68	4.38		0.0001	0.84	1.5							4.44		4.56					3.6	5.34	5.16		1.5	1.44						3.96	4.08							4.32
66	Derwent_AOA_01-H2-M13F	ARB_C23BE33B	Drw_H2__				3.6							2.04	0.84	1.5		4.14					3.6	4.16	4.56			4.26		3.6	5.34	3.72		1.5	1.44			4.09			3.96	3.84							4.32
67	Derwent_AOA_01-C6-M13F	ARB_6FE1D40	Drw_C6__				4.8		4.68	4.8	4.68			0.0001	3.24	4.04							4.44	5.12	4.56			4.02		3.6	5.34	5.16		2.7	1.44						3.96	6.48							3.72
68	uncultured_crenarchaeote	DQ831635	UncC1098				4.8				5.88	4.38			0.0001	4.04								5.12	4.56					3.24	5.34			1.5	1.2			4.09			4.32	3.84							4.82
69	uncultured_ammonia-oxidizing	GQ499809	UncA4187						5.88	5.28	5.88			0.84	0.84	1.5							4.44	4.16						3.24	5.34			1.98	2.88	4.72					5.4	4.56							3.72
70	Derwent_AOA_01-D7-M13F	ARB_224E4856	Drw_D7__				3.6		4.68	5.28	4.68			5.52	0.84	1.2							3.6	4.16	4.56					5.9		4.68		1.5	1.44			4.09			3.96	3.84							3.72
71	uncultured_archaeon	GU811280	UncAr396				4.8		5.88	5.28	5.88	4.67		1.2	1.84	2.34							4.8		4.56					3.6	5.34			2.3	1.44			4.09			3.96	4.38							3.72
72	uncultured_ammonia-oxidizing	GQ499702	UncA4294				6.36		4.68	6.24	4.68			3.84	2.4	2.6							4.8	5.28	4.56			4.26		4.44				4.5	2.64	4.72		4.48											3.96
73	SF04-LSB002S-E01	ARB_FB01F634	SLEYyyyy				4.8		4.68	4.8	4.68	4.38		2.4	2.04	1.5							4.44		4.68					3.6	2.7			1.5	2.88							4.08							4.32
74	SF04-SB018S-G03	ARB_58309120	SSGYyyy3				4.8		5.88	6	5.88	4.38		2.4	2.04	1.5							4.44		4.56			4.02		3.6	2.7			1.5	1.44						3.96	4.08							4.32
75	SF04-BA10-E01	ARB_89A60B53	SfEYyyyy				4.8		5.88	2.88	5.88	0.0001		2.4	3.88	2.04									4.56					4.8	4.02				1.44						3.96								4.32
76	uncultured_crenarchaeote	DQ278577	UncCr638				3.6		5.88		5.88		2.36		4.56	1.2						4.68		4.16						4.8					3.64						3.84	6.24							4.32
77	uncultured_crenarchaeote	EU860266	UncC5995						5.72	3.6	4.98			6.12	4.28	1.5				4.92		4.92			3.72				3.48	2.4	2.7	5.88		1.5	2.4	4.72		4.36				2.64			4.92				3.24
78	uncultured_crenarchaeote	DQ148597	UncCr270				4.08			3.6				2.28	4.28	1.5		3.96				4.56			4.56			4.26	4.98	2.4	2.7			1.5	0.84							3.84							3.72
79	uncultured_crenarchaeote	DQ148665	UncCr335				4.8	5.16	5.88	4.08	5.88				4.28	1.2		3.6	4.92			4.92			4.32				3.48	3.84	4.14			1.2	0.0001						4.8	3.84			4.92	5.04			3.72
80	uncultured_ammonia-oxidizing	AB373362	UncAm170						5.88	5.28	5.88					2.6	0.0001	0.0001	0.0001	0.0001					5.04		5.04			2.4	5.1	2.04	2.64		5.04						4.2								2.4
81	uncultured_archaeon	EU125513	UncArc23						4.68	5.28	4.68					4.04	2.48	0.0001	0.96	0.96				6.24	5.04		3.84			2.4	2.7	3.72	3.12		5.04						4.68								5.04
82	uncultured_archaeon	GU811316	UncAr360						5.48		4.98					2.3	4.16	1.2	0.96	0.96					5.04		3.84		5.54	2.4	2.7		2.64	3.86	5.04	4			6.24		4.68								3.84
83	uncultured_crenarchaeote	EF382538	UncC1307						5.16	5.28	5.16				4.8	3.8	2.6	0.84	1.8	1.8					5.88		4.68		1.2	3.72	4.02				5.88	3			5.04	5.6	4.32								2.4
84	uncultured_crenarchaeote	EF382615	UncC1379							5.04						3.5	1.2	0.84	1.68	1.68					4.68		3.48		4.8	2.4	2.7		2.64		3.84	4.2				4.64	5.4								3.84
85	uncultured_crenarchaeote	DQ148811	UncCr471				6.48				5.88				4.08	3.78		3.24										3.66							5.08						5.4							4.4	5.54
86	uncultured_crenarchaeote	EU025158	UncC1927							4.32					5.24	2.7		2.46		5.28		4.68		4.08				2.82				6.12	5.12	2.34	6.04			5.2				5.28						5.24	3.84
87	uncultured_crenarchaeote	DQ148739	UncCr405				5.16		4.32	6	3.72					4.88					0.0001	0.0001								4.68				4.7	4.2			4.36							4.2				5.54
88	uncultured_crenarchaeote	DQ148605	UncCr277						5.88	5.28	5.88				5.28	4.7		2.7	4.68	4.68			2.28	0.8	0.0001		3.48	0.0001						0.54	5.04					5.88					3.36
89	uncultured_crenarchaeote	DQ501087	UncCr826						5.88	5.28	5.88			5.1	5.28	5		2.7	4.68	4.68			1.44	0.0001	0.0001		3.48	0.0001						0.54	5.04					5.88					3.36
90	uncultured_crenarchaeote	DQ501160	UncCr893						5.88	5.28	5.88			5.1	5.28	3.9		2.7	4.68	4.68			0.0001	0.48	0.0001		3.48	0.0001						0.54	5.04					5.88					3.36
91	uncultured_crenarchaeote	EU025185	UncC1951				6.24			5.28					5.28	5	3.8	2.7	4.68	4.68			0.0001	0.0001	0.0001		3.48	0.0001				5.16		2.94	5.04					5.88					3.36
92	uncultured_crenarchaeote	DQ148673	UncCr343						5.88	5.28	5.88				5.28	5		3.54	4.68	4.68			0.0001	0.0001	0.0001		3.48	0.0001						1.74	5.04					5.88		5.52			4.2				5.64
93	uncultured_crenarchaeote	DQ148623	UncCr295				5.04		3.48		3.48			3.48		3.8		3.9				5.16	5.04	2	1.68		5.16	1.2						3.42	2.64										4.8				4.8
94	uncultured_crenarchaeote	EU025143	UncC1912				6.24		4.68		4.68			2.46				4.14	5.88	5.88			2.64	4.8	1.2		4.68	3.84				5.16		4.04	3.84										3.6				6
95	uncultured_crenarchaeote	DQ148617	UncCr289				6.38			5.36				2.96		5		3.78	3.54	3.96				4.56	3.48	2.76	0.0001	2.34							6.48										4.2	5.28			4.32
96	uncultured_crenarchaeote	EU025168	UncC1936						4.68	5.04	4.68			3.8		4.94		3.3	3.54	3.96				5.28	3.48	0.0001	0.0001	1.14				3.48			6.48										4.2	5.64			3.84
97	uncultured_crenarchaeote	DQ148619	UncCr291				3.6		5.88	5.04	5.88	5.28			3.44	1.5		0.84	5.16	5.16		5.16	5.52	4.16	2.88				2.4					2.22	1.44				5.01	4.16	5.04							3.56	4.32
98	uncultured_crenarchaeote	EF654486	UncC1885				5.04		5.88	6	5.88				3.44	2.7		4.68	3.72	4.72				5.04	3.12				0.0001	1.2	1.2			1.5	1.2				4.81	4.4	5.16							4.76	5.16
99	uncultured_crenarchaeote	EU427989	UncC5651				4.24		3.84	5.52	3.24				2.88	2.94		1.56		4.92		3.72			3.72					2.4	5.1	0.0001	2.64	1.2	1.32										4.92
100	uncultured_crenarchaeote	GU270258	UncC5206				5.04		3.24	5.04	3.24				2.88	2.94		1.56				4.92			4.32			4.26	5.54	2.4	5.1	2.04	2.64	0.0001	1.32							5.04							3.72
101	uncultured_ammonia-oxidizing	AB289351	UncAmm12				5.16		3.24	5.04	3.24				4.28	2.94		1.56				4.44						4.26	4.44	2.4	5.1		0.0001	1.5	2.32							6.24				4.1			4.56
102	uncultured_archaeon	GU811255	UncAr421						5.88	5.04	5.88	4.08			3.24	2.94		3.96	4.92	4.92		3.72			3.72				5.54	2.4	2.7		2.64	1.74	0.0001							4.08							3.72
103	uncultured_crenarchaeote	EF382599	UncC1364				3.84		5.88	3.84	5.88				3.8	2.94		3.54	1.68	1.68					4.32		5.52	2.16						1.68	3.84				3.09		4.2				4.56			3.56	5.16
104	uncultured_archaeon	GU811301	UncAr375				6.24		6.12	5.76	5.88				5.16	4.7		3.18	4.92	4.92		3.72		4.56	3.72			2.52	3.6					1.5	0.0001						4.8	4.08
105	uncultured_crenarchaeote	EF382441	UncCre52						5.88	6.48	5.88	4.38			4.68	2.7		3.24	2.52	2.52				2.88	2.4		5.88		2.4					1.5	3.6					4.64	4.8	4.08							5.16
106	uncultured_crenarchaeote	EF654299	UncC1715									4.08			4.8	2.7		3.66				5.88		3.36	5.16			3.9		5.88				1.74	5.8	0.0001	0.0001			5.64		4.56			4.92
107	uncultured_crenarchaeote	EF382506	UncCre38						5.88	4.16	5.04					3.9		3.72	4.32	3.96					5.04			4.26		4.32	2.94				5.16			0.0001	0.0001		5.04								5.54
108	uncultured_crenarchaeote	GU216238	UncC5802							4.32						4.14		2.1		4.68					4.56					4.32	3.06		4.56					0.0001	0.0001				6.04		4.2	4.82			5.18
109	Cenarchaeum_symbiosum	345988..346653 NC_014820	CenSymbi														1.68	5.28		4.2		4.92			4.08										3.72								5.44
110	uncultured_crenarchaeote	EF654484	UncC1883						5.48	5.04	4.98				4.56	4.14		3.96											4.72	4.7	4.02			1.74	5.44		6.24			0.0001	5.16	4.32
111	NoNa1134	18C_69 ARB_921BFF6B	NoNa1134						5.88	5.04	5.88	4.76		5.04		2.34		3.54					5.16						5.2	2.52	4.86	4.68			5.68	3.84	5.88			4.44	0.48	3.66	5.04		4.8				4.92
112	uncultured_crenarchaeote	FJ543236	UncC2807						6.12	3.6	6.12			5.04		1.5		3.96											3.88	3.36	3.66			3.9	5.68	4.08				5	0.0001	1.44							4.08
113	NoNam496	ARB_C20F396E	NoNam496													3.08
114	uncultured_ammonia-oxidizing	AB516241	UncA4871				3.84		5.88	4.08	5.88					3.08																	3.3				3.2	4.84					0.0001	0.0001	0.0001	3.84			4.68
115	NoNam865	9C_42 ARB_7278B77B	NoNam865				4.94		6.12	5.28	6.12					3.08																6.12	3.3				3.2	5.2					0.0001	0.0001	0.0001	2.64			4.68
116	NoNa1119	18C_53 ARB_5996307C	NoNa1119				5.42		4.44	3.6	4.44					3.08																6.12	3.3				3.2						0.0001	0.0001	0.0001	2.64			4.68
117	NoNa1109	15N_64 ARB_6A3DA51F	NoNa1109				4.94		5.88	4.08	5.88					3.08																4.92	3.3				3.2	5.2					0.0001	0.0001	0.0001	0.0001			4.68
118	uncultured_crenarchaeote	GU561919	UncC3042				5.04		5.88	4.08	5.88					2.6																	3.3				3.2	4.84					0.0001	0.0001	0.0001	1.2			4.68
119	NoNam767	ARB_DF2227A6	NoNam767				5.04	5.16		5.28						3.08	3.26															6.12					3.2						0.0001	0.0001	3.72	5.4	5.6		3.48
120	uncultured_crenarchaeote	EU667922	UncC6333				5.04	5.16	5.88	5.28	5.88					3.08	3.26																				3.2						0.0001	0.0001	3.72	5.4	5.6		3.48
121	NoNam788	ARB_8C53544C	NoNam788				3.84	5.16	5.88		5.88					3.08	3.26															6.12					3.2						0.0001	1.44	4.08	5.4	5.6		3.48
122	uncultured_crenarchaeote	EU309877	UncC2013				5.04	5.16	5.88	5.28	5.88					3.08	3.26																				3.2						0.0001	0.0001	3.72	5.4	5.6		3.48
123	NoNam761	ARB_87C0FE33	NoNam761				5.64	5.16	5.88	5.28	5.88					4.04								5.28								6.12			6.24		3.2				3.48		0.44	0.96	3.72	5.4			3.48
124	uncultured_ammonia-oxidizing	AB516261	UncA4851				5.04	5.16	5.88	5.28	5.88					3.48	3.26																				3.2						0.0001	0.0001	3.72		5.6		3.48
125	NoNam790	ARB_14CFFE33	NoNam790				5.04		5.88		5.64					3.08																4.92	3.3				3.44		5.64				0.0001	0.0001	2.88	0.0001	5.6		3.48
126	NoNam307	ARB_6C58035C	NoNam307				6.12		4.68	5.28	4.68					3.8	3.08							3.36								4.68					3.2						4.04		0.48	0.0001			4.68
127	uncultured_crenarchaeote	EU667925	UncC6330				6.12		5.04	5.28	5.04					3.8	3.08							3.36						5.88					6.12		3.44	5.17					2.84	4.8	0.48	2.64			4.68
128	uncultured_crenarchaeote	DQ672655	UncC1014				4.56	5.16		2.4	4.74					4.04	2.94	4.5	4.56	4.16										4.7					5.84									4.8		3.42	0.0001	2.4	5.18
129	uncultured_crenarchaeote	FJ543247	UncC2797				5.64			5.04						2.3	3.66	4.02																			5.24	3.84						4.62			2.4	4.8	3.62
130	uncultured_crenarchaeote	EF654383	UncC1793				3.84	4.44		2.88						4.52			3.36	2.96							5.84			5.18													5.48	4.92	4.8		1.68	0.0001
131	uncultured_crenarchaeote	EF654148	UncC1572				3.84	4.44		2.4						4.52			3.36	3.44										5.18													5.48	4.92	4.8		1.68	0.0001
132	uncultured_crenarchaeote	AM260489	UncCr209				5.4			3.6						4.04		3.96	4.56	4.16									5.34	5.18		5.28			5.84		5.12						5.28	4.32		2.52			4.34
133	NoNam432	ARB_63EC197C	NoNam432				6.36		5.88		5.88					1.5		3.18	4.44	3.68					5.84					5.18		4.92					4.88	5.28							3.72	3.62	4.8	4.8	3.12
134	NoNa1113	15N_8 ARB_482FBFB6	NoNa1113						4.64		4.14					3.54	4.16																					5.28	5.64		4.44		5.08	4.62					0.0001
135	NoNam275	ARB_66B7A052	NoNam275				6.24	4.44	5.84	2.4	4.5					3.54	3.44															5.88					3.44				4.44		5.08	4.62		4.32			1.8
136	uncultured_crenarchaeote	DQ278527	UncCr593				5.04	4.44	4.64	2.4	4.14					3.54	3.44																				3.44						3.88	3.42		2.88			0.84
137	NoNam413	ARB_7380A4EF	NoNam413				5.04	4.44	4.76	2.4	4.26					2.7	4.16													5.88		6.12					3.2		5.64				3.88	3.42	5.88				0.84
138	uncultured_crenarchaeote	EU025177	UncC1944					4.44	4.76	2.4	4.26					2.7																5.88				4.72		4.36			4.44		4.08	4.62		5.52			0.84
139	NoNam884	ARB_B5503ED3	NoNam884					4.44	4.76	2.4	4.26					2.7																5.88						4.36			4.44		4.08	4.62		5.52			0.84
140	uncultured_crenarchaeote	DQ148546	UncCr244						5.88	4.16	5.88	4.76				2.34		4.14	4.92	3.72		4.92	6.24		4.08			4.26	6					2.54	3.2											5.54			4.08
141	uncultured_crenarchaeote	EU885601	UncC5917						5.04	2.96	4.44	4.52				2.34							6.24		4.68			3.72						2.54	2.4	4.24							5.44			5.54			3.74
142	uncultured_archaeon	GU811322	UncAr354						5.88	4.16	5.88	4.92				3.8	4.16	4.14	4.92	4.72			6.24		4.68			4.26		5.28	5.34			3.02	3.2				3.81	5.28								3.56	3
143	uncultured_crenarchaeote	DQ148903	UncCr559						4.68	4.64	4.68					3.54				4.68			6.24		5.04										4.64											5.54			2.64
144	uncultured_ammonia-oxidizing	GQ499496	UncA4500						5.88	2.96	5.88					3.54		4.14	4.92	4.72			6.24		4.68										4.64						4.32		5.8			5.54			3.24
145	uncultured_ammonia-oxidizing	AB373350	UncAm159						5.88	4.16	5.88				5.88	5.24				4.68			6.24		5.04			4.26						2.22	4.64					5.28									3.48
146	uncultured_ammonia-oxidizing	GQ499475	UncA4521							4.16						3.8		4.14	4.92	3.72			6.24		4.08			4.02						3.06	3.2					5.52									2.64
147	uncultured_crenarchaeote	GQ390323	UncC3099						5.88	4.64	5.88					2.6		4.86							5.04			4.26	5.94						6.08					5.24			4.84	5.28					2.64
148	uncultured_crenarchaeote	GU348398	UncC5034						6.12	5.52	5.88					3.6		4.14	4.92	3.72					4.08			4.26					5.6	3.62	2.4	3.52										5.78			4.8
149	uncultured_crenarchaeote	EU885694	UncC5824				4.8		6.12		5.88					2.6		4.02	4.92	3.72		4.92		4.8	4.08			4.26						2.82	2.4														5.04
150	uncultured_crenarchaeote	EU025186	UncC1952							5.76	5.34	4.8			2.2	3.8	4.16	3.18	4.8						3.12			3.96	5.7			4.68		3.02	3.48				3.81	4.64	3.84							3.56	3.98
151	uncultured_crenarchaeote	DQ148621	UncCr293							4.16	5.52	6			5.08		4.4					5.88			4.92			3.96	5.92						5.92		6.48			3.84	5.64
152	uncultured_crenarchaeote	EF382620	UncC1383							6.24					5.16															5.18											3.24				5.28			5.84
153	uncultured_crenarchaeote	EU885603	UncC5915						4.44	5.76	4.44	5.04			5.08	6.24		3.54				5.28							4.8					2.54						4.64					4.92				3.6
154	uncultured_ammonia-oxidizing	EU925263	UncA5790						5.6		5.1					3.54	5.6		4.8	3.6					6.24				5.7						6.04					5.24					5.28				2.4
155	uncultured_ammonia-oxidizing	GQ499460	UncA4536													3.54		4.02	5.16	3.6					6.24					5.16										4.4					5.28				3.84
156	uncultured_crenarchaeote	EU099951	UncCre12						4.68	5.28	4.68				4.56	3.54			5.16	3.6					6.24					5.16										5.72					5.28	5.88			2.64
157	NoNam917	9N_32 ARB_5E9BA1B5	NoNam917							4.16					5.68	4.64			6	4.4								2.82				4.68		3.5	6.04					3.68					4.56	5.54			2.64
158	uncultured_archaeon	GQ906659	UncA5415							4.16				6.24		4.64			6	4.4								3.66	5.34			4.44		3.5	6.04					3.2					4.56	5.54			2.64
159	uncultured_crenarchaeote	EU099954	UncC1977							2.64	5.88				5.4	4.98		3.96	3.96	3.4									4.44					3.5											5.28			4.76	3.5
160	uncultured_crenarchaeote	GU270239	UncC5225						5.88	5.6	5.88				3.48			4.02										3.96						3.68						3.44			5.08
161	uncultured_crenarchaeote	GU270222	UncC5242						5.88	5.6	5.88				3.96	5.88		4.02							4.92			3.72						2.96	6					4.64			4.6	5.52					3.84
162	uncultured_crenarchaeote	GU364100	UncC2524				5.52			2.88		5.57				5	4.56				6.04			6				4.02											5.1		3.6		4.04	3.06	4.56
163	uncultured_crenarchaeote	GU002245	UncC5312				5.52	5.06		5.28		5.57				2.7					6.04											4.44							5.1		3.6		4.04	3.06	4.08
164	uncultured_crenarchaeote	GQ500325	UncC4826				5.52	5.06		4.08						2.7	4.88				6.04														6.04				5.1				5.24		3.72
165	uncultured_crenarchaeote	GU364147	UncC2477				5.52			2.88		5.57				3.8	4.56				6.04			6								4.44			6.04				5.1				5.24		5.88
166	uncultured_crenarchaeote	GQ500183	UncC4968				6.24	5.06		1.68		5.57				3.8	4.56				6.04																		5.1				4.8	3.78	4.08
167	uncultured_crenarchaeote	GU364179	UncC2445				5.52	5.06		1.68		5.57				3.8	4.56			4.16	6.04			6								5.64							5.1				5.04	4.02	4.08
168	uncultured_crenarchaeote	GU364088	UncC2536				5.52			2.88		5.57				3.8	4.56				6.04			6								4.44			6.04				5.1				5.24						5.64
169	uncultured_crenarchaeote	GU360814	UncC2364				6.24			2.88		5.57				3.8	4.56			4.52	4.84			6								4.44							5.1				6		5.88
170	uncultured_archaeon	GU811408	UncAr268							2.88		5.57				3.8	4.56				4.84									4.08	4.38				6.04	4.2			5.1				5.24		5.52
171	uncultured_crenarchaeote	GQ500565	UncC4586				6.24			2.88		5.57				3.8	4.56				6.04									5.52									5.1				4.8	3.78	4.08
172	uncultured_crenarchaeote	GQ500351	UncC4800							2.88						3.8												4.26		5.52				3.58	6.04								5.24
173	uncultured_crenarchaeote	GU360879	UncC2299							2.88		5.57				3.8	4.56													4.08	4.38			3.82	6.04								5.24		5.52
174	uncultured_crenarchaeote	GU002172	UncC5385							2.88						3.8			3.36	2.16				6	6.24		5.04			4.56				3.58	6.48								5.04	4.92	4.56
175	Sargasso	ARB_939660E	Sargasso							2.88						3.8		3.6	3.6	3.4				6						4.08	4.38			3.58							4.56				4.56
176	uncultured_crenarchaeote	GU364173	UncC2451				5.52			2.88		5.57				3.8	4.56	3.96						6											6.04				5.1				5.24
177	uncultured_crenarchaeote	EU885981	UncC5603				6.24			2.4						3.8		4.5	4.56	4.56				5.6						4.08	4.62				6.04						2.4		5.24		4.56
178	uncultured_crenarchaeote	GQ500446	UncC4705							5.12								2.82					5.04					4.26		5.52	4.62			2.94	6.36		5.88	3.32					3.4	4.32					5.28
179	uncultured_crenarchaeote	GQ250793	UncC3120					5.66										2.04															6.24												4.92
180	uncultured_crenarchaeote	GQ250742	UncC3170					5.66										2.04
181	uncultured_crenarchaeote	GQ250767	UncC3146					5.66										2.04																											4.92
182	uncultured_marine	FJ615377	UncMar29							3.2								2.82
183	uncultured_archaeon	AB305366	UncArc11							4.4							5.6	3.66														4.92	6.48
184	uncultured_crenarchaeote	GU364068	UncC2556							3.68								2.82			5.16											5.88
185	uncultured_crenarchaeote	GU360927	UncC2251							5.52							5.6	3.9															5.04												5.16
186	uncultured_crenarchaeote	GU360852	UncC2326							5.52							5.6	3.9															6.48
187	uncultured_archaeon	AB305372	UncArc15							4.88							5.6	2.82			4.92							5.16				5.88
188	uncultured_crenarchaeote	GQ250757	UncC3155			4.42												4.02			3.72							5.22				4.68																	6
189	uncultured_crenarchaeote	GU360832	UncC2346							2.88											4.84											4.44													5.52				6
190	uncultured_crenarchaeote	GU453875	UncC4484													4.8	5.84	5.22			3.84
191	uncultured_crenarchaeote	EU864299	UncC5617			4.42										4.8	5.6	4.02			3.6
192	uncultured_crenarchaeote	EU864303	UncC5613			4.42				4.88						4.8	5.6	2.82			3.6											4.8
193	uncultured_crenarchaeote	EU340551	UncC2136							4.88							5.6	4.02																															6
194	uncultured_crenarchaeote	GU363999	UncC2625							3.68								2.82			5.16											5.88																	6
195	uncultured_crenarchaeote	GQ500201	UncC4950							4.88								2.82			5.16																												6
196	uncultured_crenarchaeote	GU453893	UncC4466							4.88								2.82																															6
197	uncultured_crenarchaeote	GU364158	UncC2466							4.88								2.82			5.16											5.88																	6
198	uncultured_crenarchaeote	EU885640	UncC5878															2.4			5.16											4.68																	6
199	uncultured_crenarchaeote	EU885618	UncC5900						5.88	4.16	5.88				5.08	4.14		4.14										4.02		4.68				4.7								4.14			5.16				3
200	uncultured_archaeon	GU811362	UncAr314							5.04									4.08	3.72					4.08				2.88					2.94	2.52	5.16		4.36			5.04	4.32
201	uncultured_crenarchaeote	EF382466	UncC1243				3.6		5.04	3.84	5.04					5.24		2.76						4.08		5.28		2.46									5.84			5.48									3.12
202	uncultured_crenarchaeote	EU427940	UncC5700						4.44	4.32	4.44	3.1			4.72	2.4		1.92				4.74			3.72			3.42	5.88						3.4	3.36		4.36							4.62				3.84
203	uncultured_crenarchaeote	EU885594	UncC5924							2.64						5.24	4.4	1.92										5.16	3.84	4.56					3.24				6	3.68	4.08								4.2
204	uncultured_archaeon	GU811600	UncArc76						5.88	6.24	5.88				4.64	2.94									4.8				4.44					5.34	5.04			4.68							3.72				3.48
205	uncultured_crenarchaeote	FJ517353	UncC3006													2.04		3.78												4.82			5.68	5.1															5.04
206	NoNa1153	18N_104 ARB_F49C8A04	NoNa1153													2.4														4.82			5.44													4.94			4.44
207	uncultured_crenarchaeote	EU667848	UncC6407						5.28		5.28					4.64		4.14										3.66																		4.58			4.44
208	uncultured_crenarchaeote	EU667950	UncC6305													3.78																																	5.28
209	uncultured_crenarchaeote	EU667784	UncC6471						5.28		5.28					3.78		3.54										2.82		4.82																			3.84
210	uncultured_crenarchaeote	EF654379	UncC1790						5.28	5.76	5.28					3.9		3.54												4.82	4.62																		5.04
211	uncultured_crenarchaeote	EF654165	UncC1589					5.3	5.28		5.28					2.34		4.74												4.82																			4.68
212	uncultured_ammonia-oxidizing	GQ142171	UncA3789													3.54		3.18										3.66		3.72	3.54					4.44										4.58			2.04
213	uncultured_archaeon	GQ502917	UncA5441													2.7														4.82	4.62		5.44			4.44													3.24
214	uncultured_archaeon	GU129463	UncA5988													5.1														4.82	4.62
215	uncultured_ammonia-oxidizing	AB529790	UncA2043													4.14																														5.3			3.84
216	uncultured_crenarchaeote	EF654236	UncC1656													4.14		2.4												4.82	4.62					5.88													3.84
217	uncultured_crenarchaeote	EU667986	UncC6269						5.52		5.52					5.34		3.78													4.62		4.8			4.92													4.68
218	uncultured_archaeon	GU396250	UncAr429						5.52		5.52					3.9		3.78												4.82	4.62		4.8			4.92													3.84
219	uncultured_crenarchaeote	FJ517361	UncC2998						5.12		4.62							3.78									2.74			4.82	4.62		5.44													4.94			5.28
220	uncultured_crenarchaeote	EF654391	UncC1801						5.16		5.16					5.34		4.14																4.86		5.52													3.48
221	uncultured_archaeon	GQ481018	UncAr670						4.08		4.08					4.74		3.24																4.86		5.52													4.92
222	uncultured_ammonia-oxidizing	GQ142612	UncA3348						5.28	6.48	5.28					3.8		1.26												4.82	4.62	4.92				3.6													3.84
223	uncultured_ammonia-oxidizing	AB457632	UncA6155													5.28												4.8	5.54							2.28													5.28
224	uncultured_archaeon	EU852680	UncA5537						5.16		5.16					3.9		2.34															5													5.54			5.28
225	uncultured_crenarchaeote	EU667801	UncC6454						5.52		5.52					5.1		3.18																															3
226	uncultured_crenarchaeote	FJ543340	UncC2705							5.9						2.34		3.6																						4.01									3
227	uncultured_crenarchaeote	FJ543323	UncC2721							5.76						3.54		3.54															5.48																5.28
228	uncultured_ammonia-oxidizing	AB529772	UncA2061				5.28	5.3	3.96	5.28	3.72					4.14		4.14																															5.28
229	PJ_B1	ARB_9E854750	GlFYyyyB																																										5.28
230	uncultured_crenarchaeote	EU671951	UncC6938																																										4.8
231	PJ_A1	ARB_FEE7F0FC	PjAYyyyy																																										4.8
232	GL_F2	ARB_927F20A2	GlFYyyy2																																										4.8
233	uncultured_crenarchaeote	EU671268	UncC7621								5.88																																		4.8
234	PJ_G3	ARB_4637FCFB	PjGYyyy3																																										4.8
235	GL_A5	ARB_BDF05EB	GlAYyyyB																													4.68													4.8
236	uncultured_crenarchaeote	EU671639	UncC7250																																	4.02									4.8
237	PJ_E2	ARB_F75AEA4E	PjEYyyy2																																	4.02									4.8
238	GL_C6	ARB_77A36D8E	GlCYyyy5						5.88		5.64																									4.02									4.8
239	GB_E3	ARB_50198028	GbEYyyy3								5.64																									4.02									4.8
240	uncultured_crenarchaeote	DQ148587	UncCr260																																										6
241	GB_D6	ARB_B76A6777	GbDYyyy4																																										4.8
242	GB_E4	ARB_39D9E4F3	GbEYyyy4																																										6
243	GL_A1	ARB_537CBCAC	GlAYyyyy																																										6
244	GL_F1	ARB_241BCDBC	GlFYyyyy																																										6
245	PJ_F6	ARB_41AD1245	PjFYyyy6																																										4.8
246	GB_F2	ARB_2A5D6989	GbFYyyy2					5.16			5.88																																		4.8
247	uncultured_ammonia-oxidizing	FJ853247	UncA2198					5.16			5.88																																		4.8
248	GB_C3	ARB_434E741E	GbCYyyy3								6.24																																		4.44
249	uncultured_crenarchaeote	EU671909	UncC6980																																										5.04
250	uncultured_crenarchaeote	GQ863089	UncC5172															4.5														3.96																	3.84
251	uncultured_crenarchaeote	DQ534828	UncCr936								5.88							5.64										4.56																	6.48
252	GB_C4	ARB_287D443A	GbCYyyy4						5.28		4.68					5.1		5.64										4.56				3.96													6.48
253	GB_A2	ARB_930418DD	GbAYyyy2								5.88					5.1		5.64										4.56				3.96													6.48	5.64
254	GL_E3	ARB_29F7A14A	GlEYyyy3						5.28		4.68					5.1												4.56				3.96				4.26									6.48	5.64
255	GB_C6	ARB_2921138C	GbCYyyy6						5.28		4.68					3.9												4.56				3.96													6.48	5.64
256	PJ_C5	ARB_11164C77	PjCYyyy5						5.28		4.68					3.9		5.88										4.56				3.96													6.48	5.64
257	GL_B5	ARB_56CB5A02	GlBYyyy5						5.28		4.68					3.9												3.12				3.96													6.48	5.64
258	uncultured_crenarchaeote	EU315717	UncC2032													3.9		5.64					5.14					3.12																	6.48
259	GB_A3	ARB_9E22C0F4	GbAYyyy3													3.9												3.12				3.96													6.48	5.64
260	PP_D6	ARB_A2155AE7	PpDYyyy6													5																5.16
261	uncultured_ammonia-oxidizing	FJ853269	UncA2176													5
262	uncultured_crenarchaeote	EU672187	UncC6702								5.88					5												4.92																		4.44
263	uncultured_crenarchaeote	EU671237	UncC7652													5
264	uncultured_crenarchaeote	EU672070	UncC6819						5.28		4.68					5
265	uncultured_crenarchaeote	GQ863091	UncC5170								5.88																					5.88
266	GB_B4	ARB_2DA5A850	GbBYyyy3						5.04		4.44					5																5.88
267	uncultured_ammonia-oxidizing	GQ142262	UncA3698													4.74												4.56				5.13													4.44
268	NoNam449	ARB_C34F23BF	NoNam449						6.12		5.88					4.74												4.56				4.92													4.44				4.44
269	Till_AOA-T7_clones-E12-M13F	ARB_B4C9913	TlcYyy12													4.74																6.12													4.08				3.96
270	PP_D1	ARB_AEF6DFBC	PpDYyyyy													4.74												4.56				4.92													4.44				4.92
271	uncultured_ammonia-oxidizing	GQ142718	UncA3242													4.74												4.56				4.68													4.44				4.92
272	NoNam945	ARB_8D3B7C3B	NoNam945						4.68		4.68					2.7																			6.64										4.08				4.44
273	uncultured_ammonia-oxidizing	GQ142220	UncA3740													4.74																4.92													4.44
274	PP_A1	ARB_D73302A2	PpAYyyyy													4.74																4.92													4.44
275	uncultured_crenarchaeote	FN691307	UncC2923													4.74																													5.28				4.92
276	uncultured_ammonia-oxidizing	GU225882	UncA5600						5.88		5.88																																		3.72				4.92
277	uncultured_crenarchaeote	GQ863212	UncC5049					4.8	5.88		5.88					4.74																5.88													4.08				4.44
278	Till_AOA-T7_clones-E7-M13F	ARB_5550D1D8	TlcYyyy7																																										4.08				4.44
279	PJ_C2	ARB_85F254FE	PjCYyyy2						4.68		4.68																																		3.24
280	Till_AOA-T7_clones-D7-M13F	ARB_F5D1A362	TlTYyyy7						4.68		4.68																					5.88													3.72
281	uncultured_crenarchaeote	DQ304873	UncCr665					6			5.88					4.74																													4.44
282	Till_AOA-T7_clones-A1-M13F	ARB_7B512C4A	TllYyyyy					6			5.88					4.74																													4.44
283	uncultured_crenarchaeote	EU025149	UncC1918					6	5.88		5.88																											5.04							4.08				4.92
284	Till_AOA-T7_clones-G10-M13F	ARB_CF3DE0E7	TlsYyyy9					6	5.88		5.88					5																						5.04							4.08				4.92
285	uncultured_crenarchaeote	DQ312292	UncCre86						5.04		5.04					4.64		4.14																											2.4				4.92
286	NoNam412	ARB_8B6B4B57	NoNam412													3.8																4.92														5.64			5.04
287	uncultured_ammonia-oxidizing	GQ143077	UncA2883													5.24																4.92														5.64			5.04
288	NoNa1117	18C_51 ARB_1F8322AF	NoNa1117													2.7																4.92													5.88	5.64			5.04
289	NoNa1123	18C_57 ARB_65145DED	NoNa1123													3.8																4.92													6.12	5.64			5.04
290	NoNam986	ARB_B995CFCB	NoNam986													3.8																4.92													5.52	4.44			5.04
291	uncultured_ammonia-oxidizing	GQ143080	UncA2880													3.8																4.92														5.64			5.04
292	NoNam446	18N_5 ARB_D6512E04	NoNam446													3.8																4.92													5.52	5.64			5.04
293	uncultured_ammonia-oxidizing	GQ142851	UncA3109													3.8																4.92													5.52	5.64			5.04
294	NoNam424	ARB_57D589D2	NoNam424													3.8																6.12
295	NoNa1168	18N_95 ARB_2B52AC3	NoNa1168													3.8																6.36													5.52
296	uncultured_ammonia-oxidizing	GQ142996	UncA2964													5																4.92														5.64			5.04
297	NoNam428	ARB_5C7F85E1	NoNam428													3.8																4.92														5.64			5.04
298	NoNa1144	18C_81 ARB_EE51830A	NoNa1144													3.8																4.92														5.64			5.04
299	uncultured_ammonia-oxidizing	GQ143250	UncA2710													3.8																5.16													5.88				5.04
300	Till_AOA-T7_clones-C11-M13F	ARB_99E23FB7	TlOYyy11															5.04														6.12																	3.48
301	uncultured_archaeon	GU396249	UncAr430															2.28														6.12																	3.48
302	Till_AOA-T7_clones-D12-M13F	ARB_E86D53E1	TlTYyy12													3.8												5.16																					4.44
303	uncultured_crenarchaeote	EU099959	UncC1981													3.8																																	4.44
304	uncultured_archaeon	GQ481133	UncAr555																									3.72				5.88
305	uncultured_archaeon	GQ480977	UncAr711						6.48		6.48					5.24		4.2										2.52				5.88
306	uncultured_archaeon	GQ480994	UncAr694													5.24		4.2										3.72				6.12													5.28				5.04
307	uncultured_crenarchaeote	EU885569	UncC5949															4.62
308	NoNa1150	18C_87 ARB_927ED6AB	NoNa1150						5.88		5.88					4.88																4.68				3.66													4.08
309	uncultured_crenarchaeote	DQ312279	UncCr695													4.88																				3.66													4.44
310	PP_C1	ARB_C28DBD6C	PpCYyyyy													4.88																4.68				3.66													4.44
311	uncultured_crenarchaeote	FN691292	UncC2938													4.64																																	4.94
312	PJ_G2	ARB_33A93B20	PjGYyyy2													4.64																6.12																	4.94
313	uncultured_crenarchaeote	DQ148801	UncCr461													5.58												4.2																					5.04
314	uncultured_ammonia-oxidizing	GU225887	UncA5595													5.58												3.48				5.16
315	uncultured_crenarchaeote	EU025173	UncCr133													5.58																5.16
316	uncultured_ammonia-oxidizing	FJ853253	UncA2192													5.24		5.1																											4.56
317	uncultured_archaeon	GQ481090	UncAr598					5.76
318	Till_AOA-T7_clones-E6-M13F	ARB_4AA71DF9	TlcYyyy6																													4.68																	4.08
319	uncultured_crenarchaeote	DQ148678	UncCr348																																														4.08
320	Till_AOA-T7_clones-G8-M13F	ARB_DC811411	TlsYyyy7																													3.48																	5.28
321	uncultured_crenarchaeote	EF591412	UncC1556																																														5.52
322	NoNam319	ARB_3A0B6424	NoNam319													5.24																5.16
323	NoNam285	ARB_759268DC	NoNam285					5.76																								5.16
324	NoNa1141	18C_76 ARB_EF0CCB80	NoNa1141																													5.16
325	PP_E1	ARB_D011CE20	PpEYyyyy					5.76								5.24																5.16
326	NoNam839	ARB_FD5101	NoNam839						6.48		6.48																					5.16
327	NoNam284	ARB_72433B11	NoNam284						6.48		6.48					5.24																5.16
328	NoNa1148	18C_85 ARB_E48C827F	NoNa1148																													5.16
329	NoNam384	ARB_D205C0A9	NoNam384				6.48									3.8																5.16
330	uncultured_crenarchaeote	DQ534697	UncCr910													5.24
331	Till_AOA-T7_clones-A8-M13F	ARB_FF6A5AB0	TllYyyy8													5.24																5.16
332	NoNam422	ARB_1390936C	NoNam422													5.58																5.16
333	NoNam924	ARB_9336231B	NoNam924
334	PP_H3	ARB_575B5392	PpHYyyy2													5.24		5.28														3.72
335	PP_H2	ARB_3E09509	PpHYyyyy																													3.24													3.24
336	uncultured_crenarchaeote	EU671444	UncC7445																																										3.24
337	PJ_G5	ARB_771DD3CC	PjGYyyy5																													3.24													3.24
338	uncultured_crenarchaeote	EF207226	UncC1196				5.52									4.64																2.52													5.88
339	Till_AOA-T7_clones-C7-M13F	ARB_C9E96C2B	TlOYyyy7				5.52									4.64																3.96													4.44
340	Till_AOA-T7_clones-G7-M13F	ARB_D73CCCF3	TlsYyyy6													3.8																3.96													5.88
341	uncultured_crenarchaeote	DQ534836	UncCr941					5.76	6.24		6.24																																		5.64				5.28
342	uncultured_crenarchaeote	FN562506	UncC6037						6.24		6.24					4.64		4.68														5.64													2.64				4.08
343	uncultured_crenarchaeote	DQ278507	UncCr574							6						3.54		3.3																											4.44				4.32
344	uncultured_crenarchaeote	EF382555	UncC1324															3.66										3.72																					4.44
345	uncultured_crenarchaeote	GQ390322	UncC3100																																												5	5	5.54
346	uncultured_crenarchaeote	EU010403	UncC1907												4.96	4.28																4.92
347	uncultured_ammonia-oxidizing	GQ142441	UncA3519													5																4.44
348	uncultured_crenarchaeote	GQ390335	UncC3087				6.48		5.48		4.98																																		4.68				4.56
349	NoNam906	ARB_BA335F	NoNam906													4.68																3.48				5.28									6.12				4.68
350	Till_AOA-T7_clones-G4-M13F	ARB_75A576C8	TlsYyyy3						6.08		5.34					4.92		4.14														4.68				6.28									6.12				3.96
351	NoNam797	ARB_ABE21896	NoNam797													4.92																3.48				5.28
352	Nitrososphaera_viennensis	FR773159	NitVienn													4.68																3.48				5.64													3.96
353	uncultured_archaeon	GQ481067	UncAr621													5.22																4.68				5.28													2.76
354	NoNam451	ARB_956211BB	NoNam451													3.24												4.26				4.68				6.12													3.96
355	NoNam893	ARB_4EA79390	NoNam893													3.6																5.88				4.92													3.96
356	NoName74	ARB_7E00510D	NoName74						6.32		5.58					3.96																4.68																	2.76
357	NoNa1033	ARB_FBB9E094	NoNa1033						6.32		5.58					3.48																5.88													5.4				2.76
358	Till_AOA-T7_clones-F3-M13F	ARB_96286413	TlnYyyy3						6.12		5.88					3.8																4.68				4.14													3.96
359	NoNam979	ARB_8834BC39	NoNam979													4.68																4.68																	3.96
360	Till_AOA-T7_clones-D8-M13F	ARB_B63430B0	TlTYyyy8													5.88																4.68																	3.72
361	uncultured_crenarchaeote	AM749111	UncCr224													1.2																																	3.96
362	NoNam988	ARB_6A0EA849	NoNam988													1.2																5.16													5.4				3.96
363	NoNa1023	ARB_366A2098	NoNa1023													1.68																5.16																	3.96
364	NoNam276	ARB_CED329CF	NoNam276													3.72		3.78														4.68																	3.96
365	NoNam281	ARB_729C1A77	NoNam281													3.72		3.78														4.68																	3.96
366	uncultured_crenarchaeote	GQ390320	UncC3102													3.54									5.9		6.14						4.12																2.76
367	NoNam864	ARB_686F23EC	NoNam864				6.24																									4.68													6.12
368	NoNam392	ARB_AF2A4C0D	NoNam392																													3.48													6.12				3.96
369	uncultured_crenarchaeote	FN691378	UncC2854				6.24																																										3.96
370	uncultured_crenarchaeote	EU137867	UncC2004																																														3.96
371	NoNam390	ARB_AFF7C323	NoNam390															4.32														4.68																	3.96
372	NoNam849	ARB_AA2C66DA	NoNam849															4.32														4.68													6.12				3.96
373	uncultured_crenarchaeote	DQ148878	UncCr535				5.04																																						6.48				4.92
374	NoNa1039	ARB_E1EA71DC	NoNa1039																													4.68																	3.96
375	NoNam378	ARB_7EE85376	NoNam378															4.68														4.68
376	NoNa1013	ARB_5FD8D551	NoNa1013				6.48											4.08														3.48													5.76				4.32
377	uncultured_ammonia-oxidizing	AB529733	UncA2100															4.68																											6.48				3.96
378	NoNam282	ARB_4D58A929	NoNam282																													3.48																	3.96
379	uncultured_crenarchaeote	DQ672634	UncCr993																																														3.96
380	uncultured_crenarchaeote	DQ501106	UncCr843													4.74		4.14
381	Candidatus_Nitrososphaera	EU281319	CanNitr3															5.04															5.28
382	Candidatus_Nitrososphaera	EU281321	CanNitr5															5.04															5.28
383	Candidatus_Nitrososphaera	EU281317	CanNitro															5.04															5.28
384	Candidatus_Nitrososphaera	EU281318	CanNitr2															5.04															5.28
385	Candidatus_Nitrososphaera	EU281320	CanNitr4																														5.28
386	PJ_C3	ARB_2FFCB74D	PjCYyyy3																													5.88
387	uncultured_crenarchaeote	FN691330	UncC2900															4.14
388	PJ_G6	ARB_1D4E9E35	PjGYyyy6																													4.92																	4.82
389	GB_D1	ARB_F0816488	GbDYyyyy																													3.96
390	uncultured_crenarchaeote	DQ501043	UncCr786
391	Till_AOA-T7_clones-E1-M13F	ARB_43211AB	TlcYyyyy					6								4.02
392	uncultured_crenarchaeote	GU208180	UncC4512
393	GL_F3	ARB_1922555A	GlFYyyy3															4.14														5.16
394	uncultured_ammonia-oxidizing	AB516260	UncA4852																											4.56
395	Candidatus_Nitrosocaldus	1220..1834 EU239961	CanNitr7													3.54																				5.08
396	PJ_G4	ARB_CEADEAE	PjGYyyy4								5.88																	3.96				4.44
397	uncultured_crenarchaeote	GQ342635	UncC5294								5.88																	3.96
398	uncultured_crenarchaeote	EU671355	UncC7534				5.52		5.28		4.68																	3.6
399	NoNam744	ARB_788C5088	NoNam744				5.52		5.28		4.68																	3.96				4.92
400	uncultured_crenarchaeote	EU672366	UncC6523				5.52		5.28		4.68																	3.96
401	fos54d9	ARB_82295C58	fos54d9_				5.52		5.28		4.68																	3.96				4.44
402	Till_AOA-T7_clones-E3-M13F	ARB_D9C3D870	TlcYyyy3				5.52																					4.56				3.48													5.14	5.64
403	uncultured_ammonia-oxidizing	AB516253	UncA4859				5.04																					4.56																	5.14	5.64
404	uncultured_crenarchaeote	FN423442	UncC6208															5.28										3.96				3.72
405	uncultured_ammonia-oxidizing	GQ503279	UncA5363																									5.16				4.44
406	uncultured_ammonia-oxidizing	GU225864	UncA5618															5.28										4.32
407	uncultured_crenarchaeote	EU671451	UncC7438				5.52				5.88
408	uncultured_ammonia-oxidizing	AB529754	UncA2079				5.52											5.28										3.96
409	uncultured_crenarchaeote	EU672376	UncC6513				5.52		5.28		4.68							3.84										3.96
410	uncultured_crenarchaeote	EU671460	UncC7429						5.64		5.04							3.84										4.44
411	uncultured_archaeon	GQ481142	UncAr546						5.64		5.04							5.04										3.96				3.72																	4.58
412	uncultured_crenarchaeote	EU671300	UncC7589								6.24							3.84										4.44
413	uncultured_crenarchaeote	EU671700	UncC7189								6.24							3.84										4.44
414	uncultured_crenarchaeote	AB353466	UncCr172						5.64		5.04																	3.84																	4.56
415	uncultured_archaeon	GQ481218	UncAr470						5.64		5.04							5.04														4.68
416	uncultured_archaeon	GQ481187	UncAr501						5.64		5.04							5.04										2.52				4.68
417	uncultured_crenarchaeote	EU885632	UncC5886															5.28										4.44				5.88
418	uncultured_crenarchaeote	EU672305	UncC6584															3.84
419	uncultured_crenarchaeote	DQ312270	UncCr687															3.84										5.4
420	uncultured_crenarchaeote	EU672009	UncC6880						5.28		4.68							5.28
421	PP_B6	ARB_2BEB76EF	PpBYyyy6						5.64		5.04							5.28														3.72
422	Till_AOA-T7_clones-E9-M13F	ARB_B773AEAF	TlcYyyy9								5.88							5.28														3.72
423	PP_G4	ARB_885F6152	PpGYyyy3								5.88					4.74		5.28														3.72
424	PP_D4	ARB_CF297811	PpDYyyy4								5.88					5		5.28														3.72
425	PP_H5	ARB_869576A7	PpHYyyy4				5.52				5.88							5.28														3.72
426	PP_D2	ARB_963F7756	PpDYyyy2								5.88					4.74		5.28														3.72
427	PP_C4	ARB_40263EFC	PpCYyyy3								5.88							5.28														3.72
428	Till_AOA-T7_clones-C6-M13F	ARB_314337A4	TlOYyyy6								5.88							5.28														3.72
429	uncultured_crenarchaeote	GQ863155	UncC5106						5.88		5.88					5.54		3.84										4.32				4.68																	4.68
430	uncultured_crenarchaeote	GQ863126	UncC5135						5.88		5.88					5.54		3.84										4.56				4.68																	4.68
431	uncultured_crenarchaeote	EF534414	UncC1442								5.88
[truncated: 127 more columns]

## Sheet: BamoA probe set
			Probe phyl order			1	2	3	4	5	6	7	8	9	10	11	12	13	14	15	16	17	18	19	20	21	22	23	24	25	26	27	28	29	30	31	32	33	34	35	36	37	38	39	40	41	42	43	44
Phyl order	Full name	ACC	Probe Short name			BamoA-6	BamoA-7	BamoA-105	BamoA-99	BamoA-100	BamoA-101	BamoA-97	BamoA-98	BamoA-102	BamoA-103	BamoA-104	BamoA-113	BamoA-96	BamoA-15	BamoA-92	BamoA-93	BamoA-94	BamoA-95	BamoA-114	BamoA-115	BamoA-116	BamoA-118	BamoA-119	BamoA-120	BamoA-121	BamoA-122	BamoA-123	BamoA-124	BamoA-125	BamoA-128	BamoA-129	BamoA-127	BamoA-126	BamoA-130	BamoA-131	BamoA-132	BamoA-133	BamoA-134	BamoA-135	BamoA-136	BamoA-137	BamoA-138	BamoA-139	BamoA-140
						TTCGTAGGGTTTACCTATTTTCCGATTA	GGATGCCATGCTTGCGATTTCCAA	GGCTGAAGGCGTCCTGCTCTCC	CTCTATGTACGCACAGGCACGCC	TCATTGCGCACCTTCGGGGGACAC	CATTGCGCACCTTCGGGGGAC	GGCGTATTGCTCTCCCTGGC	CGAAGGTGTATTGCTCTCCCTGG	GAAGGCGTATTACTGTCCCCGGCT	GCGTATTACTGTCCCCGGCTG	TGCCGCTGGTAGCAGAAGGCGTATTA	CCGAAGGCGTCCTCTTGTCCCT	CGGAATACGTCCGGCTGATCGA	GCTGGTCATGGACACCGTCTTG	TCGTCTCCATGCTCATGTTCTGCG	GTCATGCTGCTCACCCGCAACT	TGCCGCTGGTAGCCGAAGG	GAGTACGTGCGCCTGATCGAAC	GCGGGCGCATGACCATGAA	GGCGCATGACCATGAAAAACGACG	CTCACTGGCCGACTACACAGGC	CGGGTACCCCTGAATATGTGCGC	CGTTCTCCTGTCGGTGGCTGAC	CGAAGGCGTTCTCCTGTCGGTG	TGATCGGCGGGGGTGCCTTT	ATCGCTACGAACGTTCGGAGGC	ACACCGTCCTCTTGCTCACGC	GCGGCGCATTCGGGTTACTGT	CGTATTACTGTCGGTTGCCGACTAC	CCTGAGTATGTCCGCAACATCGAACA	ACGCCTGAGTATGTCCGCAACA	ACTTCGGCAAACTTTACTGCACCGCATT	CCCCGAGTACGTACGCAACATCGA	CTGCTCTCCGTTGCCGACTACA	AGCATGAAGAACGACGTGACAGCA	ACTGGACCATATTTGGCCCCACCC	GCTGGTGGCAGAAGGCGTATTGCT	TGGTTACAGCCCTGATTGGCGGGG	GGATGGTTACAGCCCTGATTGGCG	TCTACTACGTAAAAGGCGCCCGTG	CAACTGGATGGTTACAGCCCTG	GCAACTGGATGGTTACAGCCCTGAT	CTTCTACTACGTAAAAGGCGCCCG	AACTGGATGGTTACAGCCCTGATTGG
						28	24	22	23	24	21	20	23	24	21	26	22	22	22	24	22	19	22	19	24	22	23	22	22	20	22	21	21	25	26	22	28	24	22	24	24	24	24	24	24	22	25	24	26
						57.8	62.5	65.3	63.2	67.3	64.4	61.4	60.6	64.2	61	65.7	64.4	62.1	61.5	62.8	63.8	63.3	61.2	62.2	62.9	62.9	63.3	63	63.2	65.5	62.7	63.1	64	60.6	62.5	62.5	65.3	64	62.3	62.7	64.9	65.6	67	63.6	62.2	59.1	62.9	60.9	62.7
						35.7	50	68.2	60.9	62.5	66.7	65	56.5	58.3	61.9	53.8	63.6	59.1	59.1	54.2	59.1	68.4	59.1	63.2	54.2	63.6	60.9	63.6	63.6	65	59.1	61.9	61.9	52	50	54.5	46.4	58.3	59.1	50	58.3	58.3	62.5	58.3	54.2	54.5	52	54.2	50
1	Nitrosococcus_oceani	AF509002	NtcOcea7			0.0001	0.0001																													4.94
2	uncultured_soil	AJ538155	UncuSo76					2.19	4.74	4.92	3.96	4.08	4.56	5.52	5.52	3.2	2.78	0.0001	1.4	0.0001	1.2	0.0001	3.1	5.04		2.7	3.9	3.72	3.62	5.28		4.88	5.16				4.44		6.24	4.5	3.6	3.72	5.36	4.56	2.72	1.92	2.88	2.7	4.46
3	uncultured_ammonia-oxidizing	EF615145	UncA1585					2.19	4.74			4.08	4.56	5.52	5.52	3.2	2.78	4.44	1.1	0.0001	3.6	0.0001	3.24	5.04	5.88	2.7	3.06	3.72	3.62	5.28		5.28	4.08		6		4.2		6.24	3.3	3.6	3.72			3.92	3.96	4.92	3.8
4	uncultured_bacterium	AJ317890	UncBa249					4.29	3.98	4.84	3.96	1	0.0001	5.04	4.44	2.76		3.24	2	0.0001	0.0001	0.0001	2.04	5.04	5.88	3.6						3.68	3.12				2.78	4.8	4.14	3.3		3.24			3.92	2.52	3.48	3.6	5.28
5	uncultured_ammonia-oxidizing	FJ853309	UncA2289					3.39	4.74	5.44	4.64	4.32	4.8	5.76	5.76	3.44	3.98	5.64	2.34	0.0001	2.4	0.0001	4.44	5.64	5.88	2.7	3.06	4.68	4.58			4.88	4.32		6		4.82		6.24	3.36	5.6	3.96				5.06		6
6	uncultured_ammonia-oxidizing	GQ143619	UncA2341					2.19	0.77	0.0001	0.0001	4.08	4.56	5.52	5.52	3.2	2.78	4.44	3.44	0.0001	0.0001	0.0001	3.24	5.64	5.88	2.7		3.72	3.62			3.68	2.64		6		4.82		6.24	3.3	3.6	3.72		5.4	4.56	3.96	4.92	3.6	5.4
7	uncultured_ammonia-oxidizing	GQ143567	UncA2393					2.19	0.0001	0.84	0.84	4.08	4.56	5.52	5.52	3.2	2.78	4.44	2.78	0.0001	1.2	0.0001	3.24	5.64	5.88	2.7		3.72	3.62			2.48	1.68		6	5.5	4.82		6.24	3.36	3.6	3.72			6	3.96	4.92	6
8	uncultured_ammonia-oxidizing	FN691147	UncA1908					3.09	2.2	4.08	3.52	0.0001	0.48	3.84	3.84	1.56	5.28	1.8	1.1	0.0001	0.0001	0.0001	2.74	5.04	5.88	3.6				4.08		3.68	4.92				4.22		4.14	3.3	5.6	2.04			2.72	3.96	4.92	2.4
9	uncultured_ammonia-oxidizing	AY249742	UncAm692					1.89	3.3			1.92	2.4	5.76	5.76	3.44	4.08	3.24	1.94	0.0001	2.4	0.0001	2.04	5.88		3.6		6.24	6.14	5.28		1.68	5.52				2.78	4.8	3.84	3.6	3.6	3.96		4.76	5.12	2.52	3.48	4.7	3.96
10	Abell_WWTP-F11-M13F	ARB_1313C67C	AlMYyyy8					2.19	3.3			3.12	3.6			3.44	5.18	3.24	3.6	1.2	2.2	0.0001	2.04	5.04	5.88	3.84		5.04	4.94	5.28		4.88	3.84				2.78	4.8	5.04	3.3	4.8	3.96	5.12	3.92	5.12	1.68	2.64	4.7	3.12
11	uncultured_ammonia-oxidizing	GQ143569	UncA2391					3.09	3.74	5.28	4.32	0.0001	0.48	3.84	3.84	1.56	5.28	3.24	2.78	0.0001	2.4	0.0001	2.04	5.04	5.88	3.6	3.06					1.68	3.72				2.78	6	4.14	3.3	4.4	2.04			5.12	2.52	3.48	4.7	5.28
12	Nitrosospira_sp._III7	AY123829	NtrSpec8					3.09	4.74	6.04	5.16	3.12	3.6	5.76	5.76	3.44	4.08	4.44	3.44	0.0001	1.2	0.0001	3.24	5.04	5.88	3.9	3.06	6.24	6.14	5.28		2.88	5.52				2.78	6	5.04	3.3	4.8	3.96		4.76	3.92	2.52	3.48	3.5	3.96
13	Nitrosospira_sp.	X90821	NtsSpec2					1.89	4.74	5.8	5	1.92	2.4	5.76	5.76	3.44	4.08	3.24	3.44	0.0001	1.2	0.0001	1.2	5.04	5.88	3.6	2.7	6.24	6.14	5.28		2.88	5.52				2.78	6.24	3.84	3.3	4.8	3.96		4.76	3.92	2.52	3.48	3.5	3.96
14	Nitrosospira_sp._Ka3	AY123827	NtrSpec6					3.09	2.2	4.08	3.12	0.0001	0.48	3.84	3.84	1.56	5.28	1.8	2.78	0.0001	3.24	0.0001	2.74	5.04	5.88	3.6				4.2		3.32	3.12				4.22		4.14	3.3	5.6	2.04			2.72	4.02		2.4
15	Abell_WWTP-G9-M13F	ARB_83B9E2D0	AWWYyyy8					2.19	4.74	3.88	3.4	4.08	4.56	5.52	5.52	3.2	2.78	1.2	3.14	0.0001	1.2	0.0001	2.74	5.64	5.88	2.7	3.54	3.72	3.62			2.88	2.88				3		6.24	3.3	5.28	3.72		5.4	3.6	2.76	3.72	3.8	5.3
16	uncultured_bacterium	FN600148	UncB3340						3.3	2.88	2.4	2.04	2.82	1.2	1.2	0.0001	4.68	1.2	2.78		3.6	1.2	2.74			3.9		6				2.88	2.88	5.04							5.28	1.61				3.96	4.92
17	uncultured_soil	AJ539346	UncuS130					2.19	4.74	4.92	4.44	4.08	4.56	5.52	5.52	3.2	2.78	1.2	1.1	0.0001	2.88	0.0001	2.74	5.04	4.44	2.7	3.54	3.72	3.62	5.28		4.56	3.48				3		6.24	4.14		3.72		5.16	3.92	2.52	3.48	3.8	5.06
18	uncultured_soil	AJ539334	UncuS118					2.19	4.74			4.08	4.56	5.52	5.52	3.2	2.78	1.2	1.1	0.0001	2.4	0.0001	2.74	5.04	4.44	2.7	3.54	3.72	3.62	5.28		4.08	3.48				3		6.24	4.14	5.28	3.72			3.92	3.72	4.68	3.8
19	uncultured_soil	AJ538173	UncuSo93					2.19	3.54			4.08	4.56	5.52	5.52	3.2	2.78	1.8	1.1	0.0001	2.4	0.0001	2.74	5.04	5.88	2.7	2.1	3.72	3.62	5.28	5.1	4.08	3.48				3		6.24	3.3	5.28	3.72		5.16	3.92	2.52	3.48	3.8	5.06
20	uncultured_bacterium	DQ480865	UncBa708					4.29	4.74	4.92	4.44	5.28		5.28	5.28	3.14	0.0001	1.2	0.44	0.0001	2.4	0.0001	2.74	5.04	4.44	3.9	3.54	4.08	3.98	4.08		1.68					3			4.14			1.28	0.48	5.12	0.48	0.48	5	0.48
21	uncultured_soil	AJ538175	UncuSo94					3.39	4.74	4.92	4.44	3.6	4.08	5.04	5.04	2.76	3.98	1.2	2	0.0001	1.2	0.0001	2.74	5.04	4.44	2.7	3.54	4.92	4.82	4.08		3.68					3			4.14		3.24			5.12	4.26		5
22	uncultured_ammonia-oxidizing	GU561940	UncA2161					3.39	4.74	4.92	4.44	3.6	4.08	5.04	5.04	2.76	3.98	2.04	1.91	0.0001	2.4	0.0001	2.74	5.04	4.44	2.7	3.54	4.92	4.82	4.08		4.64	5.16				3			4.14		3.24			3.92	3.96	4.92	3.8
23	uncultured_bacterium	GU045724	UncB2964					3.39	4.98	4.92	4.44	3.6	4.08	5.04	5.04	2.76	3.98	1.2	1.31	0.0001	2.4	0.0001	2.74	5.04	4.44	2.7	3.54	4.92	4.82	4.08		4.64	5.16				3			4.14		3.24			3.92	3.96	4.92	3.8
24	uncultured_ammonia-oxidizing	DQ519039	UncA1237					3.39	4.98	4.92	4.44	3.6	4.08	5.04	5.04	2.76	3.98	2.04	1.91	0.0001	2.4	0.0001	2.74	5.04	4.44	2.7	3.54	4.92	4.82	4.08		4.64	5.16				3			4.14		3.24			3.92	3.96	4.92	3.8
25	uncultured_ammonia-oxidizing	EF615081	UncA1521					3	4.98	4.92	4.44	3.6	4.38	5.04	5.04	3.96	4.58	2.04	1.91	0.0001	2.4	2.4	2.74	5.04	4.44	2.7	3.54	4.92		5.28		4.64	5.16				3			4.14		3.6			3.92	3.96	4.92	3.8
26	uncultured_ammonia-oxidizing	GQ143549	UncA2411					4.29	4.98	4.44	4.04	5.28		5.28	5.28	3.14	0.0001	1.2	1.4	0.0001	0.0001	0.0001	2.74	5.04	5.88	3.9	3.54	4.08	3.98	4.08		3.68	4.92				3			3.3					5.12	3.96	4.92	5
27	uncultured_soil	AJ539342	UncuS126					3.09	4.74	4.92	4.44	4.08	4.56	4.08	4.08	3.14	0.48	1.2	1.63	0.0001	0.48	0.0001	2.74	5.04	4.44	3.9	3.54	2.88	2.78	4.08		4.16	4.92				3		6.04	4.14		4.82			5.12	3.96	4.92	5
28	Nitrosospira_sp._Nsp5	AY123834	NtrSpe11					4.29	4.74	4.92	4.44	4.08	4.56	4.08	4.08	3.14	1.68	1.2	2	0.0001	0.0001	0.0001	2.74	5.04	4.44	3.9	3.54	2.4	2.3	4.08		3.68					3		6.04	4.14		4.82			5.12	3.96	4.92	5
29	Nitrosospira_sp._Nsp12	AY123823	NtrSpec3					4.29	4.74	4.92	4.44	5.28		5.28	5.28	3.14	0.0001	1.2	2	0.0001	2.4	0.0001	2.74	5.04	4.44	3.9	3.54	4.08	3.98	4.08		4.08	3.72				3			4.14					5.12	3.96	4.92	5
30	uncultured_soil	DQ396822	UncuS218					0.0001	3.3	5.28	4.72	1.68	2.46				3.48	2.64	1.4	0.0001	0.0001	3.84	2.74	4.92	5.34	2.4						3.68	3.36				5.42	5.64	2.64	3.6	4.08	4.08				3.96	4.92
31	uncultured_ammonia-oxidizing	GQ143362	UncA2598					1.44	3.3			1.68	3.9				4.92	3.24	1.1	0.0001	0.0001	5.16	1.2	4.92	5.34	2.4					4.2	3.68	3.36				5.64	6.24	2.64	3.6	6	5.52			3.6	3.96	4.92	3.8
32	Abell_TILL-H7-M13F	ARB_47BCD3BA	AlHYyyy7					0.0001	3.6			1.68	2.46				3.48	3.24	2.3	2.6	0.0001	3.84	1.2	4.92	5.34	2.4						3.68	3.36				6.14	6.24	2.64	3.6	4.88	4.08		5.16	6.24	2.52	3.48	6.14	5.06
33	Abell_TILL-A6-M13F	ARB_8076B2D4	AbTYyyy6					0.0001	3.6			1.68	2.46				3.48	3.24	2.3	0.0001	0.0001	3.84	2.04	5.64	5.88	2.4						3.68	3.36				6.14	4.8	2.64	1.68	4.08	4.08	4.38	3.96	0.84	1.32	2.28	0.84	3.86
34	Abell_WWTP-C8-M13F	ARB_8B346D39	AlPYyyy7					1.2	3.3	5.28	4.32	1.68	2.46				4.68	3.24	3.5	0.0001	0.0001	3.84	1.2	4.92	5.34	2.4		5.28	5		6.24	3.68	4.8				5.42	6.24	2.64	3.6	3.6	4.08		5.16	4.8	2.52	3.48	4.7	5.06
35	Nitrosospira_sp._Nsp65	AY123838	NtrSpe15					2.4	5.94	5.8	5	1.2	1.98	5.16	5.36	5.4		3.24	5.3	0.0001	1.2	3.84	1.5	4.92	5.34	2.4							4.8						2.94	3.6	5.18	3.6				3.96	4.92
36	Nitrosospira_sp._Nsp65	AY123839	NtrSpe16					0.63		5.8	5	1.68	2.46				3.48	3.24	3.14	0.0001	0.0001	3.24	2.04	4.92		2.4						3.68					5.42	4.8	2.64		4.08			5.16		2.52	3.48		5.06
37	Abell_TILL-E7-M13F	ARB_6BDD94A8	AlIYyyy7					0.0001	3.6	5.8	5	1.68	2.46				3.48	3.24	2.3	0.0001	0.0001	3.84	1.2	4.92	5.34	2.4						3.68	4.8				4.94	6.24	2.64	2.4	4.08	4.08			4.8	3.96	4.92	4.7
38	Abell_TILL-D1-M13F	ARB_D4C44050	AlTYyyyy					0.21	5.04			1.68	2.46			4.4	3.48	3.24	2.3	0.0001	0.0001	2.4	1.2	4.92	5.34	2.4					3.96	3.68	4.8				5.42	6.24	2.64	2.4	4.08	4.92		5.4	4.8	2.52	3.48	4.7	5.28
39	Abell_TILL-B5-M13F	ARB_AEF9A54	AbIYyyy5					0.21	5.04			1.68	2.46			4.4	3.48	3.24	2.51	0.0001	0.0001	2.4	1.2	4.92	5.34	2.4				4.08	3.96	4.28	5.28				5.42	6.24	2.64	2.4	4.08	4.92			4.8	3.72	3.72	4.7	4.16
40	Abell_TILL-D8-M13F	ARB_A2A0A4D3	AlTYyyy8					0.0001	3.6	5.64	4.76	1.68	2.46				3.48	3.24	2.3	0.0001	0.0001	3.84	1.2	4.92	5.34	2.4						3.68	3.36				6.14	6.24	2.64	3.6	4.88	4.08		5.16	6.24	2.42	3.48	6.14	5.06
41	Abell_TILL-B7-M13F	ARB_21404565	AbIYyyy7					0.3	4.5			2.88	3.66			4.64	4.58	4.44	1.85	0.0001	1.2	2.64	0.0001	2.04	3.06	2.64	3.48	4.56	4.28	3.72		2.48					3.02	5.04	3.84	3.3	1.68	2.88	4.14	3.32	2.72	2.42	2.52	2.4	2.52
42	Abell_TILL-F3-M13F	ARB_9B09E73D	AlFYyyy3					0.3	4.5			2.88	3.66			4.64	4.58	4.44	1.85	0.0001	1.2	2.64	0.0001	2.04	3.06	2.64	3.48	4.56	4.28	2.88		2.48					3.02	5.04	3.84	3.3	1.68	2.88	5.02	4.76	2.72	3.86	3.96	2.4	3.96
43	Nitrosococcus_oceani	AJ298700	NtcOce10					1.08	5.22	3.6	3.2	2.88	3.36			4.4	2.78	4.2	1.31	0.0001	2.4	1.2	2.74			1.44	1.92	3.36	2.78	4.08		4.08	5.52	5.76	5.64		2.78		3.84		3.6	4.08		5.4	3.2	3.96	4.92	2	5.4
44	Nitrosospira_sp._Nsp57	AY123835	NtrSpe12					1.74				2.88	3.66				4.58	4.2	1.5	0.0001	4.44	3.84	1.9	5.04	4.44	1.2	1.08			4.08		4.92	5.52		5.64		2.78		3.84	4.14	5.28	3.42			2.72	3.72	4.68	2.3
45	Nitrosospira_sp._Nsp58	AY123836	NtrSpe13					0.3	3.3	4.08	3.6	2.88	3.66			4.64	4.58	1.8	1.64	0.0001	3.6	2.64	1.9	3.84	3.24	2.64	1.86	4.56	4.28	4.08		2.88	5.52				2.78		3.84	4.14	2.4	2.88	4.62	3.96	3.92	2.52	3.48	3.5	3.96
46	uncultured_ammonia-oxidizing	FJ853303	UncA2295					0.99	5.7	5.04	4.08	2.88	3.36			3.2	3.98	4.2	2.3	1.2	1.2	0.0001	2.74	0.0001	0.0001	2.64	1.92	4.56	3.98	3.72		2.88			5.64		2.78		3.84	4.14	2.4	3.72		5.4	3.92	2.76	3.72	3.6	5.3
47	uncultured_bacterium	AF056049	UncB3497					3	4.74	2.88	2.4	5.52				4.64		4.2	1.1	2.9	1.2	2.4	1.9	2.4	3.84	4.14	0.0001	3.12	2.94	3.84		2.88	3.48	4.8	5.64		6.38		3.84	2.46	5.28	4.32	4.14	3.72	5.36	3.72	3.72	4.94	3.72
48	uncultured_bacterium	AJ579659	UncBa472					2.28	4.74	4.8	3.92	5.28				4.4	3.58	4.44	2.51		1.2	1.2	0.84			4.14	2.76	2.16	1.68			4.88	4.32	4.56	5.28			4.8	3.84		6	4.08		4.76		2.52	3.48		3.96
49	uncultured_soil	DQ396845	UncuS241						3.4			3.6	4.08	5.16	5.36	1.56		4.44	1.31	2.3	0.0001	0.0001	0.0001	3.84	4.26	5.34	3.72	4.38	3.6	5.28	3.9	3.68	4.32	4.08	5.28	4.78	3.98		5.34	3.3	3.6	2.04		4.52	4.8	3.72	3.72	4.7	3.72
50	uncultured_ammonia-oxidizing	AY369324	UncAm961						4.74	5.28	4.32					4.34	3.58	4.44	1.31	2.9	0.0001	1.2	0.84	3.84	4.26	5.34	2.76	0.0001	0.0001			3.68	5.16	5.52	5.28		3.98	4.8	6.04	3.3		5.18			4.8	5.06		4.7
51	uncultured_ammonia-oxidizing	AB503364	UncA6193					2.28	3.3	5.28	4.32	5.28				4.4	3.58	4.44	1.28	0.0001	1.2	1.2	0.84	4.92	5.34		3.84	1.98	1.68	4.2		2.48	3.72		5.28		4.44	4.8	6.24	2.46	3.6	4.08	3.82	3.96	6	2.52	3.48		3.96
52	Nitrosospira_sp.	U31655	NtsSpeci					3.39	2.2			4.85				2	4.78	4.44	1.4		0.0001	0.0001	0.0001	4.26		4.98	4.2	3.72	2.61	3.24	4.26	3.68	5.52	3.12	5.28	4.78			3.6		3.6	2.52
53	Nitrosospira_sp._Nsp62	AY123837	NtrSpe14					2.19	2.2	4.08	3.6					3.2	3.58	3.24	1.31	2.3	1.2	0.0001	1.2	5.64	4.44	3.54		3.84	2.73	4.08		4.88	5.52	5.16	4.48	4.06	3.98	5.1	3.6	3.84	2.88	3.72	4.62	3.96	3.6	2.52	3.48	3.5	3.96
54	uncultured_Nitrosospira	GU136449	UncNi104					3.39	3.27			4.85				2	4.78	4.44	2.69	2.3	3.6	0.0001	0.0001	5.52		4.98		3.72	2.61	0.0001	2.7	3.98		3.12			5.64	5.34	3.6	4.3	4.08	2.52	2.86	3		2.52	2.52		2.96
55	uncultured_beta	AF351562	UncuBe24					3.39	2.2			4.85				2	4.78	3	1.4	0.0001	2.4	0.0001	1.54			4.98		3.72	2.61		0.0001		3.12	3.12			5.64	4.74	3.6	4.3	4.08	2.52	4.62	3.96		2.52	3.48		3.96
56	Nitrosovibrio_tenuis	AY123824	NtvTenu2						2.97	4.08	3.6	5.81				3		4.44	2.51	2.9	0.0001	0.0001	0.84	4.92	5.34			5.16	4.05	5.28		4.28	4.32	4.08	5.28		5.42	5.1	3.9	2.1	4.8	3.48			3.84	3.72	4.68	3.84
57	uncultured_bacterium	FN600130	UncB3358						2.2	4.08	3.6	4.7	4.88	6.24	6.24	1.56		4.44	1.79		4.8	0.0001	0.84					4.8	3.9			0.0001		2.64	5.28	4.78		5.1	3.9		6	2.04				3.72	4.68		5.16
58	uncultured_bacterium	FN600127	UncB3361					2.19	2.5	4.08	3.52	4.08	4.56			3.8		0.6	1.49		1.2	0.6	3.1					2.4	2.4	5.28		2.48	4.32						4.64		2.4	3.72		4.52		3.72	3.72		3.72
59	uncultured_bacterium	FN600125	UncB3363					2.19	2.5			4.08	4.56			3.8		4.44	1.49		1.2	0.6	0.0001			5.04		2.4	2.4	5.28	4.2	2.48	4.32					5.34	3.84		2.4	3.72				3.72	3.72		4.82
60	uncultured_soil	DQ396815	UncuS211					3.39	2.2			2.4	2.88			1.56		4.44	0.44	0.0001	1.2	0.0001	0.0001	4.92	5.34	5.04	4.2		4.8	5.28	2.7	2.48	4.32	5.28	5.28	4.78	5.42		4.14	3.6	3.6	2.04	5.1	4.04	4.8	3.24	3.24	4.7	3.24
61	uncultured_soil	DQ393204	UncuS144					3.39	2.5			5.18				2	4.78	4.44	1.64	2.3	1.2	0.0001	0.0001	3.84	4.26	5.34	4.2	4.08	2.7	4.08	2.7	2.48	4.32	2.4	5.28	4.78	5.42		2.88	2.4	3.6	2.52	4.38	3.72		3.72	3.72		3.72
62	uncultured_bacterium	AJ419618	UncBa275					3.39	2.2	4.56	3.56	3.5	3.68			1.56		4.92	1.1		0.0001	0.0001	0.48			5.04	4.2		5.1	4.2		3.68	3.72	3.12		4.78			1.98		3.6	2.04	4.38	3.72		3.72	3.72		3.72
63	uncultured_bacterium	AJ884553	UncBa343					3.39	2.2	4.44	3.56	3.5	3.68			1.56		4.44	1.1		0.0001	0.0001	0.0001			5.04	4.2		5.1	4.2		3.68	3.72	3.12	5.28	4.78			1.98		3.6	2.04	4.38	3.72		3.72	3.72		3.72
64	uncultured_ammonia-oxidizing	EF207196	UncA1419					4.2	3.3			4.37				2.76		4.44	1.31	2.9	0.0001	2.4	0.0001	3.84	4.26	4.98	3.48	4.92	4.11			3.68	3.12	2.64			3.98	5.04	3.9	2.46	2.4	2.4		5.48	2.4	3.24	4.2	2.3	4.68
65	uncultured_ammonia-oxidizing	FJ517386	UncA1991					4.74	2.2			5.54		4.92	5.12	2.64		4.44	1.31	3.1	0.0001	2.64	0.0001	3.84	4.26	5.34	4.2	5.28	4.2	4.2	4.14	3.68	0.0001	0.0001	5.28	4.78	3.98		3.4	2.46	3.6	1.97			3.6	3.72	3.72	3.5	4.16
66	Nitrosospira_sp._L115	AY123817	NtrSpeci					4.11	3.6			5.81				3		4.44	1.31	2.3	0.0001	1.2	0.0001	3.84	4.26	4.98	3	5.16	4.35	4.08	4.14	3.68	4.32	4.08	5.28		3.98	6.24	3.9	2.46	3.6	3.48			6.24	3.72	3.72	6.14	4.16
67	Nitrosospira_multiformis	AF042171	NtsMult2					3	3.6							4.64		4.44	2.15	2.3	0.0001	2.4	0.0001	3.84	4.26	4.98	3	3.96	3.15	4.2	4.26	3.68	3.12	4.56	5.28		5.42	6.24	3.6	2.46	3.6	4.32			6.48	3.96	3.96	6.38	4.4
68	uncultured_ammonia-oxidizing	EF207190	UncA1413					4.2	3.3	4.08	3.6	4.37				3.12		4.44	1.31	2.3	0.0001	2.76	0.96	3.84	4.26	4.98	3	4.92	4.11	4.08	4.98	3.68	4.32	2.64			3.98	6.24	3.9	2.46	3.6	2.4			5.04	3.72	3.72	4.94	4.16
69	Nitrosospira_sp._Nsp41	AY123833	NtrSpe10					3.18	2.5	5.08	4.2	2.88	3.36			3.2	4.88	1.8	1.94		3.6	1.2	2.74	5.64		3.9		5.28	4.8	2.28		2.88		5.76			4.08		2.64		2.4	2.88				4.02	4.82
273	Nitrosomonas_communis	AF272399	NtrCommu																	5.64										5.1				2.52	0.0001		2.64	5.6
272	Nitrosomonas_communis	AF272399	NitCommu																	5.64										5.1				2.52	0.0001		2.64	5.6
70	uncultured_bacterium	EF990675	UncB2224					2.88	3.3	4.08	3.52	2.88	3.36	4.44	4.64	3.44	3.68	3.24	1.1	0.0001	0.0001	1.44	2.04	5.04	4.44	3.9		4.08	3.6	4.08		3.68		4.56			2.78	4.8	2.64	3.84	3.6	1.68		5.16	3.92	3.72	4.68	3.6	5.16
71	Nitrosospira_sp._Nv6	AY123826	NtrSpec5						4.84	4.92	3.96	4.85				4.64			2.3	3.21	1.2	3.6	4.8	3.84	4.68	5.22		3.72	2.91	3	2.94	2.88	3	3.12	0.48	0.48	1.68	2.7	3.6	3	3.6	4.32	5.02	5.16		2.52	3.48		5.06
72	Nitrosovibrio_tenuis	U76552	NtvTenui						4.84			4.85				4.64		5.4	2.3	3.21	1.2	3.6	5.5	3.84	4.68	5.22	3.96	3.72	2.91	3	4.14	2.88	3	3.12	2.52	2.12	1.68	4.74	3.6	3	4.8	4.32	5.02	5.16		2.52	3.48		5.06
73	Nitrosospira_sp.	AJ298686	NtsSpec6						3.4	5.28	4.32	4.85				3.44			2.6	0.91	1.2	2.4	6				4.92	3.24	2.91	4.08		4.08		4.32	0.0001	0.0001	3	3.9	4.8		3.6	3.96		5.16	5.12	3.72	4.68	5.1	5.16
74	uncultured_bacterium	DQ917315	UncBa772						3.4	5.28	4.32	4.85				3.44			2.6		1.68	2.4					4.92	3.24	2.91	4.08		4.56		5.28	1.2	0.0001		5	6.12		4	3.96		5.16		3.72	4.68		5.16
75	Nitrosospira_briensis	AY123821	NtsBrie5					1.41	3.94			2.78	3.26			2		3.24	3.71	1.2	3.6	1.2	2.04	5.04	4.44	4.8				4.08				4.32			2.78	5.1	0.0001	3.84	2.88	2.52			5.36	3.72	4.68	4.94
76	uncultured_ammonia-oxidizing	EU667703	UncA6265					1.41	3.7			2.78	3.26			2		3.24	3.5	1.2	1.2	1.2	2.04	5.04	4.44	4.8				4.2		4.08	5.52	4.32			2.78	5.1	0.0001		3.12	2.52	4.62	3.96		1.32	2.28		3.86
77	Nitrosospira_sp._Nsp40	AY123840	NtrSpe17					3.18	4.98			3.98	4.16			3.2	3.68		2.3	2.6	0.0001	1.2	4.44	3.84	3.24	5.1		5.28	3.9	4.08		3.68	3.72	3.12	2.08	3.16	2.3	0.0001	1.2	3.84	2.4	2.88	3.9	3.24	5.12	1.32	2.28	4.8	3.2
78	Abell_TILL-E8-M13F	ARB_51599BAA	AlIYyyy8					1.98	4.98	5.8	5	2.78	2.96			4.4	4.88		2.6	2.6	0.0001	2.4	3.6	3.48	3.06	4.8	3.48		5.1			3.68	2.52	4.32	2.08	3.16	2.3	1.44	0.0001	3.84	3.6	3.18	4.62	3.56	3.92	1.32	2.28	3.5	2.76
79	uncultured_bacterium	EU620207	UncB1751					0.78	4.98	5.28	4.72	3.98	4.16			4.4	3.68		2.3	2.6	0.0001	1.2	3.6	3.48	3.06	3.6	3.48		4.38			3.68	2.52	5.52	2.08	3.16	2.78	1.44	0.0001	3.84	2.4	4.08		4.8	3.92	2.63	4.25	3.5	4.8
80	Abell_WWTP-B6-M13F	ARB_2817AFA7	AlWYyyy5					4	3.78			5.18				4.4			2.6	1.2	0.0001	3.6	5.4	4.44	3.24	5.1		5.28	4.2			3.68	2.88	3.12	3.4	3.16	0.0001	0.0001	2.4	3.84	4.08	4.08	4.62	3.56	6	1.32	2.28		2.76
81	Nitrosomonas_sp.	AJ298692	NitSpec9					4	3.78			5.18				4.4			2.6	1.2	0.0001	3.6	5.4			5.1		5.28	4.2			3.68	2.88	3.12	3.4	3.16	0.0001	0.0001	2.4		4.08	4.08	4.62	3.56	6	1.32	2.28		2.76
82	Nitrosospira_briensis	U76553	NtsBrien						4.98			5.9				2.04	5.5		1.31	0.3	0.0001	0.48	4.44	5.64				6	5.1			3.68	3.12	3.84	2.08	3.16	0.0001	0.0001	5.1	4.2	3.6	3.32	3.18	2.76	5.88	1.32	2.28		2.76
83	Nitrosospira_sp._Nsp1	AY123828	NtrSpec7					3.09	4.98			3.98	4.16			2	3.68		2.51	0.3	0.0001	0.0001	4.44	4.44	3.24	5.1		5.28	3.9			3.68	2.88	3.12	2.08	3.16	0.0001	0.0001	1.2	3.84	2.4	2.52	4.62	3.56	3.6	1.32	2.28	3.9	2.76
84	Abell_TILL-G6-M13F	ARB_69BF3555	AlGYyyy5					1.89	4.98	4.08	4	3.08	2.96			2	4.88		2.6	1.2	0.0001	0.0001	4.44	4.44	3.24	6			5.1			3.68	2.52	5.52	2.08	3.16	1.2	0.0001	1.2	3.84	2.88	2.52		4.8	6	2.63	4.25		4.8
85	uncultured_ammonia-oxidizing	DQ103325	UncA1128					2.7	3.3			4.08				4.64		4.44	3.14	2.3	0.0001	3.84	1.2	6.24		4.14	3.3	4.08	3.8	4.92	4.26	4.88		4.56			5.42		5.04	0.0001	2.4	2.88				3.96	4.92	6.14
86	uncultured_soil	DQ396816	UncuS212					4.11	3.6			4.37				1.56		4.44	1.31	1.2	0.84	1.2	0.0001	5.64	5.88	4.98	3	4.92	4.11		3.9	3.68	3.36	2.64	5.28		3.98	6.24	3.9	2.64	6	2.04			0.0001	3.96	4.92	0.0001
87	uncultured_ammonia-oxidizing	AY249669	UncAm619					3.9	3.6			2.4	3.18			2.22		4.44	2.3	0.6	2.4	3.06	3.24	5.64	5.88	3.84	3.66	5.28	5.1	4.08		4.08		4.08	6		4.58		2.94	2.4	0.0001	0.0001		5.16	0.0001	3.72	4.68	0.0001	5.16
88	uncultured_bacterium	FN691041	UncB1234					3.9	2.74			4.61				3.24		4.44	3.5	2.3	3.6	2.64	2.4	6.24		4.68	3.42			4.08	3.96		5.28	5.28	6	5.5	5.64		2.7	2.94	0.0001	1.44	5.34	4.68		3.14	4.2		4.68
89	uncultured_ammonia-oxidizing	EF122020	UncA1347					2.7	3.6			5.42				3.68		4.44	2.3	2.3	1.2	2.64	3.24	6.24		5.04	3.66	5.52	4.44	4.08				5.04	6		5.42		1.68	2.7	1.2	1.92		5.16		3.72	4.68	6.14	5.16
90	uncultured_bacterium	GU138126	UncB3048					3.9	3.6			3.17	3.74			1.8		4.44	2.3	2.9	2.4	2.64	3.24	6.24		4.68	3.66			4.2	4.8	4.08	5.52	3.84	6		5.42		2.7	2.7	0.48	0.0001	4.62	3.96	5.36	2.52	3.48	4.94	3.96
91	Nitrosospira_sp._Nl5	AY123832	NtrSpec9					3.9	3.64			4.08		5.52	5.52	2.24		4.2	1.5	3.7	3.4	2.64	1.9	6.24		5.58	1.68	2.4	2.7	2.88		4.08	5.52	4.56	5.64	5.14			5.04	2.4	4.08	0.48	2.48	1.68	5.6	0.48	0.48	5.18	1.58
92	uncultured_bacterium	GU138129	UncB3045					2.7	4.5	4.08	3.12	5.09				3.68		4.08	2.3	3.5	1.2	2.64	1.2	5.84		4.92	3.3	5.16	4.35			2.88		5.76			4.94		2.4	1.8	2.88	1.92			5.36	3.96	4.92	4.94	5.4
93	Abell_TILL-F12-M13F	ARB_5AFB3749	AlFYyy12					2.7				5.09				3.68		4.44	2.3	2.3	4.8	2.64	1.2	4.92	5.34	4.92	3.3	5.16	4.35	4.2				5.76			5.42		2.4	3.6	2.88	1.92		5.4	6.24	3.96	4.92	6.14	5.4
94	uncultured_ammonia-oxidizing	AY256364	UncAm717					2.91	4.7			5.09				2.24		4.44	2.3	2.9	4.8	1.2	1.2	5.64	5.88	4.92	3.3	5.16	4.35	5.28				5.76			5.42		2.4	0.0001	2.4	2.76		5	6.24	2.76	3.72	6.14	4.2
95	uncultured_bacterium	GU138127	UncB3047					2.7				5.09				3.68		4.44	2.6	2.9	2.4	2.64	1.2	5.04	5.88	4.92	3.3	5.16	4.35	4.08		4.08		5.76			5.42		2.4	0.0001	4.08	1.92		5.4		3.96	4.92	6.14	5.4
96	uncultured_ammonia-oxidizing	GU183763	UncA5639					3.9								3.68		4.44	2.92	2.9	2.88	2.64	1.2	5.04	5.88	5.22	3.3	5.16	4.35	5.28	4.26	4.56		5.76			5.42		3.6	0.0001	2.88	1.92				3.96	4.92	6.14	5.4
97	uncultured_bacterium	AF070984	UncB3501					2.7	5.7			5.09				3.68		4.44	2.3		3.6	2.64	1.2			4.92	3.3	5.16	4.35	4.08		5.28		5.76					2.4		2.88	1.92		5.4		3.96	4.92		5.4
98	uncultured_bacterium	EU790789	UncB1712					2.7	5.7	5.28	4.32	5.09				3.68		4.08	1.64	2.3	4.8	2.64	1.2	6.24		4.92	3.3	5.16	4.35	4.08		4.08		5.76			5.42		2.4	0.0001	4.88	1.92		5.4	5.36	3.96	4.92	4.94	5.4
99	Nitrosospira_multiformis	AY177933	NtsMulti					2.7	5.7	4.08	3.6	5.09				3.68		4.08	1.64	2.3	4.8	2.64	1.2	6.24		4.92	3.3	5.16	4.35	4.08		4.08	6.24	5.76			5.42		2.4	0.0001	4.08	1.92		5.4		3.96	4.92	6.38	5.4
100	Nitrosospira_multiformis	DQ228454	NtsMult3					2.7	5.7	4.08	3.6	5.09				3.68		4.08	1.64	2.3	4.8	2.64	1.2	6.24		4.92	3.3	5.16	4.35	4.08		4.08	6.24	5.76			5.42		2.4	0.0001	4.08	1.92		5.4	5.36	3.96	4.92	4.94	5.4
101	uncultured_bacterium	AF390130	UncBa458					3.9	5.7							3.68		4.44	3.14			2.64	1.2			5.58	3.3	4.32	3.24	4.2			4.32	3.84					2.88		2.88	1.92	4.86	4.2		2.76	3.72		4.2
102	uncultured_bacterium	AF390135	UncBa463					2.7				5.09				3.68		4.44	2.54		6	2.64	1.2			4.92	2.22	5.16	4.35	4.2	5.04	5.28	4.92	5.76					2.4		2.88	1.92		5.4		2.76	3.72		5.3
103	QEst02	ARB_F21B9357	QEstt002					2.7	5.7			5.09				3.68		4.44	2.3	2.3	1.2	2.64	1.2			4.92	3.3	5.16	4.35	3.72	5.34	2.88		5.76					2.4	2.04	1.68	1.92		5.4	6.24	3.96	4.92	6.14	5.4
104	uncultured_ammonia-oxidizing	AY736922	UncA1091					2.7				5.09				3.68		4.44	2.3	2.3	1.2	2.64	1.2			4.92	3.3	5.16	4.35	4.2		2.88		5.76			5.42		2.4	2.04	1.68	1.92		5.4	6.24	3.96	4.92	6.14	5.4
105	Abell_TILL-C2-M13F	ARB_1EFC28CB	AllYyyy2					2.7	5.7			5.09				3.68		5.64	1.64	3	3.6	2.64	2.4	3.48	3.06	3.48	3.3	5.16	4.35	4.2		4.88	5.64	5.76	5.28		2.78	6.24	2.4	3.84	2.88	1.92		5.4	3.92	3.96	4.92	3.5	5.4
106	uncultured_bacterium	DQ480851	UncBa694					2.7	5.7			5.09				3.68		5.64	1.64	3	4.8	2.64	2.4			3.48	3.3	5.16	4.35	4.2		4.08	5.64	5.76	5.28		5.42	6.24	2.4	2.64	2.88	1.92		5.4		3.96	4.92		5.4
107	uncultured_ammonia-oxidizing	EF107812	UncA1294					1.71	2.2	5.04	4.56					3.8	4.18	3		0.0001		1.8	0.7	5.64		3.78	2.76	3	2.19				4.56	4.32			3.98		3.6		4.4	3.72			0.0001			0.0001
108	uncultured_bacterium	FN423498	UncB3594					1.8	2.2							4.4	4.18		2.24	0.0001	0.0001	2.4	3.6	5.64	5.88	4.98	4.92	3	2.19		2.94	3.68	5.16	4.32	6	4.3	3.98		3.6	2.64	3.6	4.08		4.76	1.2	2.52	3.48	1.2	3.96
109	uncultured_ammonia-oxidizing	EF207177	UncA1400					3.18	2.2			4.85				4.64	4.78	4.44	1.31	0.0001	0.0001	2.64	0.0001	5.64	5.88	4.98	4.2	3.72	2.61	2.82		3.68		3.12	5.28	4.78	3.98		3.6	3.2	4.8	2.88			1.44	2.63	3.29	1.44	3.8
110	uncultured_bacterium	DQ480869	UncBa712					2.7	2.2			5.18				4.64		3.84	1.1	0.0001	1.2	3.84	0.0001	5.64	5.88	5.34		4.08	3		4.14	4.88		1.92			4.58		2.4	1.2	4.8	2.88			0.0001	3.96	4.92	0.0001
111	Abell_TILL-C10-M13F	ARB_D1CFAB2	AllYyy10					2.7	2.2			5.18				4.64		4.44	1.1	0.0001	2.4	3.84	0.0001	5.64	5.88	5.34		4.08	3	6	4.14	4.08		1.92			4.58	5.34	2.4	1.2	4.8	2.88			0.0001	3.96	4.92	0.0001
112	uncultured_bacterium	GQ906692	UncB3084					3.7	2.2	4.8	4.4	4.85						4.44	3.14	0.0001	0.0001	5.04	0.0001	5.64	5.88	3.78		3.72	2.91	4.08		4.88	4.68	3.12			3.98	5.34	3.6	2.4	2.4	4.08			2.4	3.96	4.92	2.3
113	Abell_TILL-G9-M13F	ARB_96C60C90	AlGYyyy8					2.91	2.2			4.85				2.6		4.44	4.58	1.2	0.0001	1.8	0.0001	5.64	5.88			3.24	2.91	4.92	5.34	4.88		4.32			3.98	5.34	4.8	2.64	3.6	2.52			0.0001	3.96	4.92	0.0001
114	uncultured_bacterium	FJ447344	UncB1480					2.91	3.64			4.85				2.6		4.44	3.14	1.2	0.0001	1.8	0.0001	5.64	5.88			3.24	2.91	4.92	5.34	4.88		4.32			3.98	5.34	4.8	2.64	3.6	2.52			0.0001	3.96	4.92	0.0001
115	Abell_TILL-B6-M13F	ARB_63152B0	AbIYyyy6					2.91	2.2			4.85				2.6		4.44	3.14	1.2	0.0001	1.8	0.0001	5.64	5.88			3.24	2.91	4.92	5.34	4.88		4.32			3.98	5.34	4.8	2.64	3.6	2.52			0.0001	3.96	4.92	0.0001
116	uncultured_bacterium	DQ480820	UncBa663					2.91	2.2			4.08				2		4.44	0.0001	0.6	2.4	1.2	0.0001	5.04	5.88	4.14		4.08	3.8	4.08		4.88	5.52	4.56			3.98	5.34	5.04	3.3	2.4	2.52	1.28	0.48	2.72	0.48	0.48	2.4	0.48
117	uncultured_bacterium	EU620218	UncB1740					1.5	2.2	5.52	4.48	5.28					4.18	4.44	0.0001	0.0001	1.2	4.44	0.0001	5.64	5.88	4.14		3.36	3.08	4.08		3.68		5.76			3.98	5.34	5.04	2.4	2.4	4.08	1.28	0.48	0.0001	0.48	0.48	0.0001	0.48
118	uncultured_bacterium	EU620223	UncB1735					2.7	2.2			4.08				4.64		4.44	0.44	0.6	2.4	3.84	0.0001	5.64	5.88	2.7		4.92	4.64	2.88	3.9	3.68		5.4			3.98	5.34	5.04	2.4	2.4	2.88	3.12	3.12	0.0001	3.12	3.12	0.0001	3.12
119	unidentified_bacterium	AY667589	UniBa155					2.7	2.2			4.08				4.64		4.44	1.1	0.6	1.2	3.84	0.0001	5.64	5.88	4.14	4.2	4.08	3.8	5.28	5.34	4.88		4.56	5.28	4.78	3.98		5.04	2.4	2.4	2.88	2.48	1.28	0.0001	0.48	0.48	0.0001	0.48
120	uncultured_bacterium	DQ480872	UncBa715					2.91	2.2			4.08				2		4.44	0.44	0.6	2.4	1.2	0.0001	5.64	5.88	4.14	4.2	4.08	3.8	4.08		1.68		4.56	5.28	4.78	3.98		5.04	2.4	2.4	2.52	1.28	0.48	0.0001	0.48	0.48	0.0001	0.48
121	uncultured_bacterium	DQ480768	UncBa611					2.91	2.2			4.08				2		4.44	0.44	0.6	3.84	1.2	0.0001	5.64	5.88	4.14	4.2	4.08	3.8	4.08		1.68		4.56	5.28	4.78	3.98		5.04	2.4	2.4	2.52	1.28	0.48	0.0001	1.2	1.68	0.0001	0.84
122	uncultured_ammonia-oxidizing	GQ143509	UncA2451					1.5	2.2			5.28					4.18	4.44	0.0001	0.0001	1.2	3.84	0.0001	5.64	5.88	4.14		3.36	3.08	4.08	4.14	3.68	5.16	5.76			4.58	5.34	5.04	2.76	6	4.08	1.28	0.48	0.0001	0.48	0.48	0.0001	0.48
123	uncultured_bacterium	DQ480792	UncBa635					2.7	2.2			4.85				3.44		3.24	0.0001	0.0001	2.4	2.64	1.2	5.64	5.88	3.78		4.92	4.01	4.08	4.14	2.88	5.28	4.32			4.58		4.8	2.4	2.4	1.68	1.28	0.48	0.0001	0.48	0.48	0.0001	0.48
124	Nitrosospira_sp._Nsp2	AY123822	NtrSpec2					2.7	2.2			4.85				4.64		5.54	0.0001	0.0001	2.4	3.84	1.2	5.64			4.2		4.01	4.08	4.14	2.88	5.28	5.52		4.78	4.58		6	5.2	2.4	2.88	2.24	1.44	0.0001	1.44	1.44	0.0001	1.44
125	Nitrosomonas_communis	AJ298705	NtrComm2					2.7	2.2			4.85				4.64		4.44	0.0001	0.0001	2.4	3.84	0.0001				4.2		4.01	4.08	4.14	2.88	5.28	5.52	5.28	4.78	4.58		6		2.4	2.88	2.24	1.44	0.0001	1.44	1.44	0.0001	1.44
126	Abell_TILL-C11-M13F	ARB_8A4DFC77	AllYyy11					3.9	3.4			3.88	3.18					4.44	0.0001	0.0001	2.4	3.84	0.0001	5.64	5.88	1.74		4.38	5	4.08	4.14	3.44	5.28	4.86			4.58	5.34	5.04	1.2	2.4	4.08	2.24	1.44	0.0001	1.44	1.44	0.0001	1.44
127	Nitrosospira_sp._Nsp17	AY123825	NtrSpec4					1.71	2.68	4.8	4.4					4.4	4.18	4.44	1.2	0.0001		2.4	0.0001	4.44	4.68	3.78		3	2.19	2.88				4.32			3.98	5.34	3.6	3	4.4	4.92	1.2	1.2	0.0001	0.0001	0.0001	0.0001	1.1
128	NoNam235	ARB_D60F7A6E	NoNam235					2.7	2.2	6	5.6	4.85				3.44		4.44	0.0001	0.0001	2.4	2.64	0.0001	5.64	5.88	3.78	4.2	3.72	2.91	2.88		2.88		3.12	5.28	4.78	4.58		3.6	2.4	6	1.68	0.0001	0.0001	0.0001	0.0001	0.0001	0.0001	0.0001
129	QEst07	ARB_FE063B0	QEstt004					2.7	2.2	6	5.6	4.85				3.44		4.44	0.0001	0.0001	2.4	2.64	0.0001	5.64	5.88	3.78	4.2	3.72	2.91	2.4		2.88		3.12	5.28	4.78	4.58		3.6	2.4	6	1.68	0.0001	0.0001	0.0001	0.0001	0.0001	0.0001	0.0001
130	uncultured_bacterium	FN423468	UncB3624					2.7	2.2	4.8	4.4	4.85				4.64		4.44	0.0001	0.0001	2.4	3.84	0.0001	5.64	5.88	3.78		3.72	2.91	2.88		3.44	4.68	3.12			3.98	5.34	3.6	2.4	2.4	2.88	0.0001	0.0001	0.0001	0.0001	0.0001	0.0001	0.0001
131	uncultured_bacterium	FJ890591	UncB1406					2.7	2.44	4.8	4.4	4.85				4.64		4.44	0.0001	0.0001	2.4	3.84	0.0001	5.04	5.88	3.78		3.72	2.91	2.88		3.44		3.12			3.98	5.34	3.6	2.4	2.4	2.88	1.2	1.2	0.32	1.2	1.2	0.0001	1.2
132	uncultured_bacterium	FJ890542	UncB1455					4.14	2.2	6.24	5.84	4.85						4.44	0.0001	0.0001	2.4	5.28	0.0001	5.64	5.88	3.78		3.72	4.11	4.08		3.44		3.12			3.98	5.34	3.6	2.4	2.88	4.32	2	1.2	0.0001	0.0001	0.0001	0.0001	1.1
133	UncB2645	AY944215	UncB2645					2.91	2.2	4.8	4.4	4.85				2		4.44	0.0001	0.0001	2.4	1.2	0.0001	5.64	5.88	3.78		3.72	2.91	2.88		2.88		3.12			3.98	5.34	3.6	2.4	3.6	2.52	0.0001	0.0001	0.0001	0.0001	0.0001	0.0001	0.0001
134	uncultured_soil	AJ538159	UncuSo80					2.7	2.2	4.8	4.4	4.85				3.44		4.44	0.0001	0.0001	2.4	2.64	0.0001			3.78		3.72	2.91	2.88		2.88		3.12			3.98	5.34	3.6	2.4	3.6	1.68	0.0001	0.0001	1.2	0.0001	0.0001	1.1	0.0001
135	uncultured_bacterium	GQ906697	UncB3079					4.9		5.28	4.32							3.6	4.76	6.14		5.04	2.86			4.74	2.04	4.32	3.78				3.72						5.88			3.42		5.24		2.04	2.04		3.94
136	uncultured_ammonia-oxidizing	EU667746	UncA6222							5.28	4.8					5.28		4.2	2.51		2.4	4.68	4.9				2.94						3.36	6.12					5.1			2.85		4.76		2.72	4.08		3.96
137	uncultured_bacterium	GQ906696	UncB3080					5.1	4.8	3.6	2.72					4.88		4.44	5.48			2.64	3.24					4.98		4.92							6.36		3.6			3.12	5.58	5.92		4.68	5.64		6.12
138	uncultured_ammonia-oxidizing	EF623605	UncA1717					4.11	5.57	4.8	4.4					3.2	3.7					2.4	5.76					4.38	3.48				3.84						6		6	3.92	5.34	5.28		4.44	5.64		5.4
139	uncultured_bacterium	GQ906700	UncB3076						5.57	6	5.12					3.96		4.44	5.48	4.78		2.4	4.2					4.38					2.52	4.14				5.1	3.9		5.28	3.6
140	uncultured_ammonia-oxidizing	EF615193	UncA1633						2.4	6	5.12					5.16		4.44	5.48	4.78		3.6	4.2					4.38					3.72	4.14					3.9			4.2
141	uncultured_ammonia-oxidizing	EF615118	UncA1558						3.6	6	5.12					5.16		4.44	5.48			3.6	4.2					4.38					2.04	4.14					3.9		5.28	4.2
142	uncultured_ammonia-oxidizing	EF615131	UncA1571						4.8	6	5.12					3.96		4.44	5.48	4.78		2.4	4.2										3.72	5.34					5.1		5.28	3.6
143	uncultured_ammonia-oxidizing	EF615184	UncA1624						3.6	6	5.12					3.96		3.24	5.48			2.4	4.56					4.38					3.72	4.14		4.78			3.9		5.28	3.6
144	Nitrosomonas_cryotolerans	AF272402	NitCryot					4.9			5.16	3.4	2.7							3.8	4.92					5.1	2.94										4.92				5.6					5.9
145	Nitrosomonas_cryotolerans	AJ298712	NtrCryo2					4.9			5.16	3.4	2.7							3.8	4.92					5.1	2.94										4.92				5.6					5.9
146	Nitrosomonas_cryotolerans	AF272402	NtrCryot					4.9			5.16	3.4	2.7							3.8	4.92					5.1	2.94										4.92				5.6					5.9
147	uncultured_ammonia-oxidizing	AB449338	UncA4814						5.37									1.8		1.8	4.6		1.9				3.48								4.92		3									4.7	5.6
148	uncultured_bacterium	EU244491	UncBa941						4.8	4.08	3.6	5.57								3.6			5.76	5.4		3.54	4.26							5.88		5.3	6.6			4.38	6				4.8			5
149	beta_proteobacterium	EU651767	BetPro30						4.47	5.28	4.8									1.8		5.64	5.76			4.74	4.26									5				3.94	6
150	uncultured_bacterium	EU244517	UncBa965						4.47	5.64	5.24	4.37						4.7		4.2				5.4			4.26														6
151	Nitrosomonas_sp.	AF339043	NitSpe20						5.61			5.37	4.46					5.54			3.81	5.64				3.84															4.8
152	Nitrosomonas_marina	AF272405	NtrMari3						5.37									6.14		4.2			4.8			4.98					4.08						5.4		6		4.8					4.26
153	uncultured_bacterium	AM295549	UncBa294									5.57				3.18		6.14		4.2		1.62	5.76			3.84								5.88			5.4				5.28	4.04				4.98
154	uncultured_ammonia-oxidizing	AY352967	UncAm797									4.85				4.4		4.7		2.6		4.8				3.54	4.56	5.28									5.18		4.8		3.6	4.08				2.82	3.92		5.04
155	uncultured_ammonia-oxidizing	EF431886	UncA1465						4.47	4.8	4.8	5.57				3.96				3.8		4.8	4.8				4.8							5.88			5.18				4.8	3.8				3.8	5		6.12
156	Nitrosomonas_sp.	AF339041	NitSpec5						4.17			5.37	4.46					4.7				5.64	5.5				3.36				3.9										6
157	Nitrosomonas_aestuarii	AF272400	NtrAestu						4.17			5.37	4.46					5.9		3.8			5.5				3.36				3.9						5.18				6
158	Nitrosomonas_sp.	AF339038	NitSpec6							5.64	5.64	5.7						5.9				4.44					5.22														4.8
159	uncultured_bacterium	EU718518	UncB1716						4.17									5.54		3.8		5.64	5.5			3.84	3.36				3.9			4.74							6
160	Nitrosomonas_sp._Nm143	AY123816	NitSpe22							4.8	4.4	4.7				3.18		3.5		1.8		4.02	4.3				4.52							4.68					3.9		6	2.4			5.84			4.84
161	Nitrosomonas_sp.	AY123816	NitSpeci							4.8	4.4	4.7				3.18		3.5		1.8		4.02	4.3				4.52							4.68					3.9		6	2.4			5.84			4.84
162	Nitrosomonas_sp.	EU670848	NitSpe12									5.18				3.62		4.1		4.2		4.02	5.26				3.68	5.64						5.16					3.6		6	2.88
163	Nitrosomonas_sp.	AB212172	NitSpe_i									5.18						4.1		4.2		5.22	5.26				3.08	5.64			4.26			5.16					3.6		6	3.48				4.98
164	uncultured_bacterium	EU244498	UncBa947						4.61		5.16	5.18				3.62		3		3.8		4.02	3.1				3.5	5.64						5.16					3.6		6	2.88				4.74
165	uncultured_ammonia-oxidizing	DQ501180	UncA1175						5.61			4.7				3.18		3		1.8		4.02	3.1				3.5				6			4.68			5.28		3.9		6	2.4				4.98
166	B20_14-M13F	ARB_68381694	BMfYyy26						4.61			5.18				3.62				5		4.02	3.6					5.64			3.6			5.16					3.6		6	2.88
167	uncultured_ammonia-oxidizing	DQ501234	UncA1229						4.61			5.18						4.94		5		4.86	4.3				3.5	5.64			4.26			5.16					3.6		6	3.72
168	UncB3470	AF211888	UncB3470						4.61			5.18						4.1				5.22	4.3				3.5	5.64			4.26								4.4			3.48				5.24
169	uncultured_ammonia-oxidizing	AY702596	UncA1009						4.61			5.37	4.46					4.1		5		5.22	5.26				3.5												5.1		6	4.2
170	B5_15-M13F	ARB_1780C93A	BMfYyy12						4.61			5.18				3.62		4.1		5		4.02	4.3				3.5	5.64			4.26			5.16					3.6		6	2.88
171	uncultured_ammonia-oxidizing	EF615108	UncA1548						5.61			4.7						5.3		3.8			5.5				3.02				4.26			4.68					3.9		6	3.84
172	uncultured_ammonia-oxidizing	AY702577	UncAm990						4.61			4.7				3.18		5.3		3		4.02	5.5				3.02				4.26			4.68					3.9		6	2.4				5.24
173	AOB_upper_24-M13F	ARB_DEE52601	AOrMFYy8						4.61			4.7				3.18		5.3		3		4.02	5.5				3.02				4.26			4.68					3.9		6	2.4				5.24
174	uncultured_ammonia-oxidizing	AY702586	UncAm999						4.61			4.7				3.18		5.3		3		4.02	5.5				3.02				4.26			4.68					3.9		6	2.4				5.24
175	uncultured_bacterium	EU744309	UncB1676							4.08	4							4.2		3.6		4.44	2.74			3.54	2.64						6.48		5.64		3.98		6	3.94	4.8					4.02
176	QEst23	ARB_F3859EA4	QEstt011						5.37	5.28	4.8							3.5		3.6		4.44	2.74				4.56										6.14		6	3.94	6
177	QEst04	ARB_938039EE	QEstt003						5.37									3.5		3.6		4.44	2.74				4.56										6.14		6	3.94	6
178	uncultured_ammonia-oxidizing	AF293067	UncAm479							5.28	4.8	5.9				4.38		5.54		5.4		5.22		5.4	5.4	5.34								4.68					5.1		3.6	4.64				3.54	4.64		5.54
179	uncultured_bacterium	GQ258525	UncB3218						4.47	4.08	4					2.42		4.7				2.82	3.94	5.04	5.46	3.54	4.56										4.32		6	3.94	6	3.32
180	uncultured_beta	AF196811	UncuB396						5.37	2.88	2.8									2.4		4.02				3.54											3.74		6		4.8					4.11
181	uncultured_bacterium	GQ258605	UncB3141															4.7		4.4			5.5	5.4	5.64												6.24		5.64	2.76	6
182	uncultured_bacterium	GQ258558	UncB3186							5.28	5.2									5.6																	4.08		5.64	3.94	6
183	Nitrosomonas_sp._Nm86	AY123819	NitSpe24						5.37	4.08	4	4.85						3.5		2.4		4.86	2.74			4.74	4.56	4.08	3.75	5.8				5.16			3.5		4.8	3.94	4.8	3.33	5.6	5.8		3.9	5		5.9
184	UncB2237	EU071127	UncB2237						5.37	4.08	4	4.85						3.5				4.86	2.74				4.56	4.08	3.75	5.8									5.6		4.8	3.33	5.6	5.8		3.9	5		5.9
185	Nitrosomonas_sp._Nm59	AY123831	NitSpe27						4.6	5.28	5.2	5.57				4.02				4.2		4.86		5.04	5.46	3.54	4.2										3.74				4.8	3.65				5.34
186	uncultured_bacterium	GQ452115	UncB1379						4.6	5.28	5.2	5.57				4.02				4.2		4.86				3.54	4.2										4.7				4.8	3.65				5.34
187	Nitrosomonas_sp.	AF327919	NitSpec3						4.6		4.8							5.12		3.6	5.01		5.5	5.04	5.46		4.2									5.14	3.74				6		3.2	3.4		1.5	2.6		3.5
188	uncultured_bacterium	DQ444205	UncBa593						5.7	5.28	4.8							4.7		3.6	3.81		5.5	4.2	5.04		3.24										4.94				4.8		4.64	4.84		2.64	3.44		4.94
189	uncultured_bacterium	AY356409	UncB2823						4.17	4.8	4.4			5.64	5.04	5.22		2.3		3		5.22	4.06				3.84							4.74						2.74	4.8	4.97
190	Nitrosomonas_sp.	AF327918	NitSpec4									5.81				4.2		4.7				3.6	5.26			3.84	4.26	5.52			6.24			6.12			4.7		5.1		4.8	3.84
191	Nitrosomonas_ureae	AF272403	NtrUrea3						4.17							3.6		4.7		4.2		3.6	5.26			2.64	4.26							2.34			4.7		4.6		6	4.37				5.1
192	uncultured_Nitrosomonadaceae	FJ603088	UncNi156						4.17	1.68	1.6							5.3		3.6		4.02	5.26	5.4	6.24	3.54	2.82										3.74		6		4.8		4.38	4.72		2.82	3.92		4.82
193	uncultured_Nitrosomonadaceae	FJ603094	UncNi150						5.61											5.4		4.02				3.84	4.14										6.38			4.18	4.8					3.9	5		5.9
194	uncultured_bacterium	GQ258510	UncB3233						5.37	4.08	3.6							5.3		3.6			5.26	5.04	5.46	3.84	3										3.74		6		4.8		4.38	4.72		2.82	3.92		4.82
195	Nitrosomonas_sp._Nm47	AY123830	NitSpe26					3.91		2.88	2.8	4.85						5.3		4.2		4.86	5.26	5.04	5.46	3.54	3	4.08	3.75					5.16			3.74		4.8		3.6					2.82	3.92		4.82
196	Nitrosomonas_sp.	AY958704	NitSpec2					4		2.88	2.8	4.85						5.3		2.4			5.26	4.68	5.1	3.54	3	4.08	3.75					5.16			3.74		4.8		3.6		4.38	4.72		2.82	3.92		4.82
197	Nitrosomonas_oligotropha	AF272406	NtrOligo							5.28	5.2	4.37		5.88	5.88			5.3		3.6	5.01	4.86	5.26	4.68	5.1	3.54	1.8	5.28						4.68			3.74		5.1		3.6	4.05	4.38	4.72		2.82	3.92		4.82
198	uncultured_bacterium	GQ258588	UncB3157							2.88	2.8			5.64	5.04			5.3		3.6	5.01	4.86	5.26	4.68	5.1	3.54	1.8							3.54			3.74				3.6		4.38	4.72		2.82	3.92		4.82
199	uncultured_bacterium	GQ258499	UncB3244						4.65	4.08	4							5.3		4.2		5.22	5.26	5.04	5.46	3.54	3.48										3.74		6		4.8	4.28	4.38	4.72		2.82	3.92		4.82
200	uncultured_ammonia-oxidizing	DQ181661	UncA1139							2.88	2.8							5.3		3.6	5.01		5.26	5.04	5.46	3.54	3										3.74		6		3.6					4.02
201	uncultured_bacterium	GQ258501	UncB3242							2.88	2.8							5.3		2.4			5.26	5.04	5.46	3.54	3										3.74		6		3.6		4.38	4.72		2.82	3.92		4.82
202	uncultured_bacterium	EU708497	UncB3251							4.08	4							5.3		3.6			5.26	5.04	5.46	3.54	3										3.74		6		3.6		4.38	4.72		2.82	3.92		4.82
203	uncultured_ammonia-oxidizing	EU153152	UncA1778							5.28	4.8							3.5		3			4.06	5.04		4.34	4.92												6		6					3.54	4.64		5.54
204	uncultured_bacterium	FJ546436	UncB1166							4.08	4							5.18		2.4		4.86				4.74	3.54										2.78		6	3.04	3.96	3.89				5.25
205	uncultured_ammonia-oxidizing	FJ853310	UncA2288						5.37									5.9		5.9			5.5			3.84	3.54												5.6		3.6					4.11		5.5
206	Nitrosomonas_sp._Nm84	AY123818	NitSpe23							5.28	4.8									3.6		4.86		5.04	5.46	3.84	4.44										3.74		6	3.1	3.6
207	uncultured_bacterium	DQ480849	UncBa692							5.28	4.8					4.4				3.6		3.6		5.04	5.46		3.24										4.94		6		4.8					5.1
208	uncultured_bacterium	DQ480771	UncBa614						4.6											2.4						3.54	3.54										4.82		6		4.8					4.11
209	uncultured_bacterium	DQ480859	UncBa702							2.88	2.8									4.8		4.86				4.2	4.14			5.02							4.7			3.04	4.8
210	uncultured_ammonia-oxidizing	EF615180	UncA1620																	3.6		4.64		5.04		4.2	3.54										4.94		5.1		4.8
211	uncultured_bacterium	GU045743	UncB2945									5.9								4.8						5.34	4.38							5.52					5.1		4.8	4.01
212	uncultured_ammonia-oxidizing	EF623616	UncA1728						4.65			5.7	4.7			4.38		5.9				4.02	5.5				4.56							4.26					4.38		3.6	3.84	3.2	3.4		1.5	2.6		3.5
213	uncultured_ammonia-oxidizing	AY353001	UncAm831						4.47	4.38	4	5.57				4.38		5.54		3		4.02		5.4	5.64		4.2							5.88			4.7			3.04	6	4.64				4.74
214	uncultured_bacterium	GQ258561	UncB3183						4.41					5.64	5.04	4.86		4.7		3.8		4.86	3.94				3.48				4.38			4.74			6.14				5.28
215	uncultured_bacterium	DQ480853	UncBa696						5.61	5.28	4.8	5.21		4.44	4.44	3.66		4.7		3		4.86	3.94			3.84	3.9	5.28			4.98			3.24			4.7			3.04	6	3.62				4.04	5.24		6.14
216	uncultured_bacterium	GQ258563	UncB3181											5.64	5.04	4.86		5.9		3.8		4.86	4.3			3.84	3.24							3.54			5.9			3.04	3.6		5.1	5.44		3.54	4.64		5.54
217	uncultured_bacterium	GQ258529	UncB3214						5.37			5.37	4.46					5.9		3.8		4.86	4.3			3.84	3.24				5.88			4.98			4.7		5.1	3.04	3.6	4.05	5.1	5.44		3.54	4.64		5.54
218	uncultured_ammonia-oxidizing	AY702604	UncA1017						4.6		5.2	5.54		4.8	4.8	3.66				3.8		4.86	5.5			4.2	4.44	5.64						2.04			4.94		4.6	3.04	3.6	3.62				3.8	5		5.9
219	uncultured_bacterium	EU744326	UncB1659						5.37	5.28	5.2					4.86				3.8		4.86	4.3			3.84	1.8							4.74			4.7			3.04	3.6					3.8	5		5.9
220	uncultured_bacterium	EU315033	UncBa419						5.37	5.28	5.2			5.64	5.04	4.86		5.9		3.8		4.86	4.3			3.84	3.24							3.54			4.7			3.04	3.6					4.64
221	uncultured_ammonia-oxidizing	AJ515371	UncAm208						5.37	4.08	4			5.64	5.04	4.86						4.86					4.38							4.74							3.6		4.4	4.6		2.7	3.8		4.7
222	uncultured_bacterium	AB518195	UncB3548							4.08	4	5.37	4.46							3.8		4.86		5.04	5.46	3.84	4.38							4.98			4.94		5.1	3.04	3.6		4.4	4.6		2.7	3.8		4.7
223	uncultured_bacterium	GQ906675	UncB3101							4.08	4			5.64	5.04	4.02				3.8		4.02				3.84	4.38							3.54			4.94			3.04	3.6	4.61	5.6	5.8		3.8	5		5.9
224	uncultured_bacterium	FJ604800	UncB1456						5.37	4.08	4			5.64	5.04	4.86				3.8		4.86				3.84	4.38							3.54			4.94			3.04	3.6
225	Nitrosomonas_halophila	AY026907	NtrHalo4															3.72		5.5		6.24	4.42																		6.24		4.62	4.96		3.72	4.68		5.16
226	Nitrosomonas_halophila	AF272398	NitHalop							4.08	3.52							2.52		5.5		5.64	4.42																		6.24					4.02
227	uncultured_ammonia-oxidizing	GQ342684	UncA5387							4.8	3.92	4.92										6.24	5.4				3.84			6	6.24				6.12	5			5.34		6		5.12	4.92		4.62	4.92		4.32
228	uncultured_bacterium	GQ258538	UncB3206								5.12							3.5				4.8	4.3				4.62														6.24								5.64
229	uncultured_bacterium	FJ577857	UncB3780						5.8	4.08	3.6																								5.8	4.4							6.08	6.28		5.34			6.48
230	uncultured_bacterium	AB158737	UncBac51						5.37	5.64	5.24												6																		4.8					5.24			6.48
231	Nitrosomonas_sp.	AF327917	NitSpe_4							5.64	5.24																4.14								6	5.1					4.8
232	Abell_WWTP-F6-M13F	ARB_22DF52C8	AlMYyyy4							5.64	5.24																4.14								6	5.1					4.8
233	Nitrosomonas_eutropha	AY177932	NtrEutro							5.64	5.24																4.14								6	5.1					4.8
234	Nitrosomonas_sp.	DQ228468	NitSpec7																								4.14								6	5.1					4.8
235	Nitrosomonas_europaea	Z97861	NtrEuro2							5.64	5.24																4.14								6	5.1					4.8
236	Nitrosomonas_sp.	AJ298693	NitSpe10							5.64	5.24																4.14								6	5.1					4.8
237	uncultured_bacterium	GQ141715	UncB2931						5.37	4.74	4.04																4.02														6.24		5.84	5.64		3.6	4.56		5.04
238	uncultured_bacterium	AB121116	UncBac27						5.37	4.74	4.04																4.32														6.24		4.64	4.84		3.6	4.56		5.04
239	uncultured_bacterium	DQ088393	UncB3295						5.37	5.28	4.32																				5.34															5.28	6.24		6.72
240	uncultured_bacterium	GQ258589	UncB3156						5.37	5.28	4.32															5.34															6					4.7	5.76		6.24
241	uncultured_ammonia-oxidizing	GQ255578	UncA5469						5.37	5.28	4.32																														6					4.7	5.76		6.24
242	Nitrosomonas_sp.	DQ228469	NitSpe_3								4.8							6.14																		5.02										4.94	6		6.48
243	Nitrosococcus_mobilis	AF037108	NtcMobil						5.37		4.8	4.92																													6					5.28	6.24		6.72
244	Nitrosomonas_europaea	AF037107	NtrEuro3						5.37		4.8	4.92																													6					5.28	6.24		6.72
245	Nitrosomonas_europaea	L08050	NtrEurop						5.37		4.8	4.92																													6					5.28	6.24		6.72
246	Nitrosomonas_europaea	AJ298710	NtrEuro4						5.37		4.8	4.92																													6					5.28	6.24		6.72
247	Nitrosomonas_sp.	AF272411	NitSpe18						5.37		4.8	4.92																																		5.28	6.24		6.72
248	Nitrosomonas_europaea	AB070981	NtrEuro5						5.37		4.8	4.92																													6					5.28	6.24		6.72
249	Abell_WWTP-C6-M13F	ARB_7272CDE3	AlPYyyy5								4.8																4.14								6.12	4.3
250	Abell_WWTP-C11-M13F	ARB_5C8E07DB	AlPYyy10								4.8																4.14								6.12	4.3
251	uncultured_bacterium	FJ577848	UncB3788								4.8																4.62																5.84	5.64		3.6	4.56		5.04
252	QEst24	ARB_88E82829	QEstt012								4.8																														5.6		6.08	5.88		3.84	4.8		5.28
253	uncultured_Nitrosomonadaceae	FJ603084	UncNi160								4.8																														5.6		6.08	5.88		3.84	4.8		5.28
254	uncultured_ammonia-oxidizing	GQ255584	UncA5463							4.38	4																4.62																6.08	5.88		3.84	4.8		5.28
255	Nitrosomonas_sp.	1073..1861 AB079054	NitSpec8							4.38	4																4.14									5.1										5.28	6.24		6.72
256	Nitrosomonas_sp.	AY958703	NitSpe_2							4.38	4																4.62																			5.28	6.24		6.72
257	uncultured_bacterium	FJ812475	UncB3691								4.8																4.62																			5.28	6.24		6.72
258	uncultured_bacterium	AB495026	UncB2922							4.92	4.84									6.14							3.3								5.44	5.14					6.24					4.02			4.92
259	uncultured_bacterium	GQ258555	UncB3189							5.28	4.8												6
260	uncultured_ammonia-oxidizing	GU327814	UncA4803								5.12	4.6	3.9										4.8				3.36																			5.34			6.48
261	uncultured_ammonia-oxidizing	GQ143415	UncA2545								5.12	3.6	4.38									6	4.8				3.36															4.74				5.34			6.48
262	Nitrosomonas_nitrosa	AF272404	NitNitro								4.8	3.6	4.38			5.16		4.1				6	3.7				2.94			6												3.3				5.34	5.64		5.48
263	Nitrosomonas_nitrosa	AJ298714	NtrNitr3								4.8	3.6	4.38			5.16		4.1				6	3.7				2.94			6												3.3				5.34	5.64		5.48
264	Nitrosomonas_nitrosa	AJ238495	NtrNitro					5.1			4.8	3.6	4.38			3.96		4.1				4.8	3.7				2.94			6												2.1				5.34	5.64		5.48
265	Nitrosomonas_sp._Nm148	AY123815	NitSpe21								4.8	3.6	4.38			5.16		4.1				6	3.7				2.94			6												3.3				5.34	5.64		5.48
266	Nitrosomonas_nitrosa	AF272404	NtrNitr2								4.8	3.6	4.38			5.16		4.1				6	3.7				2.94			6												3.3				5.34	5.64		5.48
267	Nitrosomonas_sp.	AF272410	NitSpe17						5.9		4.8	4.6	3.9									5.64				5.34	4.32										5.2				6					4.74			5.88
268	Nitrosomonas_sp._Nm58	AY123820	NitSpe25						5.9		4.8	4.6	3.9														4.32										5.2				6.24		5.34	5.28		3.54	4.8		4.68
269	uncultured_bacterium	DQ480765	UncBa608							4.38	3.6	3.6	4.38					4.7				5.64															5.1
270	uncultured_ammonia-oxidizing	AB524522	UncA6101						4.37	4.38	3.6	4.6	3.9									5.64					3.78
271	Nitrosomonas_sp.	AF272408	NitSpe15						5.37	4.38	3.6	4.6	3.9										5.26				2.28
274	uncultured_bacterium	FJ890586	UncB1411					2.28	4.92		4.8	5.28					4.78	3.5				3.24	4.9						4.49										5.88							4.7	5.76		6.24
275	uncultured_bacterium	FJ755470	UncB1249								4.8	3.4	4.14					4.1					3.7			5.34	3.12			5.28							5.32		4.98				3.2	3.4		3.9	4.2		3.6
276	uncultured_bacterium	EU267573	UncB1117							5.1	4.4	4.6	3.9	6.24	5.64			5.9		5.74							3.9																			5			6.24
277	uncultured_ammonia-oxidizing	FN691143	UncA1912							4.8	4.4	3.6	4.38	5.88	5.88			5.9		5.74							3.9																			5			6.24
278	uncultured_ammonia-oxidizing	EU153135	UncA1761								5.6	3.6	4.38					4.7									4.2										5.1
279	uncultured_ammonia-oxidizing	AM851041	UncAm524							5.1	4.8	3.6	4.38					4.7					5.26				3.36										5.1
280	uncultured_ammonia-oxidizing	GU377304	UncA4800							5.1	4.8	4.44						4.7									4.2										5.1
281	uncultured_bacterium	EU267571	UncB1115							5.1	4.8	4.44						4.7		5.74
282	uncultured_bacterium	GQ906682	UncB3094						4.8													5.64	5.14				2.82								5.64		4.38
283	uncultured_ammonia-oxidizing	AY353000	UncAm830						3.7																		3.12
284	uncultured_ammonia-oxidizing	EU153128	UncA1754						4.8		4.8												5.14				2.82								5.64
285	uncultured_bacterium	EU275270	UncB1822						4.8		4.8											5.64	5.14				2.82								5.64
286	uncultured_ammonia-oxidizing	AF293069	UncAm481																				5.14				3								5.64
287	uncultured_bacterium	GQ258549	UncB3195						4.8		4.8												5.14				2.82								5.64
288	uncultured_bacterium	GU045750	UncB2938						4.8														5.14				2.82								5.64
289	uncultured_bacterium	EU852720	UncB3259							5.1	4.4									3.6																					5.6					5			6.24
290	unidentified_bacterium	AF272440	UniBac15								5.6									3.6		4.8																			5.6
291	uncultured_bacterium	AY356451	UncB2781						4.18		5.24											4.8																			4.4
292	Nitrosomonas_sp.	AF272407	NitSpe14						4.72		5.24											4.8																			4.4
293	Nitrosomonas_sp.	AF272401	NitSpe13						4.24		5.24											4.8																			4.4
294	Nitrosococcus_oceani	AJ298699	NtcOcea9						4.72		5.24											4.8																			4.4
295	Nitrosomonas_sp.	AF272409	NitSpe16						4.72		5.24											4.8																			4.4
296	Nitrosococcus_mobilis	AJ298701	NtcMobi2						4.72		5.24											4.8																			4.4
297	NoNam238	ARB_815763FB	NoNam238						5.81	4.08	3.6											3.84	6				4.74	4.98		5.8	5.88								5.6
298	NoNam254	ARB_2EBCBE5D	NoNam254						5.81	4.74	4.04	5.08										3.84	6				4.74	5.1		5.8			6.24						5.84			4.56
299	uncultured_ammonia-oxidizing	GU594236	UncA2018									5.61							3.89				5.64				3.54			3.4			4.68						5.1				4.16	3.36		1.98	3.08		3.32
300	uncultured_ammonia-oxidizing	AY702580	UncAm993						3.6	4.08	3.12	5.61											5.64			4.74	3.54			2.2			5.28			5.5			3.9		5.6					3.62	4.52
301	AOB-E10-M13F	ARB_E89CF9BE	AbEYyyyy						4.8	6	5.12	4.89										5.04	5.64				3.54									5.5			5.6		6
302	100723-21_E07_AOB_Clones-E4-M13F.ab1622	ARB_2B1A75	EAOAb499						4.8	6	5.12	4.89										5.04	5.64				3.54									5.5			5.6		6					3.92			4.92
303	uncultured_beta	AB261620	UncuBe10						3.6	4.8	3.92	5.61										4.86	5.64				4.02									5.5			4.7		6			4.92		3.92			4.92
304	uncultured_beta	AY785989	UncuB118						4.37	5.28	4.32											5.04	5.64				4.02			3.88	5.34		2.88						5.6							3.92
305	NoNam262	ARB_2CE28D4B	NoNam262
306	NoNam261	ARB_5A9D40D	NoNam261						5.57			4.17	4.46										4.44			4.74	3.54				5.1				6				3.9					5.24		3.14	4.04		4.44
307	100723-21_A05_AOB_Clones-A3-M13F.ab1620	ARB_170C2FE7	AAOAb498						4.8			5.01											4.44			4.74	3.54				5.16			4.74	6	5.5			4.6							3.92			4.92
308	uncultured_beta	DQ289944	UncuB102						5.57			4.17	4.46										4.44			4.74	3.54				5.1				6				3.9		6		5.1	4.04		2.34	3.44		3.24
309	UncB2226	EU125521	UncB2226						5.57			5.37											4.44				3.54								6				5.1		6			5.24		3.44	4.64		4.44
310	NoNam248	ARB_358C4F8D	NoNam248						5.57			5.37										5.04	4.44				3.54								6						6	4.05		5.24		3.44	4.64		4.44
311	100723-21_E12_AOB_Clones-M6-M13F.ab1627	ARB_BF525CAE	EABAb496						5.8			5.01											5.4			4.74	3.54				5.16			4.74		5.5			4.6							3.92
312	AOB-A9-M13F	ARB_6E90CC3E	AobYyyy7						5.8			5.01											4.44			4.74	3.54				5.16			4.74	6	5.5			4.6							3.92
313	uncultured_ammonia-oxidizing	AY736944	UncA1113						4.8			4.17	4.46										4.44			4.74	3.54								6	5.5			3.9		6					3.92			4.92
314	uncultured_Nitrosospira	EF529635	UncNit64						5.57			4.17	4.46										4.44				3.54								6				4.38		4.8			5.24		3.44	4.64		4.44
315	uncultured_ammonia-oxidizing	AY702573	UncAm986						4.8			5.61											5.4				3.54									5.5			4.7		6					3.92			4.92
316	AOB-H11-M13F	ARB_F19C30F6	AbHYyyyy							4.92	4.44	4.84	5.58													5.1	4.74												4.94		5.6		5.1	4.44		3.44	4.64		4.44
317	uncultured_ammonia-oxidizing	AB373409	UncAm256						5.37			4.84	5.58										6			5.1	4.74				3.9								4.94		4.4			5.24		3.44	4.64		4.44
318	AOB_125_18-M13F	ARB_979724B4	AofYyy02									4.84	5.58										6			5.1	4.74				3.9								4.94		5.6		5.1	4.44		3.44	4.64		4.44
319	100723-21_J12_AOB_Clones-J12-M13F.ab1621	ARB_8FB78C10	JABAb493						5.37			4.84	5.58										6			5.1	4.74				3.9								4.94		5.6		5.1	4.44		3.44	4.64		4.44
320	uncultured_ammonia-oxidizing	AB373419	UncAm266						5.37			5.68											6			5.1	4.74				3.9										5.6		5.1	4.44		3.44	4.64		4.44
321	AOA-E5-M13F	ARB_A1BF81DF	AEMYyyy6							4.92	4.44	4.37		5.88	5.88							5.04					4.74						4.92									4.68		4.52		2.82	3.92		3.72
322	AOB-B7-M13F	ARB_CC8B7CB1	AbBYyyy7							4.92	4.44	4.37		5.88	5.88							5.04					4.74						4.92									4.68		4.52		2.82	3.92		3.72
323	AOB_PBC_24-M13F	ARB_9DA7F409	AbPbcY10											5.64	5.64	5.04		4.94				5.04					3.3																5.1	4.04		2.34	3.44		3.24
324	100723-21_O19_AOB_Clones-G22-M13F.ab1604	ARB_EA0E6A65	IAOAb49x											5.64	5.64	5.04		4.94				5.04					3.3																5.1	4.04		2.34	3.44		3.24
325	AOB-D1-M13F	ARB_36DCF50	AbDYyyyy											5.64	5.64	5.04		4.94				5.04					3.3																5.1	4.04		2.34	3.44		3.24
326	100723-21_F23_AOB_Clones-F18-M13F.ab1950	ARB_F99C57AA	FAOAb382							4.92	4.44			5.64	5.04			4.94				5.04					3.3						4.92											4.52		2.82	3.92		3.72
327	AOB-A8-M13F	ARB_F85D3BFE	AobYyyy6						5.37	4.92	4.44			5.64	5.04			4.94				5.04					3.78						4.92											4.52		2.82	3.92		3.72
328	AOB-D11-M13F	ARB_B0A9C5ED	AbDYyyy2							4.92	4.44	4.37		5.88	5.88							5.04					4.74						4.92									4.68		4.52		2.82	3.92		3.72
329	B20_15-M13F	ARB_2F2B5ED4	BMfYyy27							4.92	4.44	5.57										5.04					4.74						4.44											4.52	5.6	2.82	3.92	4.6	3.72
330	100723-21_A10_AOB_Clones-I5-M13F.ab1611	ARB_81F8CFB2	AABAb498							4.92	4.44	5.37	4.46					4.94									3.3						4.92									5.04		4.52	5.6	2.82	3.92	4.6	3.72
331	AOB-H7-M13F	ARB_8CFC2D46	AbHYyyy4								4.44	5.37	4.46					4.94				5.04					3.3																5.1	4.04	5.6	2.34	3.44	4.6	3.24
332	AOB-B11-M13F	ARB_2E482FF8	AbBYyyy2							4.92	4.44			5.64	5.04			4.94				5.04					3.3						4.92											4.52	5.6	2.82	3.92	4.6	3.72
333	beta_proteobacterium	EU651727	BetPro70								4.44	5.81						4.94				5.04					3.3																	4.52	5.6	2.82	3.92	4.6	3.72
334	uncultured_bacterium	EU244545	UncBa993									3.6	4.38	5.04	5.04				5.48								4.74				3.9		4.92													3.65
335	100723-21_F18_AOB_Clones-N15-M13F.ab1593	ARB_46AB62CC	FABAb494							4.92	4.44	4.37															4.74				4.74		4.92
336	uncultured_ammonia-oxidizing	GQ454588	UncA5188									4.37															4.74				3.9		4.92
337	uncultured_bacterium	GU136636	UncB1190								4.44	4.6	3.9									3.84					4.74				4.74		4.08									4.68		4.88		2.55	4.21		4.08
338	uncultured_bacterium	GU136640	UncB1186								4.44	5.37	4.46									5.04					4.74				4.74		4.08											4.88		2.55	4.21		4.08
339	uncultured_ammonia-oxidizing	EU239075	UncA5574								4.44											4.68					4.74				4.74		4.92													2.55	4.21		4.52
340	uncultured_ammonia-oxidizing	AB373508	UncAm352							4.92	4.44	5.57										5.04	5.64				4.74				4.74		4.92		6
341	AOB-F2-M13F	ARB_5B45FA5E	AbFYyy10									5.21		5.64	4.44								5.64				4.74						4.92	5.64	6											3.03
342	uncultured_ammonia-oxidizing	AB373493	UncAm337							4.92	4.44	4.37		5.88	5.88							5.04	5.64				4.74			5.8	4.74		4.92		6							4.68				2.82	3.92		4.16
343	uncultured_ammonia-oxidizing	GU453855	UncA4628																				5.64				4.74						3.72		6
344	uncultured_ammonia-oxidizing	AB373514	UncAm358							4.92	4.44	5.57										5.04	5.64				4.74				4.74		4.92		6
345	100723-21_C15_AOB_Clones-C14-M13F.ab1612	ARB_932A2E77	CAOAb492							4.92	4.44	5.57										5.04					4.74			4.6			4.92											4.2		2.82	3.92		4.16
346	B20_11-M13F	ARB_E12E3AFA	BMfYyy23							4.92	4.44	5.57										5.04					4.74			4.6			4.92											4.2		2.82	3.92		4.16
347	100723-21_G07_AOB_Clones-G4-M13F.ab1618	ARB_1856504B	AAOAb419							4.92	4.44	4.37		5.88	5.88							5.04					4.74			5.8			4.92									4.68				2.82	3.92		4.16
348	B20_09-M13F	ARB_5B027FD0	BMfYyy21							4.92	4.44	4.37		5.88	5.88							5.04					4.74			5.8			4.92									4.68				2.82	3.92		4.16
349	AOB-C12-M13F	ARB_E0BBF2E9	AbCYyyy2							4.92	4.44	4.37		5.88	5.88							5.04					4.74			5.8			4.92									4.68				4.26
350	AOB-F7-M13F	ARB_92F1686	AbFYyyy6						5.81			5.61							3.89			5.04	6				4.74			3.6	3.9		4.08						4.7					3.8		2.82	3.12		2.96
351	100723-21_M08_AOB_Clones-M10-M13F.ab1601	ARB_6B7B76BA	MABAb491						5.81	4.8	3.92	5.61							3.89				6				4.74			3.6			4.08						4.7			5.28		3.8		2.82	3.12		2.96
352	AOB-F11-M13F	ARB_4800CDFD	AbFYyyy2						5.81	4.8	3.92	5.61							3.89				6				4.74			3.6			4.08						4.7			5.28		3.8		2.82	3.12		2.96
353	AOB-A6-M13F	ARB_C6873AE1	AobYyyy5						6.04																		4.74				3.9					5.5
354	100723-21_G15_AOB_Clones-G14-M13F.ab1638	ARB_F2BECE9	GAOAb491						4.6			5.61										5.04	6				4.74			3.82	3.9		3.6			5.5			4.7							3.03
355	AOB-E5-M13F	ARB_39CFC181	AbEYyyy5						5.81	4.8	3.92	5.61										5.04	6				4.74			3.82			3.6						4.7						5.6	3.03		4.6
356	100723-21_J16_AOB_Clones-J20-M13F.ab1632	ARB_50D7AFBB	JABAb494						4.6			5.61										5.04	6				4.74			3.82	3.9		3.6			5.5			4.7							3.03
357	100723-21_D24_AOB_Clones-L18-M13F.ab1618	ARB_F54DF6A5	DABAb495						5.37			5.61										5.04	6				4.74			3.82	3.9		3.6						4.7							3.03
358	B20_08-M13F	ARB_72C3E2B5	BMfYyy20						5.37		4.76	5.61										5.04	6				4.74			3.82	5.1		3.6						4.7							3.03
359	100723-21_L11_AOB_Clones-D12-M13F.ab1649	ARB_EF6E5E8F	LAOAb492						5.37		4.44	4.84	5.58									5.04	6			5.1	4.74			3.82	4.74		3.6						4.94							3.03
360	uncultured_bacterium	EU244494	UncBa944								4.44	5.94										5.04	6				4.74			5.02	4.44		3.6						3.5							3.03
361	uncultured_bacterium	EU718500	UncB1734						5.37			4.84	5.58					5.3				5.04					3.3			4.6	3.9		3.6													3.92
362	100723-21_P12_AOB_Clones-P12-M13F.ab1595	ARB_C0D44AB5	PABAb468						4.6			5.61										5.04	6				4.74			3.82	5.1		3.6			5.5			4.7							3.03
363	B20_04-M13F	ARB_54B2A29E	BMfYyy17						4.6			5.61										5.04	6				4.74			3.82	5.1		3.6			5.5			4.7							3.03
364	100723-21_N15_AOB_Clones-F20-M13F.ab1620	ARB_52E416A5	NAOAb49b						5.37			5.61										5.04	6				4.74			5.02	3.9		3.6						4.7							3.03
365	AOB-H8-M13F	ARB_2424EC89	AbHYyyy3						5.37			5.61										5.04	6				4.74			5.02	3.9		3.6						4.7							3.03
366	uncultured_ammonia-oxidizing	AB373552	UncAm396						5.37			5.61										5.04	6				4.74			5.02	3.9		3.6						4.7							3.03
367	B5_03-M13F	ARB_3BEB160F	BMfYyyy2						5.37													5.04	6				4.74			5.02	5.1		3.6													3.03
368	100723-21_M15_AOB_Clones-E20-M13F.ab1643	ARB_975BF5D5	MAOAb355						5.37			5.61										5.04	6				4.74			3.82	3.9		3.6						4.7							3.03
369	AOB-D4-M13F	ARB_7CA3B27E	AbDYyyy5									5.61										5.04	6				4.74			3.82	3.9		3.6						4.7							3.03
370	AOB-E8-M13F	ARB_22B70B7A	AbEYyyy3						4.6			5.61										5.04	6				4.74			3.82	3.9		3.6			5.5			4.7							3.03
371	AOB-F9-M13F	ARB_EA3C05FA	AbFYyyy4						4.6			5.61										5.04	6				4.74			3.82	5.1		3.6			5.5			4.7							3.03
372	100723-21_A21_AOB_Clones-A17-M13F.ab1645	ARB_443DA4BE	AAOAb496						4.6			5.61										5.04	6				4.74			3.82	5.1		3.6			5.5			4.7							3.03
373	AOB-H5-M13F	ARB_5F60CA55	AbHYyyy6						4.6			5.61										5.04	6				4.74			3.82	3.9		3.6			5.5			4.7							3.03
374	100723-21_N16_AOB_Clones-N20-M13F.ab1626	ARB_CA601375	NABAb493						5.37			5.61										5.04	6				4.74			3.82	3.9		3.6						4.7							3.03
375	AOB_125_05-M13F	ARB_71DA9D08	AofYyyy4						5.37			5.61										5.04	6				4.74			3.82	3.9		4.16						4.7							3.03
376	B20_07-M13F	ARB_A04B4D6D	BMfYyy19						5.37			5.61										5.04	6				4.74			3.82	3.9		4.16						4.7
377	AOB_PBC_19-M13F	ARB_35CDE496	AbPbcYy7						5.8	3.6	3.2	5.61							3.68			5.04					4.74			2.88			5.16			5.5							3.66	3		2.82	3.12		2.96
378	AOB_upper_28-M13F	ARB_D466F8B4	AOrMFYy9						5.8	3.6	3.2	5.61							3.68			5.04					4.74			2.88			4.32			5.5							3.66	3		2.82	3.12		2.96
379	AOB_upper_03-M13F	ARB_CD31F046	AOrMYyy2						5.8	5.08	4.2	5.61							3.68			5.04					4.74			1.68			4.32			5.5							3.66	3		2.82	3.12		2.96
380	uncultured_ammonia-oxidizing	AY702576	UncAm_11						5.8	5.28	4.32	5.61							3.68			5.04					4.74			1.68	5.04		4.32			5.5							3.66	3		2.82	3.12		2.96
381	uncultured_ammonia-oxidizing	GQ454628	UncA5148						5.8	5.28	4.32	5.61							3.68			5.04	5.64							2.88	5.34		5.52											3.8		2.82	3.12		2.96
382	uncultured_ammonia-oxidizing	GQ454674	UncA5102						5.8	5.28	4.32	5.61							3.68		5.8	5.04					4.74			1.68	5.34		4.32			5.5							3.66	3		2.52	2.52		2.96
383	AOB-A1-M13F	ARB_175A819D	AobYyyyy																												3.9
384	AOB-G3-M13F	ARB_D661C933	AbGYyyy7																												5.1
385	100723-21_O20_AOB_Clones-O22-M13F.ab1582	ARB_598E456C	OAlAb153																			5.04					4.74				3.9												5.1	4.04		2.34	3.44		3.24
386	AOB-H3-M13F	ARB_45DE1BB3	AbHYyyy7									4.65										5.04					4.74			5.02	3.9		5.88													3.03
387	AOB-F3-M13F	ARB_FF3E40CA	AbFYyyy9								4.44											5.04					4.74				4.74		4.8
388	100723-21_A12_AOB_Clones-I6-M13F.ab1622	ARB_D6504F88	AABAb499							5.64	4.76											5.04						5.34		5.02	5.1		3.6
389	100723-21_G22_AOB_Clones-O17-M13F.ab1596	ARB_1F41857C	GABAb493							5.64	4.76											5.04						5.34		5.02	5.1		3.6
390	AOB_PBC_11-M13F	ARB_E4155B0	AbPbcYyy							5.64	4.76											5.04						5.34		5.02	5.1		3.6
391	100723-21_M17_AOB_Clones-E21-M13F.ab1624	ARB_62FC13BE	MAOAb490								4.44											5.04					4.74			4.6	4.74		5.04													2.82	3.92		4.16
392	AOB_PBC_14-M13F	ARB_D3318451	AbPbcYy4								4.44											5.04					4.74			4.6	4.74		5.04													2.82	3.92		4.16
393	AOB_PBC_30-M13F	ARB_50933461	AbPbcY15																			5.04					4.74			4.6	3.9		5.04													2.82	3.92		4.16
394	AOB_PBC_05-M13F	ARB_A352E1A	AbPbYyy3									4.65										5.04					4.74			4.6	3.9		5.04													2.82	3.92		4.16
395	100723-21_E15_AOB_Clones-E14-M13F.ab1607	ARB_AEBF7CFF	EAOAb492								4.44											5.04					4.74			4.6	4.74		5.04													2.82	3.92		4.16
396	AOB_125_31-M13F	ARB_5ACA5CB0	AofYyy13								4.44											5.04					4.74			4.6	4.74		5.04													2.82	3.92		4.16
397	100723-21_E14_AOB_Clones-M13-M13F.ab1619	ARB_83759B56	EABAb492									4.65										5.04					4.74			4.6	3.9		5.88													2.82	3.92		4.16
398	B5_11-M13F	ARB_CC5C3ED3	BMfYyyy9									4.65										5.04					4.74			4.6	3.9		5.88													2.82	3.92		4.16
399	uncultured_ammonia-oxidizing	AY353032	UncAm862																			5.04					4.74			4.6	3.9		5.04											4.52		2.34	3.44		3.68
400	AOB_125_24-M13F	ARB_32B54017	AofYyy07									4.65										5.04					4.74			4.6	3.9		5.88													2.82	3.92		4.16
401	uncultured_beta	AY785967	UncuB140																5.12			5.04					4.74			3.4	3.9		4.92											4.2		2.82	3.92		4.16
402	uncultured_beta	AB261613	UncuBet3																			5.04					4.74			3.4	3.9		4.08											4.2		2.82	3.92		4.16
403	uncultured_beta	AY785964	UncuB143																			5.04					4.74			3.4	3.9		4.08											4.2		2.82	3.92		4.16
404	uncultured_ammonia-oxidizing	GU453783	UncA4700																			5.04					4.74			3.4	3.9		4.08											4.2		2.82	3.92		4.16
405	uncultured_ammonia-oxidizing	AY702611	UncA1024							5.64	4.76											5.04						5.34		3.4	5.1		4.08													3.92
406	uncultured_ammonia-oxidizing	GQ454712	UncA5064							5.64	4.76								3.68			5.04						5.34		3.4	5.1		4.08													3.92
407	uncultured_ammonia-oxidizing	GQ454458	UncA5318							5.64	4.76											5.04						5.34		3.52	5.1		4.28													3.92
[truncated: 101 more columns]
